# Supplementary material for: Whole-genome CRISPR screening identifies genetic manipulations to reduce immune rejection of stem cell-derived islets
Source: Stem Cell Reports. 2022 Sep 1;17(9):1976–90. doi: 10.1016/j.stemcr.2022.08.002 (PMC9481918; doi:10.1016/j.stemcr.2022.08.002)
Supplement: Data S1. Gene expression and enrichment [file mmc2.xlsx]

## Sheet: Fig1 - in vivo scRNAseq
Differetial expressed genes
SC-Endocrine hPi vs control grafts												T-cells Graft infiltrating vs. pre-injected
SC-alpha				SC-beta				SC-EC				CD4 T-cells				CD8 T-cells
gene	log2FoldChange	-log10(pval)		gene	log2FoldChange	-log10(pval)		gene	log2FoldChange	-log10(pval)		gene	log2FoldChange	-log10(pval)		gene	log2FoldChange	-log10(pval)
B2M	4.74076	193.516		PSMB9	10.7909	16.8199		HLA-C	6.20884	216.765		RDH10	6.57074	83.6957		GEM	9.45969	16.9343
HLA-C	5.63407	117.057		HLA-DRA	10.1394	3.31494		HLA-B	6.34369	203.285		TNFRSF18	4.10639	82.8613		CXCL13	13.6485	15.324
HLA-E	4.52221	102.119		HLA-DPA1	9.4782	3.7762		B2M	4.4664	162.855		CD200	5.43537	62.0548		LYZ	-8.94596	11.3558
CD74	6.41919	89.4296		IL32	8.80451	5.22094		PSMB8	5.28023	87.8787		AHI1	4.60707	57.615		CSF1	6.49589	9.12926
HLA-B	5.98358	88.5939		GBP4	8.79378	5.49618		CD74	6.01579	87.7179		IGFL2	8.53124	57.5452		MYO7A	7.0391	8.80278
PLAAT4	6.26025	74.3169		IGKC	8.52964	2.83785		HLA-E	3.67174	55.872		TIGIT	3.3758	57.0209		CSF2	7.71493	8.03485
PSMB10	4.00221	62.9121		CXCR4	8.24507	3.34745		PSMB9	9.5732	45.5717		BHLHE40-AS1	5.95779	54.196		PHEX	6.38305	7.15419
PSME1	2.0884	47.629		PLAAT4	8.2001	19.7425		PSMB10	4.03492	45.5247		IGFBP4	4.6056	50.9854		ITGA1	6.06799	6.54448
PSMB8	4.97234	47.5616		GBP5	8.11927	3.6803		PLAAT4	6.76596	38.8026		MAF	3.248	48.8009		GNG4	9.6731	6.50162
RNF213	3.66477	44.2495		APOBEC3C	7.73757	2.61168		PSME2	2.44264	38.1197		FZD3	4.92134	48.0045		AC092580.4	9.00894	6.22163
PSMB9	9.34517	40.6265		HLA-F	7.47013	9.93676		HLA-F	6.98934	33.5879		TOX	3.75877	47.8078		FXYD7	-7.11605	6.18614
TAP1	6.68441	40.3687		BST2	7.44347	9.78068		BTN3A2	5.57609	33.4547		CXCR6	4.48283	47.1987		IGFL2	9.22994	6.13383
SP110	5.97488	34.4826		IFITM1	7.38565	3.33235		IRF1	5.07134	33.316		CENPF	4.77611	45.2006		LINC02156	7.11174	5.97766
HLA-F	7.7849	33.9728		HLA-B	7.10719	14.5999		TAP1	5.96628	32.4742		PTTG1	3.31111	44.9261		SLC34A1	9.3	5.92448
PSME2	2.64805	33.6893		HLA-C	6.88816	19.1262		ISG20	5.58724	30.6413		TOX2	5.6254	44.0939		PDLIM4	8.55998	5.88572
SP100	6.05155	32.9448		GBP1	6.87016	4.62492		BST2	14.0205	28.5314		MT1E	4.84569	43.4861		CALHM6	-6.19128	5.86161
IL32	9.36778	32.8404		APOBEC3G	6.86829	5.16182		TAPBP	1.92117	28.0686		RGCC	2.16941	42.6143		ZC3H12C	8.62543	5.82196
IRF1	4.11387	26.7095		S100A4	6.8634	4.5042		HLA-A	3.69183	27.2709		PDE7B	5.91922	42.1538		MTRNR2L6	6.94047	5.7837
C5orf56	3.58415	26.5667		CASP4	6.76373	2.1398		HLA-DPB1	10.1248	27.2638		MIR155HG	5.03932	41.8018		CDK1	4.9055	5.74647
SOCS1	7.22831	23.9437		XAF1	6.67579	2.65526		HLA-DRB1	13.7713	25.3683		GEM	8.58842	41.7633		KCNK5	5.83258	5.7355
TNFRSF14	8.44266	23.8009		PSMB8-AS1	6.56677	1.85078		APOL6	4.92368	24.4817		AC090152.1	3.67397	41.6866		IL21	9.14397	5.67052
ISG20	5.43887	23.6574		ETV7	6.50455	2.66572		BTN3A1	5.26971	23.4991		BATF	3.77722	41.3994		HES4	5.26498	5.60527
SAMD9L	7.73063	23.2682		TAP1	6.44795	10.8382		XAF1	12.3736	23.104		PDCD1	4.8031	39.7733		ASS1	6.74351	5.3991
TMSB10	3.17069	23.157		GBP2	6.20979	1.50805		PSME1	2.13995	22.9864		LIMA1	3.55766	39.0829		NR2F2	6.6043	5.09728
HLA-DPB1	7.66622	23.0887		APOL3	6.12098	1.93581		TNFRSF14	9.23825	22.8789		BTLA	4.81095	38.28		SELENBP1	8.73433	4.98268
NLRC5	5.37906	22.8132		TMEM140	6.01322	1.40197		SOCS1	6.76274	20.4417		MYO7A	5.77982	37.3868		PDZD4	-5.06049	4.9494
BTN3A1	4.87125	22.6937		BTN3A2	5.97713	5.98157		TRIM69	2.94946	20.4082		ANKRD28	2.5893	36.9241		GSTM2	-5.91788	4.91386
BTN3A2	8.26065	22.5067		DUSP2	5.91844	2.06981		SP110	4.60314	20.0277		ANKRD35	4.82503	36.4463		LINC02416	6.72244	4.91157
APOL6	4.63782	22.3211		HCST	5.82887	3.34388		PSMB8-AS1	5.93336	19.9038		CCR5	4.42852	36.2604		HTRA1	8.08319	4.90511
VAMP5	2.87394	21.4789		ISG20	5.74961	6.19102		NLRC5	6.05456	19.4457		CCL4L2	6.64359	36.2432		AC013460.1	7.94197	4.81865
RGCC	8.34427	21.2686		ISG15	5.74578	11.9873		SAMD9L	8.67526	19.1708		KLRB1	2.30985	36.1351		AL592183.1	-7.28186	4.79177
OPTN	1.91994	20.2093		GBP3	5.50576	4.59655		HLA-DQB1	5.48005	19.1473		APOBEC3H	3.20536	35.5355		NCAPG	4.44304	4.73713
LY6E	4.45777	20.013		CD74	5.50341	10.0175		ETV7	5.7461	19.1234		TNFSF14	3.0725	34.8838		KIF23	8.07038	4.71498
TYMP	3.6517	19.7817		LY6E	5.43238	9.26811		TRIM22	8.84698	18.9807		CXCR3	3.57215	34.4056		AL645608.7	7.92261	4.62958
CORO1A	8.65191	19.7753		SP110	5.3882	3.34745		GSDMD	2.55452	18.5883		COL6A3	4.40284	32.0108		ETV1	7.76694	4.61526
ERAP2	5.10631	19.3801		SP100	5.36896	4.38985		C5orf56	3.81844	18.2556		IFNG	6.9533	32.0068		LINC01480	4.96188	4.56727
S100A4	7.8313	18.9955		PSMB8	5.26653	12.6147		CASP4	2.57101	17.736		ZNRF1	3.86318	31.8334		HMHB1	7.8191	4.54625
TRIM22	8.52032	18.3066		MX1	5.2258	1.15455		RNF213	2.8816	15.2445		RGS1	4.02677	31.5968		S100A1	8.53783	4.54376
HCP5	6.42947	17.943		TRIM22	5.08517	3.62099		TYMP	3.5406	14.7883		NDFIP2	4.07296	31.5838		AL133405.2	7.99578	4.54237
ETV7	6.93595	17.4661		TNFRSF14	5.08157	3.84248		BTN3A3	7.18376	14.3321		LINC00271	5.07381	30.4894		RHOBTB3	-5.26535	4.53325
PSMB8-AS1	6.04278	17.2409		EMP3	4.96094	2.80963		UTRN	1.48447	14.3097		SLC27A2	6.64361	30.3755		FOLR1	8.50754	4.44406
IFITM2	9.30175	17.1031		SOCS1	4.96085	1.55437		CARD16	10.0845	14.2238		PHEX	6.85345	30.0341		DYRK3	4.01177	4.39774
MVP	3.87315	16.9969		DUSP4	4.9476	1.81644		PARP10	4.40641	14.1463		CSF2	10.5593	30.025		MTRNR2L10	5.38797	4.38838
ARHGDIB	7.83228	16.7419		MT2A	4.93581	7.74918		HLA-DMA	7.97046	14.062		DTHD1	5.41728	29.6972		MCM10	7.91814	4.38519
CTSS	6.90755	16.7083		LGALS1	4.83452	2.35519		ERAP2	4.71094	13.7133		GPR68	3.98845	29.6526		UBE2C	5.89043	4.38519
BIRC3	7.64662	16.7059		B2M	4.80253	61.3242		SP100	5.8449	13.7009		GPR171	2.55209	29.1035		AC002377.1	8.14906	4.37786
EMP3	5.3273	16.6602		C5orf56	4.73978	4.38985		CXCR4	10.7891	12.8521		DUSP4	3.63554	28.3217		CITED4	-5.09102	4.34449
PTPN22	7.53993	16.5044		ARL4C	4.68484	2.47816		GBP1	9.73349	12.5546		MKI67	5.88131	27.8514		GPX3	7.0069	4.19548
IFI16	8.48344	16.4686		TAP2	4.57192	3.8216		TMEM140	4.64236	12.3092		DUSP2	2.88687	27.5719		BTNL8	7.80457	4.18319
CASP4	5.20436	16.388		IRF1	4.55771	8.19935		HCP5	5.49451	12.0428		CCDC167	2.36093	27.1547		SLC41A2	4.04288	4.13421
RAC2	9.35832	16.1858		HLA-A	4.43729	22.1753		IFI16	7.89205	11.7862		SOCS1	2.33783	26.7129		PTGDS	-7.5203	4.10599
CARD16	7.98471	16.1858		ETS1	4.36251	2.02444		CASP1	9.50598	11.7438		LAG3	4.90886	26.5587		TRDC	-4.54217	4.08641
APOBEC3G	5.02306	16.1219		HCP5	4.34288	0.940264		IFI30	4.5416	11.7436		MIR3142HG	5.21563	26.4443		NHS	6.15066	4.06927
TRIM69	2.55757	16.1084		UBE2L6	4.23857	4.79587		GBP2	10.7452	11.6953		ARL3	2.3278	26.3798		POU3F1	4.06172	3.96776
GPR171	9.3235	16.01		BTN3A3	4.21368	1.80096		CTSS	10.2257	11.6953		F2R	3.16513	26.2896		LINC01501	7.0061	3.93864
LAT	6.36704	15.915		DUSP5	4.12852	2.60641		IGKC	11.1168	11.3376		NCALD	3.07444	25.6619		E2F2	5.17482	3.88478
ARL4C	6.81154	15.6851		APOL6	4.03241	4.83605		UBA7	4.52736	11.2412		SH2D1A	2.51837	25.5277		IRX3	6.00627	3.83106
RNASET2	1.3493	15.1152		ZNF331	4.01795	1.84643		TRBC1	11.4042	11.1754		APOBEC3G	2.12066	25.4357		AL138720.1	5.8632	3.72671
STK17A	4.75437	14.9731		MT1E	3.88975	2.09829		TAP2	4.19025	11.1581		ATP9A	6.29191	25.3775		ACADL	7.83974	3.7245
HMGB2	3.06245	14.7795		NEAT1	3.88414	2.91399		GBP4	6.62837	10.8995		PPARG	4.84328	25.2568		CEP55	5.52955	3.6791
CRIP1	4.99009	14.5814		HLA-E	3.85649	18.699		CASP8	4.73758	10.836		PTMS	4.26395	25.1385		NME8	-7.60665	3.65543
TAPBP	1.94787	14.4541		GSDMD	3.83244	3.58898		SLFN5	4.08087	10.7936		POU3F1	5.34549	25.0741		MT1M	7.66095	3.62634
GYPC	9.16563	14.1424		RNF213	3.79306	4.70969		CSF1	6.98637	10.2133		RGS9	3.44431	25.0029		AL359834.1	6.82248	3.59669
TNFAIP3	6.61095	13.8912		MSN	3.78547	2.8452		SLC2A3	4.31773	9.86612		SLC5A3	2.3255	24.4548		TMEM170B	-6.58832	3.58063
GBP1	8.43908	13.7342		CYBA	3.61428	4.25947		CD37	7.70667	9.78768		DAPK2	4.56687	24.4321		CD200	5.9872	3.55097
PTTG1	3.93979	13.636		PSMB10	3.4673	5.24337		APOBEC3G	4.80822	9.46561		LINC00539	3.96297	24.245		AL117336.1	3.5142	3.52181
SAMD9	2.80525	13.5491		TRIM69	3.33162	1.87813		IL7R	10.6902	9.35877		ZBED2	6.71011	23.9357		LGALS9B	-7.57506	3.52092
CD96	6.68748	13.4822		NR4A2	3.24593	2.12055		TRAC	8.39543	9.34606		HSD11B1	6.44805	23.9224		EGR3	4.75896	3.51835
NFKBIA	2.92296	13.4574		ZFP36L1	3.21934	1.03127		RBCK1	1.35315	9.32423		WEE1	3.01924	23.0157		TSIX	-5.32057	3.50482
CASP8	6.22557	13.4114		RESF1	3.21773	1.55955		STAT5A	3.92166	9.27064		RNF19A	2.02687	22.9366		GHR	8.04098	3.36879
ITGA4	7.47164	13.3836		SAMSN1	3.18934	1.79909		GPR171	7.12202	9.14271		CD200R1	3.3601	22.5039		PTPN13	5.15185	3.3274
NMI	2.20067	13.2842		PARP14	3.14009	4.19942		APOL1	9.98913	9.11526		UBXN10-AS1	3.56227	22.3631		KLRF1	-6.49638	3.3102
DUSP2	6.07232	13.1821		HMGB2	3.06383	1.97744		SAMSN1	6.80154	9.03661		TENT5C	2.22703	22.1403		SEMA7A	3.61072	3.2887
RHOH	8.36154	13.1713		BTN3A1	3.02298	1.14796		PARP8	1.83585	9.03661		CD82	2.30735	22.0237		RNF165	-5.33064	3.18597
BTN3A3	6.19384	13.0639		LIMD2	2.9451	1.17499		OPTN	1.22489	8.99543		CDK1	5.33526	21.9637		L1CAM	7.03227	3.16401
FLT3LG	5.09121	13.0337		TMSB4X	2.91368	3.5851		LTB	8.12035	8.97577		MYO6	3.5329	21.7072		NR5A2	6.20274	3.15607
UBE2L6	3.0234	13.0337		SAMD9	2.89448	1.89896		LY6E	2.62938	8.91154		HOPX	2.28462	21.6486		HECW2-AS1	3.78056	3.11924
ARHGAP30	9.02658	13.0164		IFI6	2.86521	3.0866		ACSL5	4.3611	8.90093		PTPN7	1.62396	21.6172		RALGPS2	-3.89108	3.06553
SPOCK2	6.15738	13.0031		FYN	2.85098	2.59284		UBE2L6	2.86944	8.90093		NMB	5.16547	21.5617		TYROBP	-5.80998	3.06292
SAMSN1	6.10924	12.4319		ARRB2	2.84329	0.954128		APOBEC3C	5.86001	8.88619		PAM	2.35594	21.4285		MIR646HG	-4.42679	3.04874
TAP2	3.47511	12.3317		LINC-PINT	2.83493	1.175		CD6	10.33	8.74341		CXCL13	16.6129	21.0379		TP73	5.31635	3.0277
TRAF3IP3	8.48525	12.1683		COTL1	2.81234	1.37293		VAMP5	2.14998	8.73249		CD226	2.35384	20.9828		CTHRC1	6.25665	3.00532
GLIPR1	7.19866	12.1295		STAT1	2.80878	3.30202		TAPBPL	3.26386	8.68229		PRDM1	1.87596	20.981		LINC00158	5.03184	2.9947
HLA-DQB1	8.33041	11.991		TMSB10	2.8076	5.45718		SYNE2	3.66971	8.66477		STARD13	4.95835	20.9788		ZMAT1	-3.64182	2.96762
FAM111A	2.80755	11.9846		TRIM56	2.77823	1.76443		GSTK1	1.36181	8.59707		TPX2	5.26236	20.6223		PANK1	3.46679	2.96582
ARHGAP9	8.07842	11.9748		PSME2	2.74862	12.786		TNFRSF1B	8.12976	8.59069		MFAP1	2.06736	20.3758		AC135782.1	6.16179	2.96157
TNFRSF25	5.39448	11.774		MTRNR2L10	2.64326	1.24619		DDX60	3.46283	8.48774		DRAIC	6.06354	20.2546		TRAV38-2DV8	4.30619	2.94014
SOCS3	8.14347	11.6802		APOL2	2.59703	1.60145		LAPTM5	11.3631	8.06559		FUT8	2.22885	20.206		ZNF677	-3.90169	2.91881
CD47	1.37934	11.596		LYST	2.54691	1.67168		BIRC3	6.85736	7.98023		MRPS6	2.04973	20.1468		CEP112	4.69017	2.90828
LMNB1	3.30589	11.393		PARP9	2.53781	1.78759		ZBP1	5.78524	7.97921		NFATC2	2.36794	20.0963		TMEM74B	6.14438	2.89354
DDX60	3.33399	11.3751		PSME1	2.47899	18.5876		GBP5	9.9119	7.95534		TYMS	6.02633	19.7877		GP1BB	-4.75026	2.88599
TMEM173	8.56489	11.3737		SYNE2	2.47785	2.73575		CD53	10.7754	7.92455		CEP55	4.82648	19.6692		SLC1A7	-6.85961	2.85103
NIBAN1	7.89698	11.3513		GLRX	2.47431	2.30821		ICAM3	6.61812	7.78825		ZNF331	1.82233	19.6516		IGHV1-3	5.11069	2.80909
EVI2A	9.20598	11.3258		BHLHE40	2.4457	1.34467		PRF1	10.9617	7.77099		ASPM	4.85733	19.5961		PTPN3	5.3947	2.791
SCML4	6.97543	11.3206		CSGALNACT2	2.40251	0.810834		CD274	4.87863	7.77099		TNFRSF4	2.47519	19.4645		C1orf162	-5.47664	2.78571
IFI35	2.59326	11.3206		VAMP5	2.38309	1.25402		RNASET2	1.72337	7.77099		PCLAF	4.23152	19.46		LHFPL6	6.28693	2.78181
SYTL3	5.86768	11.3052		IFI30	2.34336	0.927414		SAMHD1	2.4124	7.7409		TSPAN5	2.02457	19.4001		IGFBP7	-4.29165	2.7745
RASAL3	8.17607	11.1706		SEPTIN1	2.323	0.70847		NMI	2.29186	7.69042		DGKH	2.07471	19.2365		TIMP3	8.41602	2.76694
ACSL5	5.80197	11.0588		STK4	2.29328	0.896681		RASSF5	2.09334	7.66977		PTPN13	3.66844	19.1165		DBH-AS1	3.95049	2.76694
TNFSF10	2.30901	11.0553		PYCARD	2.2502	1.09296		OAS3	2.48262	7.64387		CLU	2.41477	18.83		AKR1C4	8.78059	2.74966
LAP3	2.64528	10.9635		IFI35	2.24327	2.33348		CYTIP	8.52404	7.54295		AC092580.4	8.54496	18.5982		TUBB3	4.13914	2.7374
ANXA2	2.40587	10.928		SLC20A1	2.23566	1.03346		IFIT3	6.59173	7.47069		AC004585.1	4.67378	18.4779		ELOVL4	2.87103	2.72792
BAZ1A	2.97924	10.8967		MAT2B	2.1945	0.812532		ANXA1	8.07955	7.46078		LINC01480	6.48308	18.43		HMSD	5.81821	2.72766
PARP9	2.1252	10.7802		ACAP1	2.1823	0.916888		MLKL	5.02964	7.44117		TMEM14A	2.54576	18.2854		IL10	3.02349	2.7214
TMC6	5.85567	10.7795		IRF2	2.11767	1.3941		HMGB2	2.69804	7.42334		DHCR24	4.24505	18.1567		BIRC5	2.96908	2.71935
PARP14	1.97732	10.7795		RNASET2	2.10531	1.47361		IL2RG	7.76001	7.38404		TSPAN2	2.90217	18.1294		HLF	3.94363	2.71859
HCST	6.03359	10.7444		EPSTI1	2.07895	1.15911		CLEC2B	11.1522	7.35668		KIAA1671	5.61667	18.1208		TK1	3.53059	2.69013
AHNAK	5.29294	10.6291		TAPBP	2.06791	2.8452		CD8A	6.89559	7.18012		LINC01943	3.31107	17.7232		ZBTB16	-4.43013	2.68074
ADGRE5	6.62798	10.5781		C7orf26	2.05466	0.631759		PTPN22	6.32107	7.12634		AL138828.1	6.07107	17.7183		GPR19	3.59508	2.64941
LPXN	4.31215	10.5781		NAMPT	2.05366	1.02078		APOL3	9.64977	7.09929		CD109	3.62985	17.7183		DIRAS2	5.8065	2.63655
GBP4	6.11147	10.5653		ODF3B	2.04009	0.610544		TMSB10	2.54417	7.09062		SQLE	2.52635	17.1443		AC095055.1	-4.46435	2.63318
GIMAP2	9.18554	10.5632		SPATS2L	2.01099	0.912426		PCED1B-AS1	10.755	7.0229		MCOLN2	2.38467	17.1221		CKAP2L	4.04164	2.62305
ALOX5AP	6.20888	10.5422		EVL	2.00192	1.37293		CD27	10.3717	6.96779		UBE2C	7.27821	17.1016		SALL4	4.86429	2.61688
SAMHD1	2.83539	10.5062		FAM107B	1.99637	0.870554		LSP1	6.69338	6.95011		CTLA4	2.89219	17.0595		PPARGC1A	5.57132	2.54757
ZEB2	8.12965	10.4774		TYMP	1.96926	1.29967		IFITM2	7.87352	6.85396		ECT2	3.10806	17.0413		UTS2	-3.26108	2.54757
FAS	7.68312	10.4655		FNBP1	1.8466	0.695074		SAMD9	2.58929	6.82189		AL135818.1	3.40354	17.0273		PPM1L	-2.90924	2.54757
APOBEC3C	5.32105	10.2321		CEBPB	1.83544	0.896681		TNFRSF4	10.0389	6.80486		GZMA	2.90469	17.009		AL035701.1	-3.52582	2.53255
HLA-DMA	6.58494	10.22		TRPS1	1.83306	0.671611		AKNA	6.07002	6.78888		SKA2	1.79237	16.915		HOXA10	-4.65044	2.5197
ITGAL	8.9754	10.13		TANK	1.79877	1.28764		AC083862.3	3.92813	6.73869		ETV7	3.75953	16.776		TTC36	6.51463	2.51867
CD44	4.43641	10.0315		NMI	1.77742	0.912426		IL12RB1	8.74316	6.73635		IL2RB	1.65568	16.7748		CDK14	4.20577	2.45716
NUB1	1.7058	9.99571		CFLAR	1.77615	0.871921		BISPR	6.89373	6.66782		SEPTIN11	1.99817	16.7093		AL360178.2	5.79277	2.45239
ZFP36L1	3.13258	9.99042		CREM	1.77259	0.618462		TNFSF10	2.28566	6.62609		DYNLL1	2.84958	16.5391		IGF1R	-2.67779	2.43764
F2R	8.23697	9.98967		CD82	1.74827	0.809117		SMCHD1	1.45245	6.58583		ANKS1B	4.3744	16.5273		TEAD1	6.57849	2.42358
DNAJC15	4.65348	9.92398		RBCK1	1.69183	1.78447		CLIC5	4.42903	6.58546		FRMD4B	2.70634	16.4713		DOC2B	5.03505	2.40338
PSMA5	1.10945	9.9104		LAP3	1.67962	1.82263		BATF	10.6085	6.55802		AC002377.1	5.3196	16.4581		AC022126.1	4.66576	2.39975
S100A11	2.40926	9.88976		ABRACL	1.65949	0.85819		APOL2	3.6065	6.51606		LINC01871	3.33425	16.4223		ITGAM	-3.48041	2.38621
PLEKHA2	4.94229	9.77877		PPP2R5C	1.65754	0.926542		CD48	10.2426	6.46385		CCL4	6.65797	16.3137		AC096734.1	5.74928	2.38554
APOL2	3.00746	9.75376		OPTN	1.61305	2.66572		LINC02605	5.73192	6.45783		KIF21A	1.90596	16.2525		SVIL	-3.53096	2.37252
TCIRG1	3.98962	9.67733		IRF9	1.61097	0.812532		CFLAR	1.59648	6.45783		SGCB	2.44732	16.1833		SMIM10	3.23711	2.37252
WIPF1	5.74769	9.66103		CIB1	1.6078	1.53926		LCP2	9.90249	6.42187		CPA5	3.93433	15.9261		FAIM2	5.41749	2.37043
MIS18BP1	2.25445	9.5742		RAP2C	1.60277	0.562076		HLA-DMB	8.5357	6.38619		EDARADD	2.89156	15.8588		MYBL1	-3.41044	2.36953
PFKFB3	5.51487	9.54644		WARS	1.55664	0.696348		PTTG1	3.53544	6.37285		NR3C1	1.85549	15.7588		ADAMTS10	-3.45164	2.36559
VSIR	6.84922	9.48221		DTX3L	1.54187	0.631759		ARAP2	3.39318	6.34214		COL5A2	6.86497	15.6426		PRRG4	1.88005	2.36376
CLEC2D	7.35635	9.47193		CCSER2	1.5334	0.940005		FAM111A	2.87057	6.27003		HELLS	2.18554	15.6419		PTGFRN	6.01183	2.34381
TMEM140	4.65615	9.351		RNPEPL1	1.50027	0.597733		IFITM3	6.34757	6.22033		GNG4	9.94906	15.419		MCAM	2.49137	2.30059
IGFLR1	5.41424	9.23806		KYAT3	1.49829	0.534563		SP140L	2.97817	6.15636		PALLD	3.11969	15.401		CCNB2	4.17714	2.27607
GSTK1	1.78661	9.11676		MT1X	1.48824	1.50234		LAT	5.08565	6.04762		GLCCI1	1.97678	15.3863		TMEM200A	2.68949	2.27532
HLA-A	2.597	9.06451		PIK3R1	1.48026	0.534563		ARHGAP26	2.88847	6.01064		LINC00892	3.16834	15.2423		MGAM	-5.99117	2.26466
GPR65	8.99082	9.05251		MAF	1.47645	1.20721		GNLY	12.9611	5.98974		IL21	13.6756	15.0902		TNFAIP2	-4.00136	2.26239
MX1	3.44963	9.04938		CYLD	1.45213	1.11578		IFI35	2.17901	5.97356		BBS12	4.11606	15.0364		TFAP4	-3.64236	2.26048
TRIM56	1.80631	9.04938		RGS14	1.39928	0.442378		ITGAL	10.0976	5.96638		BIRC3	2.22741	14.9375		PDE6G	-4.93703	2.24686
MYL12A	2.84499	8.97499		STARD4	1.39591	0.516353		TIMD4	7.9628	5.96078		RGS13	6.04905	14.8836		CHGB	3.93223	2.24644
ETS1	3.93637	8.91862		TRAFD1	1.39446	0.403939		MT2A	2.54481	5.95372		ITGA2	4.39478	14.8162		CDC20	4.71861	2.23965
CYBA	1.99834	8.89855		PLSCR1	1.3866	0.847334		CD247	9.8551	5.91256		GRAMD1B	2.17088	14.7672		STARD13	4.59841	2.22486
CD226	5.56375	8.87618		MBP	1.38549	0.761913		PTPRC	11.0438	5.90795		PTPRN2	2.97563	14.6884		GPC4	4.44514	2.22253
AKNA	6.72254	8.86739		CD47	1.36553	0.880001		JAK3	7.09682	5.83054		XCL2	4.93173	14.6025		EVC2	3.38346	2.21347
RGS19	4.00752	8.85454		ZFP36L2	1.36149	0.558815		IL32	6.42462	5.83054		BICDL1	2.4619	14.5489		ZWINT	2.3984	2.21028
ZAP70	7.78554	8.85385		CHD8	1.34503	0.639603		TCIRG1	3.35382	5.73221		ALOX5AP	1.60865	14.5397		FAM111B	3.37458	2.20982
TNFAIP8	4.3531	8.84291		MFSD10	1.34189	0.494437		CD3D	12.4414	5.62452		AL158071.3	4.8947	14.4518		LINC01619	-2.78817	2.20307
ARHGAP15	8.50285	8.74866		FAM89B	1.34135	0.506411		IFIH1	2.12903	5.62452		KRCC1	1.75954	14.3971		SGO1	4.50828	2.16502
ZC3H12D	7.45615	8.73185		AKIRIN2	1.3413	0.544395		AC009950.1	8.21977	5.61785		LHFPL6	5.36198	14.335		XRCC2	3.21568	2.15373
STOM	6.18998	8.73185		ARPC1B	1.32369	0.618462		STAT1	3.26024	5.58343		LINC01229	13.2824	14.2317		AC104695.3	2.10732	2.1528
ICAM3	4.97999	8.73185		LEPROTL1	1.31527	0.871921		GMFG	7.0309	5.5634		TNFRSF9	3.09674	14.212		AL606807.1	4.39986	2.14732
PIK3IP1	3.19051	8.69984		NFKBIA	1.31111	0.548283		LAP3	2.24696	5.55166		ST8SIA1	3.82394	14.1035		FAM72A	3.18881	2.13264
LINC00861	9.3504	8.68765		DAZAP2	1.28739	0.965207		IRF2	1.66724	5.53514		PTPN14	3.31554	13.9624		ENPP2	6.27771	2.11058
BCL3	3.65943	8.63948		PFN1	1.27464	0.802383		GLRX	2.12329	5.51654		BUB1B	5.88099	13.9388		SLC14A1	-4.49158	2.09072
CRYBG1	3.68669	8.62945		STAT3	1.27159	0.610544		MCOLN2	8.39343	5.46128		SLAMF1	2.37788	13.8247		LINC01814	2.6142	2.08211
RTP4	9.05376	8.62874		ELF1	1.26368	0.452089		FCMR	4.8375	5.43155		MCM3	2.07424	13.8215		PADI4	-6.26168	2.08203
CD84	8.71781	8.62874		IQGAP1	1.26047	0.652106		GBP3	4.83267	5.42108		LINC01934	2.42192	13.7917		GNA15	0.907339	2.05175
LGALS1	5.39993	8.58797		PLAAT3	1.25118	0.911142		F2R	6.55252	5.40157		NUSAP1	3.17479	13.6421		TUBB6	2.25108	2.05175
MAT2B	2.52347	8.56048		GSTP1	1.24394	0.871921		SP140	8.96517	5.36592		CD84	1.92047	13.573		KIR3DL2	-2.82751	2.04053
GZMM	6.67326	8.49055		PSMA5	1.19787	2.0792		SOCS3	4.59439	5.35944		SPSB1	3.14233	13.5409		GLDC	2.62194	2.03991
CFLAR	1.97713	8.48224		IDH2	1.18015	0.707885		CRIM1	2.20407	5.35944		TOP2A	3.92152	13.4916		CLEC11A	-2.46135	2.02842
CD200R1	6.78624	8.45604		SMCHD1	1.07125	0.530078		OASL	8.70664	5.33266		LAT	1.63229	13.3783		C16orf74	-6.26671	2.02638
TMEM154	9.03505	8.45206		DCK	1.06236	0.442378		LCP1	5.36879	5.29936		CYTOR	1.94072	13.1586		SAPCD2	4.02739	2.02198
CDKN2A	3.99385	8.45206		TPM3	1.05971	1.41957		CCR5	8.83154	5.29265		CKS2	3.17279	13.0094		VIPR2	-3.03433	2.01902
TRAF5	4.41213	8.44893		GSTK1	1.04348	0.810834		IGLC2	12.0004	5.28485		CLSPN	3.33833	12.9989		MB	0.526	1.99478
IFI44	6.3286	8.43106		RAP1A	1.02794	0.481081		OAS1	2.36822	5.2639		UBE2T	2.95278	12.9461		PLXDC2	-3.9573	1.99451
MAX	1.51712	8.30021		TENT5C	1.02181	0.444962		SELPLG	8.59114	5.20185		CD70	2.72731	12.9028		AC092580.2	3.66547	1.99351
PPP1R18	6.77651	8.27914		SRSF7	1.00338	0.618462		MAP3K8	4.87578	5.20185		NAB1	2.65853	12.8761		DEPDC1B	2.76969	1.97655
LINC-PINT	2.4581	8.26793		ARPC2	0.981579	0.912426		AL353807.5	4.57494	5.20185		CST7	2.10283	12.8761		LINC00271	2.1327	1.96833
SP140L	2.7357	8.25795		MYL12A	0.967067	0.470159		SHISA5	1.12448	5.20185		PHLDA1	3.72547	12.7719		CKAP4	-4.16624	1.96188
GBP3	4.34526	8.22745		SLC35D2	0.955665	0.391066		EMP3	4.46839	5.16901		SLAMF6	2.62662	12.7383		CCR2	2.96631	1.9584
MSN	4.0654	8.21873		KMT2A	0.950797	0.601816		TNFRSF9	8.96471	5.16784		BIRC5	4.67747	12.7041		TRIM36	3.19069	1.95751
SYNE2	2.77304	8.21141		ZC3HAV1	0.941032	0.432903		EVI2A	7.62808	5.15399		ATP2B4	1.9899	12.6643		AC099518.5	3.70115	1.94495
STK17B	3.55768	8.19575		CHD3	0.93485	0.364323		FERMT3	5.06341	5.11198		C14orf119	1.76859	12.6551		AURKB	2.49609	1.93724
GSDMD	2.11573	8.1905		NCBP3	0.925698	0.373348		PARP3	3.19749	5.08776		GADD45G	3.68658	12.6113		NCF2	-3.06067	1.92876
GSDMB	4.75105	8.16942		IFI27L2	0.916124	0.810834		SCO2	1.47733	5.0732		PGM2L1	2.71968	12.5935		CDCA8	2.60436	1.91781
NCKAP1L	6.48999	8.16196		PCGF5	0.881639	0.371272		STK17B	4.34994	5.06569		PTPN22	1.69043	12.582		KIF14	3.01247	1.90623
CD6	7.66893	8.1612		CKLF	0.878375	0.393822		IL18BP	4.67271	5.04933		ORMDL2	1.44733	12.5795		IL18	-4.40632	1.89467
RUNX1	6.42512	8.1612		NUB1	0.838497	0.481081		NAMPT	1.63349	5.00241		LMCD1	3.0982	12.555		MYO15B	-2.39157	1.89187
DPYD	2.76961	8.1612		RBM25	0.831774	0.442871		TNFSF9	8.40412	4.99527		PCID2	1.48868	12.5357		SPINT2	-3.13093	1.89175
MIR155HG	7.07752	8.14222		CKS2	0.831463	0.323068		RBM38	2.95795	4.96659		XCL1	6.49434	12.5237		ABALON	2.94047	1.89072
PRKCB	7.53769	8.13541		HIF1A	0.805769	0.384629		CD40	5.71514	4.92288		MRPL27	1.62348	12.3446		HIST1H3B	2.14737	1.88605
GPR183	7.56337	8.12409		MTSS1	0.79823	0.426489		TRIM34	3.18159	4.90714		ICOS	2.63267	12.3294		LEMD1	5.15135	1.86733
ARAP2	3.90211	8.07157		S100A6	0.797813	0.375868		TRIM56	1.40653	4.90503		AGFG2	2.46769	12.3294		CCDC74A	2.51376	1.86733
LITAF	4.24994	8.02763		HTATIP2	0.791922	0.312489		EVI2B	7.56875	4.87419		P4HA2	4.5149	12.2531		GATD3A	-2.91402	1.86327
ABRACL	4.79943	7.96654		PSMB3	0.772092	0.902431		APBB1IP	7.84865	4.85625		GTSE1	6.27299	12.1891		AC136475.1	-4.58493	1.86031
CLIC1	1.83667	7.92423		WAPL	0.753671	0.302343		IKZF1	6.97922	4.77241		DPF3	3.91959	12.0473		CD36	-4.64238	1.85566
PAG1	4.94764	7.89708		GABARAPL1	0.738366	0.338761		STOM	7.47103	4.76385		HPGDS	6.09461	12.0125		GNAL	-2.90755	1.83485
OAS2	8.80826	7.79922		ARID4B	0.731672	0.395212		AC004687.1	7.33123	4.76312		GLB1L2	4.06934	12.0042		ADPRH	2.11519	1.8257
RELB	4.24889	7.78964		CALM3	0.717892	0.465708		ARHGAP30	6.74744	4.75866		TROAP	5.88913	11.9841		DTL	4.1837	1.82335
SFMBT2	4.51484	7.77442		SLU7	0.700745	0.310015		JAK2	1.82841	4.75262		AC017002.3	3.85172	11.9684		EBI3	4.5194	1.82063
RFTN1	7.99938	7.70488		KLF6	0.684007	0.268709		IGLC3	10.7707	4.75182		ITGB8	4.34154	11.9305		POLQ	2.98377	1.81374
HAVCR2	8.20147	7.68647		C4orf3	0.682803	0.484722		HLA-G	7.1707	4.73573		CD2	2.16288	11.8862		CDT1	2.1872	1.81006
CD69	8.43662	7.67886		HBP1	0.676445	0.293784		SIT1	8.945	4.72583		KATNAL1	2.25636	11.8827		C3orf33	-2.89598	1.80479
ZFP36L2	2.90405	7.63465		CLIC1	0.654345	0.29376		GZMH	10.1101	4.69543		C17orf49	1.20104	11.7961		LINC00484	4.24615	1.80358
GIMAP6	9.04367	7.63168		DRAP1	0.640653	0.481081		PARP14	2.20047	4.63743		TWIST1	9.49912	11.773		TRBV20-1	2.72957	1.79503
LDHA	2.17001	7.6263		PSMA3	0.62882	0.364323		KLRG1	5.10198	4.62559		CHEK1	2.86082	11.753		EGR1	1.40724	1.79189
HEG1	3.58851	7.61979		PPA1	0.627204	0.488584		PLEKHF1	5.39207	4.62123		METTL8	1.98851	11.7365		LZTS1	1.34329	1.78945
RNF19A	3.04625	7.61979		RFXANK	0.622048	0.313387		OAS2	7.71302	4.60455		ERRFI1	3.34936	11.6688		NTRK1	2.92413	1.78945
HK1	2.08286	7.61979		C17orf49	0.617167	0.286238		WIPF1	3.84253	4.56494		KCNK5	6.78938	11.6086		PRRX2	4.79622	1.78782
JAK3	7.87532	7.61227		C6orf62	0.613088	0.230788		SCML4	4.49056	4.51573		CDCA7	3.46919	11.4883		CDCA2	3.57518	1.78512
PRKX	4.91833	7.5971		MPHOSPH8	0.610323	0.230394		RHOH	4.37117	4.50779		NCAPG	4.27952	11.3816		PTHLH	0.802181	1.7843
MAP4K1	6.85067	7.58752		TOB1	0.608133	0.22791		SETX	1.01677	4.50779		AC053545.1	11.4129	11.3797		AC116366.1	-2.40589	1.78057
NDC80	8.46535	7.55596		PSMB2	0.607439	0.318599		MX1	2.11279	4.48965		MAP1LC3A	2.45857	11.3202		WWTR1	2.69836	1.77401
ARID5A	4.69676	7.54998		MAX	0.607379	0.220505		TMSB4X	2.95328	4.48498		AL096794.1	4.67214	11.2868		AC124248.2	2.88691	1.76933
IRF9	1.52834	7.54998		PTMA	0.59298	0.888421		TRAF5	2.96843	4.46753		NUF2	3.71736	11.2565		ZNF516	-3.40004	1.76351
RPL10	1.15164	7.54998		ARPC5L	0.587034	0.195453		MX2	2.92562	4.42704		ZBTB32	4.40472	11.1126		MELK	3.23169	1.76341
UBA7	4.71327	7.54282		RAB14	0.583208	0.255264		ARHGAP9	8.18245	4.40338		CDKN3	3.18193	11.0157		AC008035.1	-2.55359	1.76341
ORAI1	3.54837	7.54282		RABGAP1L	0.58288	0.222833		IFI27L2	1.52031	4.38996		SERPINE2	5.00122	11.007		CTTNBP2NL	3.53662	1.76325
LPIN2	2.00214	7.53546		GAPDH	0.577095	0.597361		TRIM38	3.10161	4.38038		MT1X	2.92612	10.9498		DENND5A	-2.60285	1.75938
USP30-AS1	8.37671	7.49588		TPGS2	0.571297	0.22791		RGS1	6.2672	4.36756		CENPK	1.57204	10.9076		GLIS2	5.15341	1.75193
SLC9A9	5.18111	7.48901		SAT1	0.564996	0.303879		LGALS1	4.65431	4.35494		HMSD	5.58807	10.8997		EPHX2	-2.58545	1.75193
PYCARD	2.32596	7.42724		CFL1	0.563756	0.243214		CD226	9.05245	4.34797		C12orf75	1.54632	10.8249		PLXDC1	-3.42526	1.75143
PYHIN1	5.0053	7.40459		CSNK2B	0.561115	0.222251		SPN	6.92482	4.2743		WHRN	3.41418	10.7937		FAM117B	-2.97803	1.74721
CD8B	8.46237	7.40177		PRRC2C	0.557797	0.220505		PSTPIP1	5.22383	4.27019		PCNA	2.02376	10.7539		E2F1	2.08519	1.74721
SMC4	1.76265	7.34322		MYL12B	0.556661	0.466765		KIAA0040	1.54587	4.2091		CFAP20	2.21734	10.7392		FER	-2.5358	1.74521
RNF125	5.66657	7.33365		KLF13	0.548222	0.294402		GIMAP5	8.89053	4.17175		LPXN	1.46164	10.7281		FAM166B	4.02076	1.73946
STAT3	1.82141	7.32101		LARP7	0.539192	0.237641		ITGA4	4.60762	4.16457		GFI1	2.48395	10.6373		FOXM1	1.89898	1.72125
RIPOR2	7.22797	7.31818		CIAO2A	0.534726	0.189907		CYTH4	7.74104	4.13288		NUDT5	1.32092	10.6144		AC017104.1	-2.13149	1.72121
FERMT3	8.23876	7.31713		LDHB	0.530614	0.307375		TMEM173	6.82535	4.13288		AC007384.1	2.26295	10.5926		ADAMTS1	-4.27721	1.72066
FKBP5	2.99584	7.31111		ISCU	0.527233	0.183502		SH2D2A	6.65852	4.05823		AL606807.1	8.67919	10.5873		AL360270.1	-2.52048	1.72066
PIK3R1	2.14118	7.29799		RNF10	0.525386	0.149416		AC073111.4	1.98902	4.05432		PRR5L	2.81903	10.5761		BUB1	1.76523	1.71447
ARF6	2.05096	7.28091		RBM39	0.525006	0.20646		NUB1	1.3656	4.04592		MIR4435-2HG	2.24322	10.5685		CD80	3.26937	1.71437
PHF19	2.76387	7.27522		PSMB1	0.521407	0.520632		ITK	9.44857	4.04294		FGFR1	3.03211	10.5394		IFIT2	-2.27894	1.71209
SLFN5	3.26054	7.26374		C9orf78	0.519375	0.142726		GPSM3	5.02621	4.0303		GTDC1	1.7665	10.5177		E2F8	0.65186	1.71169
PDE7B	6.56705	7.24213		YWHAZ	0.518337	0.151531		PTPN7	6.93086	4.02655		EED	1.30412	10.5051		AL591895.1	-2.3246	1.70677
PIM2	2.32115	7.23829		SKA2	0.510795	0.184048		TMC6	5.49646	4.00889		CCND1	4.9305	10.4773		PTPRD	4.96918	1.70647
CSF1	4.15942	7.23569		PRELID1	0.507067	0.141721		NCKAP1L	6.43347	3.98122		PRDX1	1.3735	10.41		NFIB	0.68831	1.70391
CIB1	1.80895	7.22439		SRSF2	0.506049	0.180383		FKBP11	1.28855	3.95415		FILIP1L	3.17204	10.4098		MACROD2	3.9977	1.69977
TRG-AS1	7.19947	7.20619		IWS1	0.505166	0.184048		S100A4	4.11049	3.95162		KIAA1324	2.2403	10.4006		CADM1	0.701555	1.69735
ARPC1B	2.91283	7.17182		SHISA5	0.502448	0.152366		PDE4B	3.26124	3.92816		SNTB2	1.8105	10.3683		NR3C2	-3.23888	1.69532
ZBP1	8.46823	7.16376		ILK	0.497636	0.176188		RNF19B	1.284	3.91057		GMNN	1.69435	10.3499		ST8SIA6	-2.76081	1.69419
HIST1H1D	6.02045	7.11688		PTP4A2	0.494205	0.180383		GZMM	5.91926	3.8925		SIRPG	1.82398	10.3158		PIP5K1B	3.18278	1.6938
RHOG	2.29553	7.08156		CLPP	0.48439	0.114397		TAGAP	9.01101	3.87051		EXOSC3	1.69761	10.276		SOX5	4.10655	1.68923
APOL1	7.93015	7.07787		RPS19	0.480646	0.18452		TRAFD1	1.67374	3.87051		MT1F	1.73651	10.2572		IFNGR2	-3.69538	1.68809
TMSB4X	1.95042	7.0643		BICDL1	0.478181	0.544395		DEF6	4.69139	3.86808		IKZF3	2.13742	10.2286		LINC01068	4.10931	1.68654
BUB3	1.30872	7.0446		REX1BD	0.476436	0.117284		SLAMF6	8.01803	3.86806		ATXN1	1.09447	10.1457		NBL1	2.21036	1.6863
IL21R	9.34702	7.02576		PPM1G	0.471246	0.1272		SUSD3	7.5651	3.84626		UCP3	3.56865	10.127		MAP6	0.825012	1.68243
STAT1	2.92513	7.02309		HIGD2A	0.470759	0.128557		NOTCH1	4.5329	3.83517		BMERB1	3.20132	10.0457		SHCBP1	2.01266	1.66462
MT2A	3.64067	7.02287		UROS	0.469245	0.172283		METRNL	4.45679	3.83517		CCNB1	3.47216	10.0068		AC011379.1	1.73979	1.65867
PTMA	1.10204	7.02014		COPE	0.466451	0.211448		PPP1R18	3.19313	3.80199		CLSTN3	2.68157	9.98834		FDXACB1	-2.30822	1.6533
IQGAP2	2.07788	7.00729		BIN1	0.462755	0.22791		CD200R1	7.00955	3.79243		HMHB1	11.5101	9.97901		IRAK3	-3.28677	1.63731
LRRC8C	5.37342	6.99187		UBC	0.461071	0.506411		FAS	3.84457	3.77545		FABP5	2.65353	9.9671		CCDC65	-2.4758	1.6366
LINC01934	7.76313	6.96927		INPP1	0.459223	0.249971		CKLF	1.97679	3.77545		AKAP5	2.64704	9.96515		BATF3	2.56563	1.63624
ARHGEF6	6.3016	6.9585		TCERG1	0.45293	0.432903		HSH2D	2.72442	3.75692		IFFO2	2.09536	9.96502		CCL20	0.696477	1.6184
KLRG1	6.98397	6.934		HNRNPF	0.452135	0.0897684		IFIT2	4.39014	3.71533		NR4A2	1.75538	9.96502		AC103591.3	-2.18719	1.61292
PCED1B	6.33847	6.934		TNFSF10	0.445269	0.393484		AL158071.4	5.80802	3.69849		RDX	1.29109	9.89508		TMIGD2	-3.80894	1.60831
IRF7	2.91858	6.87383		PARP8	0.444908	0.181797		UBD	8.37528	3.65026		STMN1	2.54725	9.8939		MS4A1	-4.07103	1.60585
MYH9	1.98511	6.87005		GON4L	0.443149	0.230394		TMC8	6.77793	3.63769		CDC20	5.60505	9.8779		KIF19	-3.06588	1.5928
CENPM	5.29429	6.85097		ANKRD11	0.442726	0.160674		AL365361.1	3.51807	3.59685		LEO1	1.50574	9.86186		U91328.1	-5.03581	1.58519
LEPROTL1	2.23377	6.84373		PSMA6	0.436149	0.0565291		MAX	1.13509	3.58984		DLGAP5	8.44077	9.72832		ZNF613	2.41403	1.5818
SHFL	1.85642	6.83575		DDHD1	0.435628	0.613776		THEMIS	8.29005	3.58563		RBPJ	1.57641	9.71152		AP005131.6	2.00746	1.57175
CSNK1G2	1.77526	6.83561		TSC22D3	0.435386	0.113383		TRG-AS1	8.93015	3.58286		RRM2	4.24952	9.67535		CFP	-2.46447	1.57133
CD58	3.82783	6.82579		YPEL3	0.432337	0.0744259		PRKCQ-AS1	2.44478	3.57006		CXCL10	4.38623	9.65614		ASF1B	1.8109	1.57117
STK4	2.03044	6.82579		LIMS1	0.430759	0.0760949		DNAJC15	3.41644	3.55708		ACTL6A	1.5984	9.52239		VLDLR	2.01079	1.56958
MTHFD2	3.48099	6.81759		TRAPPC5	0.428735	0.117284		PML	2.04897	3.55269		SPATS2L	2.02458	9.44239		CYP2D6	1.90416	1.55037
GLRX	1.63782	6.8161		ORMDL1	0.428209	0.0897684		PLEKHA2	2.26174	3.55241		TNFSF9	2.64355	9.41695		NR4A1	0.911126	1.54186
TRIM21	2.93333	6.81422		PRPF40A	0.428071	0.071954		PLAAT3	1.08892	3.53199		ARHGAP11A	2.07483	9.40253		KIF18A	1.67777	1.54084
IQGAP1	1.65444	6.81348		PNRC1	0.427417	0.126054		GRAMD1B	1.2128	3.52821		GINS2	3.22819	9.39731		AP000424.1	0.895095	1.54061
OXNAD1	4.55018	6.81062		RPL37	0.427319	0.215465		CD40LG	8.17078	3.52518		DOK5	11.6956	9.34745		SPAG4	1.68534	1.54042
GLIPR2	3.00881	6.79732		SMAP2	0.425399	0.123811		N4BP2L1	1.88069	3.50511		ZC3H12D	1.85709	9.33251		SCG5	0.557756	1.53824
LUZP1	1.57174	6.76211		RPS21	0.421509	0.337679		ARHGAP45	8.5191	3.50105		TAP1	1.43275	9.30477		AC005306.1	1.71863	1.5335
ZNFX1	1.88068	6.75713		NSRP1	0.41775	0.0533585		MIR181A1HG	4.65251	3.4885		ANXA6	1.16863	9.28338		ARNTL2	3.57406	1.53272
WAS	6.70531	6.75279		LRRFIP1	0.417014	0.21375		PCSK7	1.0082	3.48682		NQO1	2.617	9.267		GRB10	2.46668	1.53272
CD8A	6.93454	6.7424		KIAA0319L	0.412605	0.255264		RGCC	3.78674	3.47973		SYT11	2.03411	9.25718		NUAK2	-2.39485	1.53262
BHLHE40	4.56671	6.70624		MDH1	0.412264	0.0514265		SERPING1	6.25347	3.47751		LINC01684	2.4209	9.21383		CACNA2D2	-1.98841	1.51794
CDKN1B	2.16996	6.6994		MSL3	0.411407	0.207138		LEPROTL1	1.46789	3.43284		RGS3	2.51415	9.18984		PLCL1	-3.11308	1.51432
UTRN	1.20663	6.69351		ARF6	0.410845	0.0695496		CXCR3	8.62223	3.43133		LONRF2	3.97595	9.15155		C18orf54	1.83055	1.50934
AC009950.1	4.2639	6.67741		SNRPB	0.409813	0.0514265		BATF2	7.00229	3.40098		LINC02694	1.88867	9.15155		KIF2C	0.734628	1.49551
CEMIP2	4.367	6.66671		LINC00467	0.409568	0.151531		LINC00299	3.74789	3.40052		AL158071.4	6.94406	9.13547		AL138828.1	3.38548	1.48873
MDFIC	5.98308	6.65972		IST1	0.409173	0.0470049		PAXIP1-AS2	3.01241	3.40052		CASS4	1.49482	9.13441		GALNT12	-2.5823	1.48873
SH3BGRL3	3.15067	6.65972		EZR	0.408734	0.445258		EPSTI1	2.46604	3.38798		EZH2	1.42884	9.04678		CAV1	3.53662	1.48637
GALM	3.01475	6.65634		PRKCQ-AS1	0.408628	0.209808		ABRACL	2.74044	3.38447		MCM6	1.51354	9.01922		RNF43	-2.08355	1.48336
FMNL1	3.35729	6.64716		CELF2	0.407989	0.152366		PARVG	8.08237	3.38019		RNF34	1.36286	9.00839		N4BP3	-2.94161	1.48093
ST8SIA1	4.40899	6.63714		YWHAB	0.407922	0.0916005		SYTL3	4.37673	3.37069		KIAA1217	5.37146	9.00116		CLEC12A	-2.7351	1.47974
GRAP2	4.77857	6.6323		FRG1	0.40623	0.0842684		DOK2	8.59451	3.36429		SEL1L3	1.21882	8.9956		TUBB1	-2.59299	1.47562
APOBEC3D	4.34294	6.63207		CAPZA1	0.40574	0.105826		CD69	4.06125	3.3615		LMNA	2.53817	8.99539		PROC	4.32299	1.47316
AKAP13	1.89704	6.57907		RTF1	0.403732	0.0415279		ARHGAP15	4.98753	3.34691		ARHGAP18	1.42525	8.96692		PLEKHA7	2.69069	1.45738
RAPGEF6	2.25178	6.57274		HSPB11	0.403604	0.0483385		GIMAP6	8.1841	3.34665		THADA	2.01365	8.9232		NEO1	-2.65263	1.45063
ARHGEF1	2.85143	6.57267		ANP32A	0.401467	0.0621829		SIRPG	8.02022	3.2927		FZD6	2.82693	8.91064		RIBC2	0.589008	1.44349
MAP3K8	3.85926	6.54959		ZNF655	0.401393	0.115497		HAPLN3	5.42075	3.29042		C1orf198	2.94667	8.89793		TTK	0.946554	1.43361
TANK	2.29171	6.54624		RTRAF	0.400939	0.0410111		MYO1F	5.94924	3.28503		MREG	2.43061	8.82936		LACC1	1.75343	1.42656
RCSD1	9.28423	6.48305		RAB5IF	0.400613	0.0415279		NFKBIA	1.73308	3.28503		IL27RA	1.59403	8.80287		AC020656.1	-1.31624	1.41911
PATL2	6.4973	6.48305		CHIC2	0.399188	0.225734		WAS	5.48808	3.27345		CCNB2	4.25082	8.79382		GNG12	2.931	1.40158
CKLF	2.98709	6.46733		ACTB	0.397859	0.0410111		ARID5A	4.5199	3.27345		LMNB1	1.42103	8.74405		CDC45	2.536	1.38908
GIMAP5	7.47041	6.45639		TRPM7	0.397589	0.291945		ALOX5AP	3.41303	3.26267		CRIM1	2.51551	8.71624		CD248	-3.84978	1.37519
GLCCI1	3.22515	6.45623		LINC00649	0.397092	0.445258		CGAS	4.45334	3.23837		HS3ST3B1	2.4946	8.67741		AC005332.7	-2.60012	1.37362
PMAIP1	2.40831	6.45034		CBX3	0.391113	0.0396441		HIST1H1D	6.0052	3.23654		CAMK2N1	1.89804	8.67682		KIF15	0.610639	1.37114
NFATC2	4.62617	6.43708		ARPC4	0.389718	0.0514265		INPP5D	3.88451	3.22767		RACGAP1	2.34266	8.67653		OR4D1	-4.41983	1.36716
DDIT4	3.23201	6.43124		MBNL1	0.387419	0.0345868		GLIPR2	2.66412	3.2097		COPB2	1.59403	8.67413		PCBP3	1.68911	1.36649
TSPO	2.90968	6.42309		OGT	0.386317	0.0565291		MCM6	4.11746	3.20056		PON2	1.98246	8.64818		CDKN2B	1.46558	1.35437
MOB1A	1.25918	6.38371		XRN1	0.3853	0.0703523		AC083837.1	4.62003	3.19163		TSPAN13	4.19678	8.64768		TMEM220	-0.810505	1.35345
CD274	4.96917	6.37598		ANKRD28	0.384995	0.355611		TENT5C	2.37837	3.18483		SMC2	1.72704	8.621		SPRY1	0.675799	1.35147
LIMD2	3.44988	6.31923		HSPA1A	0.384467	0.445258		ZAP70	3.87727	3.16796		SGPP2	2.30092	8.60321		AC142472.1	-1.81488	1.34828
AC018926.2	4.21305	6.28595		DGKZ	0.384007	0.18396		TNFAIP8	2.73801	3.16314		KIF11	3.01235	8.58838		AC124068.2	1.84884	1.34783
STAT5A	3.39531	6.27189		RHOA	0.380691	0.0269093		FGD3	4.57921	3.15968		WDHD1	3.0445	8.55177		FXYD2	1.69468	1.3453
FLNA	3.79529	6.25522		DGUOK	0.378482	0.0288295		GIMAP1	5.42111	3.1358		ASCL1	11.0785	8.53598		ZBTB46	1.49258	1.34023
JCHAIN	9.29572	6.23422		MXI1	0.37827	0.128557		PTK2B	1.79904	3.13512		CDT1	3.74996	8.48541		OSBPL6	2.10476	1.33985
CAT	6.87675	6.23025		NAB1	0.37827	0.696751		CTSC	2.97354	3.13017		IL2RG	1.2379	8.48541		ZNF704	2.73754	1.33915
ARHGAP25	4.91892	6.20949		PXMP4	0.378021	0.470159		LINC00539	2.43937	3.12269		ELOVL6	3.25408	8.4733		MAFB	-1.63489	1.3339
AL365361.1	3.16058	6.17037		BRAF	0.375108	0.131987		BIN2	8.30239	3.11998		CAV1	8.76111	8.42765		REEP2	2.41705	1.33182
ZC3H12A	3.31917	6.16651		FKBP11	0.371	0.0320625		ZFP36L2	1.94934	3.11933		ACOT7	2.23116	8.41075		PMEPA1	0.68339	1.32333
MEI1	8.32127	6.13202		LBR	0.369688	0.226247		PLA1A	3.08599	3.11265		PTPRM	3.21255	8.40508		CDC6	2.11332	1.32059
WARS	2.56952	6.12866		SP3	0.368655	0.0530655		ABI3	7.75541	3.08886		AURKA	2.91634	8.36705		LINC01006	2.12517	1.31426
RHOF	3.19945	6.11835		TMF1	0.36745	0.0314168		RNF19A	1.85008	3.08396		CRIP1	1.70089	8.34026		SLC15A3	-3.55298	1.31393
METTL8	2.82185	6.11437		VAMP8	0.366961	0.0139916		IGHG1	8.71183	3.08225		SALL4	9.86108	8.33118		FSD1L	1.49573	1.31322
KLRD1	8.98266	6.11074		PSMD6	0.364689	0.00277592		BTN2A2	2.84349	3.05402		ADGRG1	3.56974	8.32245		AL158071.1	2.73896	1.30624
MIR4435-2HG	7.64736	6.09841		THAP5	0.359087	0.155127		BAZ1A	1.71475	3.03445		EGR2	3.0244	8.19954		AC005520.2	-1.9383	1.30553
LEF1	8.71588	6.0665		CHCHD10	0.357844	0.00974267		EHD1	1.55346	3.0284		LINC01281	3.37706	8.19238		BBS12	1.73962	1.30023
DUSP4	2.10265	6.05174		PUF60	0.356358	0.005858		PREX1	3.19357	3.01079		MRPL35	1.29709	8.16054		PCDH17	0.770877	1.29993
RPS19	1.57623	6.05146		RAD23A	0.355415	0.00509228		PAG1	3.08139	3.01079		TSPAN17	1.4643	8.12441		E2F7	0.615127	1.29462
PRR5L	7.0719	6.04863		RAP1B	0.355287	0.00277592		DDX60L	1.87633	2.99456		GTF2H5	1.27092	8.1222		IL9R	0.82515	1.29357
CYLD	1.20377	6.03877		HNRNPLL	0.354633	0.414279		FANCA	3.30992	2.97117		EBI3	4.86303	8.05395		RBFOX3	-2.28762	1.28998
SLA2	4.75406	6.02622		PSMA3-AS1	0.353705	0.142726		FLI1	7.25706	2.91622		LINC02341	6.7352	8.04149		PHLDA2	0.772059	1.28671
EHD4	2.42811	5.99178		CTSD	0.35179	0.00561487		PIK3CD	4.01117	2.88515		STARD9	2.22187	8.02567		ARVCF	-0.756392	1.2837
CSK	2.55751	5.98157		TRAPPC1	0.351609	0.00277592		AC114760.2	5.64478	2.87553		FAM104A	1.2031	7.99647		TROAP	0.726452	1.27991
UBASH3A	8.28858	5.98039		RANBP1	0.351586	5.85462e-05		RIPOR2	3.36061	2.85214		HLF	2.95407	7.96311		ENPEP	0.660696	1.27795
SELPLG	7.59779	5.96325		FKBP8	0.350296	0.00277592		CD84	6.11447	2.83323		IL21-AS1	9.77421	7.93101		EML2-AS1	-1.52962	1.27486
TRIM38	2.93335	5.95463		MED13	0.349274	0.0681647		NFIL3	2.43976	2.82593		RAB27A	1.23767	7.91968		AC004918.1	-2.20057	1.26786
LDHB	1.27437	5.90765		GNAI2	0.349109	0.0491604		DUSP5	2.24264	2.82146		SGO1	2.83507	7.90344		FITM1	1.9007	1.26786
SLAMF7	8.26026	5.8757		PTPN2	0.34795	0.177194		NUGGC	6.9361	2.81303		PSMA5	1.04754	7.90301		BBS9	-1.60367	1.26517
PPP1R16B	4.88784	5.87208		ELOC	0.34731	5.85462e-05		HEG1	2.71732	2.80551		MELK	5.58609	7.89922		ZC2HC1A	1.4176	1.26455
EEF1D	1.72235	5.85996		YIPF4	0.347099	5.85462e-05		COTL1	2.30655	2.8049		B3GNT2	1.34562	7.88516		F13A1	-4.02944	1.26255
PDE4B	3.52275	5.85545		TMEM50A	0.346273	0.00111746		RSAD2	3.20099	2.79953		FAM177A1	1.31897	7.88516		CCNB1	1.21258	1.2593
AL353807.5	5.48141	5.855		RNF19A	0.345943	0.200154		GALM	2.97133	2.78882		DYRK3	3.56997	7.88482		TSPAN13	1.77336	1.25218
MYL12B	1.19991	5.83273		EIF1	0.345413	0.0443133		PHF11	1.51131	2.78882		CCDC107	1.23701	7.86894		FKBP1B	1.20758	1.24427
POMP	1.02964	5.83273		MALAT1	0.345159	0.0316989		CRYBG1	2.63095	2.78854		ITM2A	1.97261	7.82033		ARHGAP24	1.85757	1.24186
ERCC5	1.585	5.82957		TLE5	0.344191	0.0443133		LMNB1	3.27377	2.78783		KIF20B	1.42807	7.79974		IFITM10	1.38917	1.24186
MR1	3.11629	5.8218		FUS	0.344187	0.00277592		BCL3	2.1177	2.7863		SIT1	2.29136	7.79882		ESM1	1.85224	1.23286
NEAT1	1.63151	5.80673		ATP5F1C	0.342965	0.0262557		PATL2	3.74749	2.775		CENPA	5.79861	7.76268		LINC01504	-2.13431	1.2287
ANTXR2	4.25774	5.7931		HARS	0.340517	0.272916		PFKFB3	3.22019	2.77156		CEP41	1.95264	7.76034		RAD51	1.53617	1.22736
DOCK8	2.79649	5.77253		SNW1	0.34019	0.00277592		MYL12A	2.28278	2.75818		LRRC61	3.16385	7.75051		IL2RA	1.58113	1.22412
RNF181	1.17793	5.76986		PAIP2	0.339665	5.85462e-05		DOCK2	8.16436	2.75678		DPP3	1.45421	7.72729		DMXL2	-1.59257	1.21928
MCM6	2.86887	5.73963		SOD2	0.339096	5.85462e-05		CCDC88C	1.87366	2.75296		CPNE7	3.15104	7.70835		CCDC102B	-1.95749	1.21825
C16orf54	4.75966	5.72217		DERL1	0.338669	0.0938724		TBX21	7.27089	2.73761		CCDC50	2.27245	7.69963		SULT1A1	-1.67413	1.20822
SMCHD1	1.34043	5.7045		BTG1	0.33708	0.0314168		LIMD2	2.29206	2.72892		NHS	2.36377	7.69041		SPON1	-2.15394	1.203
GIMAP1	8.72328	5.70056		ATOX1	0.336775	0.00277592		NCF4	7.33385	2.72583		PRMT9	1.4836	7.67917		PLPP1	1.34412	1.18994
AC018816.1	6.38109	5.69574		TRAPPC2B	0.335176	0.0262557		PYHIN1	4.27205	2.72243		TXLNA	1.34581	7.66436		LRP1	-2.12535	1.1884
SMAD7	2.46448	5.6716		RPLP1	0.334222	5.85462e-05		CD70	8.08068	2.71882		CD3D	1.58342	7.6608		TTC7B	1.76176	1.18333
DEF6	6.82708	5.66513		HIVEP3	0.333189	0.445258		SHFL	1.67569	2.70226		FASLG	2.94685	7.6269		KYNU	-0.796726	1.18291
TOX2	4.98441	5.65977		BLOC1S1	0.331027	5.85462e-05		ODF3B	2.07362	2.67304		DTL	5.3404	7.58094		GLB1L3	0.712986	1.18034
KCNAB2	2.71967	5.65407		ROCK1	0.329236	0.17584		TCAF2	3.5089	2.66372		MTRNR2L6	5.84495	7.56992		SORBS3	-1.77877	1.17992
ARPC3	1.4495	5.61444		APRT	0.327504	5.85462e-05		IGFLR1	3.04585	2.66039		HMMR	5.37679	7.56992		SPEF2	-1.72003	1.17607
ADAM19	5.8887	5.61381		UBE2D3	0.326516	5.85462e-05		MAP4K1	7.34422	2.65422		HMOX2	1.3597	7.56365		TCEAL4	-1.8844	1.17507
RUNX2	5.29598	5.60519		ACTR3	0.326115	5.85462e-05		HCST	5.63724	2.64715		BCL2L1	1.55148	7.55915		AC245014.3	-0.987938	1.17227
AOAH	4.82831	5.58774		PRRG4	0.326045	0.552511		CYBA	2.11899	2.62498		AL359851.1	4.48415	7.51603		DCBLD1	-1.64329	1.17227
SEL1L3	2.63259	5.57904		PSMB7	0.325973	5.85462e-05		RILPL2	2.36565	2.6163		AC004817.3	2.69511	7.49415		ENPP5	-2.33984	1.16822
REST	3.73173	5.57488		RPA2	0.325283	0.0400402		RTP4	3.52973	2.5905		TRIP10	2.63443	7.49415		AC012181.1	1.02534	1.16197
EML4	1.34623	5.56016		HNRNPA3	0.324022	0.0209348		FLT3LG	2.67222	2.58754		SPAG1	2.17768	7.49415		SLC23A3	1.95757	1.16004
CASP1	8.62823	5.55		UFD1	0.323776	5.85462e-05		MSN	2.17088	2.58196		CXorf40B	1.82113	7.48571		USP2	0.64669	1.15708
STK10	2.92065	5.52529		KMT2E	0.323393	5.85462e-05		GFI1	4.88838	2.57782		FAM111B	3.36489	7.4824		DNA2	1.34667	1.15498
SLC6A6	1.49061	5.48951		ESD	0.321666	5.85462e-05		STARD4	1.23116	2.5763		TMEM178B	4.13378	7.48237		CD68	-1.47999	1.15489
PFN1	1.95976	5.48767		AIP	0.32127	0.0108771		IGFBP4	3.80244	2.57221		UQCC2	1.10482	7.46901		2022-03-03	-1.52018	1.15474
CCDC88C	2.57206	5.48278		AKR1A1	0.321202	0.0415279		ADA	5.3813	2.56769		IL18RAP	3.41292	7.46294		GPRASP1	-1.92983	1.15406
PIK3R5	7.80006	5.47947		HERC4	0.321032	0.0396441		WARS	1.98804	2.56214		CDCA8	4.24513	7.46112		LINC00526	-2.33978	1.15315
EFHD2	2.51809	5.44271		RER1	0.320621	5.85462e-05		ARF6	1.42761	2.54099		MTRNR2L7	7.37168	7.44657		LIPT2	-2.17351	1.1394
TNFSF9	6.56471	5.41638		HSPA1B	0.319669	0.183719		AC018816.1	5.2543	2.51619		PTH2R	5.70736	7.39085		DAB2	-1.40121	1.13521
AC243960.1	9.09755	5.41043		CNBP	0.319539	5.85462e-05		AC008875.3	2.57861	2.50672		BTG3	1.1992	7.38095		P4HA2	0.702567	1.1352
SLC1A5	8.89027	5.41043		TNFAIP8	0.319329	0.990912		RELB	2.22515	2.50556		FAIM2	6.61209	7.35881		AF117829.1	-1.79839	1.13355
MITD1	1.66994	5.41018		BAZ2A	0.319059	0.49068		ZNFX1	1.28766	2.50556		PIK3R3	2.96229	7.34591		RHOB	0.70225	1.12362
BISPR	7.52511	5.40509		PDIA6	0.318925	5.85462e-05		TOP2A	4.09219	2.49828		SLC34A1	7.12831	7.34018		SPTSSB	-0.747362	1.12218
CARD11	4.59548	5.40212		RPS27	0.317605	0.005858		SMPDL3B	3.06634	2.49144		AL360178.2	7.88967	7.33811		TBKBP1	-1.31471	1.12218
CYTH4	8.85596	5.39403		CMC1	0.317561	0.0514265		TRAF1	3.76591	2.48414		TPPP	2.82224	7.33411		FBP1	-1.34872	1.12004
RASGRP1	5.29121	5.39175		RALGDS	0.316976	0.0332509		SH3BP1	2.78055	2.46284		TP63	4.44875	7.32947		ATAD3C	-2.5848	1.11749
PBX4	5.64936	5.38803		CDC42SE2	0.316806	5.85462e-05		LPXN	3.39659	2.45634		AC008147.2	4.12763	7.318		RIMS3	1.05228	1.10259
TMC8	7.99123	5.3826		SEMA4D	0.316806	0.82028		IFI44	4.62821	2.4497		VOPP1	1.24214	7.31311		FAM41C	-1.4541	1.10075
RESF1	2.99419	5.38092		RICTOR	0.316769	0.0514265		CD28	7.53777	2.44943		AL096865.1	2.47252	7.30912		AP001020.2	-1.35466	1.10043
UNC13D	4.86785	5.35152		RBM6	0.315485	0.0189325		AC124319.1	2.94275	2.435		OASL	2.14713	7.30824		PLA2G4C	0.884671	1.09835
CD83	2.04628	5.3112		PNISR	0.314955	5.85462e-05		RHOF	3.22108	2.42738		TIMP4	10.241	7.30137		ISYNA1	-1.58274	1.09835
CTSC	4.1218	5.30956		MTDH	0.314745	5.85462e-05		DDIT4	1.90736	2.40852		AC013460.1	4.57241	7.26955		ZNF467	-1.0135	1.09825
RGL4	5.2232	5.30175		WDR1	0.313157	0.126957		DDX58	1.40461	2.3979		NLRC3	1.6991	7.24186		GK-AS1	0.634553	1.09638
TRPS1	2.67905	5.26887		TTC36	0.311077	0.0983912		GPR18	4.08198	2.39562		HSPB11	1.02321	7.24186		TRAM2	-1.50352	1.09572
PIK3CG	8.69916	5.25968		DNAJB6	0.310687	5.85462e-05		STAT6	1.42464	2.36943		AL359834.1	9.86798	7.22238		DNMBP	-1.75935	1.09337
ITM2A	4.69871	5.25187		RPL10	0.310439	5.85462e-05		PRKX	3.91169	2.36443		CSTF2	2.17717	7.20426		RGL1	0.945743	1.092
P2RY8	8.85208	5.23312		PDE4D	0.308734	0.63866		SLAMF1	7.03669	2.36427		CALHM2	1.64039	7.18102		SLC18B1	-2.67753	1.08363
CAP1	1.5828	5.204		SRSF5	0.307672	5.85462e-05		SATB1	1.47566	2.36345		MT1M	5.8013	7.17496		AC011498.1	-1.7044	1.07589
TRADD	2.02551	5.15934		CTDSPL2	0.307164	0.0744259		KIF21B	3.87601	2.35845		SH2D4A	3.94455	7.16666		LINC02352	-2.03639	1.07407
ARHGAP26	3.40051	5.15078		MKNK2	0.304976	0.128557		ETV6	1.10307	2.3584		PSAT1	2.92122	7.16416		AC119396.1	-1.6835	1.07363
NUDT1	2.5961	5.14402		SMC4	0.304436	0.443455		NUSAP1	3.05349	2.35479		MAMLD1	3.40802	7.16389		MYL9	-1.75561	1.07051
MYO1F	6.36385	5.14157		RHOG	0.303926	0.160021		CD82	1.35894	2.34835		MED31	1.47815	7.156		CDKL2	1.46907	1.07017
BAK1	2.19893	5.13843		GALNT1	0.303183	0.0280783		DPYD	1.60116	2.34662		FAM3C	1.51371	7.14764		CCDC180	-1.52116	1.06546
PRKCH	3.94282	5.13622		SH3BGRL3	0.302029	0.506411		CENPF	3.68239	2.34237		KIF14	3.89788	7.1448		GPR160	-1.58932	1.06506
ST8SIA4	4.56293	5.12548		GNG5	0.301175	5.85462e-05		CDKN2A	2.11851	2.33952		LINC00299	2.34124	7.13724		PILRA	-0.962777	1.06447
CGAS	6.62208	5.11978		THRAP3	0.300044	5.85462e-05		IPCEF1	3.67561	2.32687		TXNDC9	1.24247	7.12618		FKBP14	-1.58879	1.06221
FAM78A	3.70816	5.11387		TPM4	0.299094	0.0314168		ISG15	1.55353	2.31529		MYL6B	1.89883	7.10891		CYP4F22	1.44978	1.06095
POLD4	1.44502	5.11079		LBH	0.29865	0.85819		MFNG	3.22757	2.31371		CDC7	2.51734	7.09522		AP002851.1	0.966064	1.05992
COTL1	2.5127	5.10728		PURA	0.29862	5.85462e-05		UBALD2	1.06931	2.31068		HCG18	1.81452	7.08895		COL5A3	1.55619	1.05388
OGFR	1.57413	5.09769		SON	0.298215	5.85462e-05		NLRC3	4.56212	2.30265		CHGB	5.1201	7.08425		MOK	1.37661	1.04898
SYTL2	4.7299	5.09087		VPS29	0.296983	5.85462e-05		SH3BGRL3	1.78663	2.27932		PPME1	1.44529	7.0797		LEF1-AS1	-0.955611	1.04835
CNN2	3.21565	5.07077		OAS1	0.296782	1.2332		GIMAP2	6.85597	2.27582		RAD51	4.5314	7.06632		SGMS2	1.45299	1.04691
AC004585.1	8.87796	5.05747		RASA2	0.295638	0.295314		ITPRIP	7.16384	2.26977		SLC35F2	2.05191	7.05995		CABP4	-1.85675	1.04559
WHRN	2.03291	5.05747		DYNLT1	0.295279	5.85462e-05		SEPTIN6	1.59608	2.26977		AL117336.1	3.69367	7.01353		LRATD2	-1.33698	1.04206
PHF11	1.87932	5.05747		CTSA	0.294504	0.00117394		IL15	2.79499	2.26243		HIVEP3	1.6998	6.97333		YTHDF3-AS1	-1.52211	1.03108
TUT7	1.69771	5.05747		SLC2A4RG	0.294289	0.0338854		NCF1	3.50837	2.25976		JAG2	3.53189	6.9394		NDRG2	-1.51013	1.01997
METRNL	4.4441	5.04515		TRAPPC4	0.293458	5.85462e-05		APOBEC3D	2.81131	2.25216		PDLIM4	9.35794	6.90584		PTPRB	-0.673697	1.01997
GTF3A	1.38537	5.04352		RPL22L1	0.293212	5.85462e-05		ACOT9	2.27604	2.25216		NFE2L3	1.74631	6.8861		PLK4	1.27864	1.01754
TC2N	2.92173	5.03247		TXNRD1	0.292346	0.0262557		IRF9	1.07037	2.25216		TMEM263	1.38351	6.88294		EFCAB13	-0.78558	1.01623
DBF4	2.66843	5.0245		ATP5MC3	0.292099	5.85462e-05		LGALS9	3.42791	2.23516		AP1S1	1.36731	6.86116		TRIO	-1.27283	1.01395
MYO7A	3.54151	5.01307		SDHA	0.29158	0.00974267		CXorf38	1.325	2.23516		ACADL	9.65721	6.85064		C1orf198	1.27255	1.01384
NELL2	2.34252	5.00796		SHFL	0.290344	0.0990378		STK17A	2.51432	2.23205		MCM10	7.20376	6.84416		IL12RB2	-1.27779	1.00892
JPT1	2.25277	4.9939		SNX17	0.289891	5.85462e-05		LAX1	4.52438	2.2216		ASS1	7.05514	6.83314		TSPAN33	-1.01685	0.99886
SASH3	9.22321	4.98162		CDC42SE1	0.289631	0.00277592		ETS1	2.72062	2.21256		MYO1C	1.68221	6.82544		METTL7A	-1.18708	0.998101
CORO1B	1.96617	4.98162		DEK	0.289367	5.85462e-05		TNFRSF25	3.37746	2.21147		SERP2	9.35887	6.80661		ZNF34	-1.25684	0.993324
RBM38	3.61616	4.97842		SELENOS	0.289193	5.85462e-05		ARL4C	2.27848	2.17884		PTHLH	9.84973	6.80594		AC008443.5	-1.35285	0.990393
SUSD3	8.666	4.97619		SDCBP	0.289182	5.85462e-05		SH3BP2	1.54313	2.17402		DNAJC12	4.68652	6.80295		ZFP57	1.12815	0.985217
SH3BP1	4.90437	4.96906		DDX5	0.288996	5.85462e-05		IL16	6.99453	2.16112		CLNK	3.18637	6.79366		CCDC173	0.80921	0.976788
NFKB2	2.71592	4.95277		GPS2	0.288289	5.85462e-05		AC025164.1	4.71223	2.14691		TXNDC17	1.22115	6.79366		ZNF385A	-0.773668	0.973682
TXNIP	1.26148	4.95092		EML4	0.287783	0.394148		ANP32E	1.19925	2.14447		ASXL2	1.26241	6.76323		FCGBP	-1.0322	0.972195
GPR18	5.90363	4.93832		SRRM1	0.287637	5.85462e-05		MDFIC	2.04772	2.11513		TUBB3	3.73039	6.75815		AC021683.5	1.21286	0.970099
STX11	6.8673	4.93363		TLN1	0.286148	0.0189325		ARHGAP4	1.70968	2.11513		LINC01501	8.94552	6.7579		TMEM155	2.25884	0.965605
YWHAB	1.16899	4.92931		SIRT7	0.285468	0.222251		ARRB2	1.60562	2.11306		NIPA1	2.02154	6.74092		ZNF579	-1.23743	0.964149
KIAA0040	2.68202	4.92655		ITM2A	0.285007	0.530078		RNF166	1.59472	2.10736		AP003472.2	4.36123	6.71167		DST	-1.3321	0.962986
MX2	3.42195	4.91347		SPTAN1	0.283005	0.00277592		PIK3IP1	1.55071	2.10736		CDC6	4.39968	6.68932		ZBED3	-0.842986	0.962578
BTLA	8.87676	4.90347		OGA	0.281959	0.0314168		ACAP1	2.19914	2.10272		APOBEC3F	2.00368	6.66471		PLD1	1.01436	0.960138
GRAMD1B	2.01731	4.89475		PRDX5	0.281583	5.85462e-05		MKI67	4.04803	2.09049		ZWINT	2.49534	6.66137		EBF4	-0.685031	0.958161
PSMA7	1.05537	4.88619		LPIN1	0.281571	0.0786819		OXNAD1	2.13547	2.09049		TRAPPC4	1.05082	6.65037		EXOC6B	-1.24274	0.957155
AC008875.3	5.40632	4.88542		ZFX	0.280891	0.144682		PYCARD	1.26274	2.08573		ABCA2	1.66715	6.64694		C17orf107	0.739604	0.956743
TLR3	7.05117	4.8784		C19orf25	0.280422	0.00277592		PHYKPL	1.0895	2.07766		DIAPH3	4.55267	6.61512		NRAV	1.24537	0.950971
OSTF1	1.66442	4.84005		VAPA	0.279985	5.85462e-05		CENPM	4.49945	2.06637		CCNF	2.75702	6.58047		UST	-0.790215	0.94868
TCAF2	4.95439	4.83319		ADAR	0.279876	5.85462e-05		STX11	6.86565	2.06628		PTPN11	1.24268	6.55826		UBTD2	1.16093	0.948186
NABP1	4.6705	4.83214		AKAP13	0.279703	0.445258		FMNL3	4.11562	2.06628		AC093010.2	2.27459	6.5554		LRRC20	0.81992	0.947036
FNBP1	2.16878	4.82141		RAB8A	0.277443	0.00509228		NBN	1.2542	2.06589		THEMIS	1.76907	6.5554		PHACTR1	-1.2833	0.943265
RAB11FIP1	1.46604	4.82141		DNAJB1	0.276919	0.0338854		C2CD2	3.12762	2.05429		MCM2	2.71842	6.55335		MATN1-AS1	-1.24246	0.939331
CENPF	4.46191	4.81729		STAT2	0.276454	0.0170316		ADAM19	2.93376	2.04662		DIRAS2	9.14145	6.5458		EPB41L4A	-1.41949	0.938356
NFATC1	8.78207	4.79579		DBI	0.276044	5.85462e-05		RFTN1	6.9361	2.04652		DUSP5	2.02706	6.51494		BRSK1	1.09293	0.931595
NIN	2.2002	4.79155		CBR1	0.275714	0.0192347		SFMBT2	2.29154	2.03017		NME7	1.34778	6.50929		IL7	0.841272	0.921254
LINS1	2.20749	4.78481		ERBIN	0.275327	0.0453563		TNFAIP3	2.35144	2.02767		GZMM	1.39901	6.49741		CCNI2	1.10169	0.918502
PIK3CD	4.55906	4.76205		BOD1L1	0.275217	5.85462e-05		DENND2D	1.63355	2.02767		KNL1	2.71681	6.4917		ABCB6	1.19958	0.918024
TAPBPL	2.86877	4.76016		WTAP	0.27454	5.85462e-05		HTATIP2	1.03755	2.02767		STK39	1.3572	6.48802		AC136475.5	-0.987157	0.908141
NANS	1.51575	4.75466		HP1BP3	0.274185	5.85462e-05		RHBDF2	2.73897	2.01945		AGMAT	2.10037	6.47605		MEF2C	-0.862622	0.903955
NUGGC	6.18664	4.72985		ACOT13	0.274132	5.85462e-05		AKAP5	3.3791	2.00701		MXRA7	1.66805	6.47297		PRELID2	1.02303	0.903611
XCL1	5.70887	4.72842		UBR7	0.273549	0.445258		ZFP36L1	2.20094	2.007		APOBEC3D	1.97478	6.47		DOCK9-DT	-0.615828	0.896053
PARP10	2.81055	4.72408		CLIP1	0.273261	0.172283		SARDH	4.74023	2.00388		ALAS1	1.34933	6.47		IRF8	-1.06263	0.890035
ZFYVE28	3.82433	4.70887		LSM8	0.271538	5.85462e-05		GLIPR1	3.4802	1.99466		AC068491.3	3.24093	6.46029		LRRK2	-1.3707	0.889693
TMEM243	2.46051	4.6794		SNRNP35	0.271247	5.85462e-05		DLEU2	1.35571	1.99051		SH2D2A	1.8927	6.41781		AL391056.1	0.939558	0.886558
LGALS3	4.94718	4.67412		STK10	0.271057	0.570097		TTN	2.0078	1.98725		GZMB	2.77395	6.36862		EPM2A	-1.25973	0.886197
IL12RB1	5.98594	4.66054		JPT1	0.27037	5.85462e-05		ACTA2	3.59611	1.98479		VCAM1	8.60431	6.35124		HLA-DOB	-0.679945	0.882415
CDR2	2.64445	4.64015		RAB1B	0.269233	5.85462e-05		AL021155.5	2.11386	1.97904		SLC39A14	2.93484	6.3397		AC124248.1	0.813184	0.87931
ARPC2	1.42451	4.63883		FMNL1	0.268711	1.09071		RIPK2	2.22905	1.96744		PTGER4	1.52258	6.30647		CD40	-0.801691	0.876581
AC114760.2	4.21645	4.63119		AAK1	0.267041	5.85462e-05		SKA2	1.05814	1.96608		CCL5	1.03341	6.29088		TYMSOS	0.612013	0.873078
ACAP1	3.00826	4.63119		TMEM160	0.266872	5.85462e-05		LMO4	1.67267	1.96583		POP1	2.18874	6.27661		MAGEE1	-1.07749	0.866029
SUSD6	1.38062	4.62448		MRPS6	0.266599	5.85462e-05		ATP8B4	6.70429	1.96184		RAB11FIP1	1.677	6.27338		AC064807.1	-1.23517	0.858639
NBN	1.28979	4.62129		SAMHD1	0.266301	0.345611		IDO1	2.17331	1.96184		COL3A1	9.21929	6.25097		DUXAP8	-0.632576	0.856625
HTATIP2	1.53006	4.61343		TBRG1	0.266049	0.0396441		RASGRP1	1.67529	1.96184		TMEM173	1.30381	6.2346		AL138756.1	-1.05199	0.856031
PSMA6	1.09299	4.60889		TNS3	0.26573	0.152366		STAT4	3.26855	1.95892		ASB2	2.84411	6.23144		TRIP10	0.892122	0.847694
PVT1	5.04197	4.58309		ARID5B	0.265506	0.0410111		RUNX1	3.48398	1.95694		TOGARAM2	2.48013	6.23105		ADAM28	-1.04963	0.842722
IRF3	1.1604	4.57983		SIGIRR	0.265112	0.0415279		VIM-AS1	2.61219	1.95694		DNPH1	1.18204	6.20112		LINC01473	-0.930894	0.839781
DIAPH1	1.77546	4.56251		SAMD9L	0.264922	1.10493		MVP	1.34968	1.95683		ETV1	8.51729	6.19881		SLAMF8	0.913549	0.837377
HLA-DMB	7.72767	4.55792		PSMA2	0.264079	5.85462e-05		HEXD	1.16108	1.95042		PLPP1	1.99944	6.18625		BNC2	-0.879509	0.836972
DAPK2	2.22371	4.55193		RPS15A	0.263332	5.85462e-05		CLECL1	6.42723	1.94932		HTRA1	3.56901	6.16764		LINC01358	0.794693	0.83586
CCM2	1.18316	4.54956		CDKN1B	0.263237	0.00561487		TANK	1.1099	1.94167		KIF18A	2.75645	6.16216		ERBB2	-0.776285	0.83283
IFI30	3.29177	4.53527		ACAT1	0.262954	5.85462e-05		CRACR2A	2.66505	1.94156		TMEM64	1.5555	6.14858		NCS1	0.889586	0.832559
RDH10	3.58106	4.52075		VPS37B	0.261989	0.432903		AFAP1L2	3.39333	1.94		MYBL2	5.86621	6.14713		RBMS2	-1.1709	0.829475
KCNA3	7.35413	4.52049		RNF167	0.261782	0.0882523		FBXO6	1.83825	1.9392		AP005131.6	2.53986	6.14032		TRIM47	1.08078	0.827101
ADAM8	4.24222	4.51515		CCDC88C	0.261493	0.25481		ARHGEF1	1.70323	1.92504		KANK3	2.34789	6.14019		KDM7A-DT	-0.906567	0.826706
NECAP2	1.842	4.50925		DNAJC19	0.260619	5.85462e-05		SEMA4D	1.80191	1.91499		TYMSOS	3.17938	6.13542		AC133552.5	-1.04536	0.825096
SPATA13	1.73201	4.50364		KDM5A	0.260565	5.85462e-05		CYP2D6	1.92582	1.91425		GCLM	1.66069	6.1309		L3MBTL4	-0.637388	0.819236
PIM3	2.1253	4.4972		WWP1	0.260338	0.181789		ZC3H12A	1.72604	1.91425		BRCA1	2.39666	6.1259		ADGRL1	-1.06512	0.819195
PHLDA1	3.13308	4.4691		DNPEP	0.260097	0.0938724		LRRC8C	3.46221	1.91027		CTHRC1	9.14967	6.11826		GOLGA8N	-0.780194	0.817537
SCO2	1.52561	4.46588		ETF1	0.259904	5.85462e-05		ARID5B	1.0444	1.90913		CYB5B	1.19119	6.1157		AC074044.1	0.872344	0.813748
ITGB7	8.98122	4.45043		NDUFA6	0.259724	5.85462e-05		RAB8B	1.04671	1.90064		NCAPG2	1.91663	6.11131		RGPD2	0.998013	0.813734
NOTCH1	2.3005	4.4456		PDE6D	0.259667	0.14891		STK4	1.61168	1.89602		STOM	1.76614	6.10183		ANKRD6	-0.688575	0.807135
CCR6	5.3914	4.43205		VMP1	0.259618	5.85462e-05		PLEKHA4	2.98647	1.89443		MFHAS1	1.19314	6.09342		PRAM1	-0.73975	0.806911
RILPL2	3.61724	4.43063		UBALD2	0.259185	0.743767		SLC9A9	2.98327	1.88527		MAP6	7.07622	6.08913		AC110769.2	0.946528	0.806808
ATP8B4	5.63626	4.41222		UBE3A	0.258885	5.85462e-05		ANKRD44	1.54448	1.86518		RASAL3	1.00818	6.08399		HMGA1P4	-1.06993	0.806667
TRAPPC10	2.01745	4.41113		MYCBP2	0.257197	5.85462e-05		ORAI1	1.78066	1.86344		ZC3H12C	3.34229	6.08315		RIMKLB	-0.831952	0.802568
ITGB2-AS1	8.97377	4.41104		IDI1	0.257066	5.85462e-05		ZC3H12D	4.29758	1.85664		SPDL1	1.92658	6.06912		AL157402.2	0.951517	0.801726
B4GALT1	2.07462	4.37627		EMC2	0.256176	5.85462e-05		NABP1	2.62836	1.85341		CRYBG2	4.19273	6.06824		COLQ	-0.759802	0.800956
SEPTIN9	1.24868	4.36573		RPA3	0.256159	5.85462e-05		TRPV2	1.91053	1.85341		IL18R1	1.78288	6.05963		GPAT2	-0.651403	0.798652
COL6A3	3.41823	4.36222		CYFIP2	0.256014	0.0675528		DUSP4	2.35016	1.84664		NR5A2	8.82358	6.0548		EPOP	0.925874	0.794071
ZEB1	1.46662	4.36217		HINT2	0.255641	5.85462e-05		OGFR	1.20405	1.83214		CDCA3	6.06263	6.03281		AC104564.5	-0.816877	0.792668
ELF1	1.68261	4.35064		CSNK1G3	0.255319	5.85462e-05		CCDC141	4.72389	1.83201		NR2F2	9.16987	6.01697		TIMP2	-0.89392	0.792668
PECAM1	8.45172	4.35047		RPL36A	0.254907	5.85462e-05		DAPP1	6.40599	1.82651		KIF3B	1.1938	5.99109		DOLPP1	0.73793	0.785176
HSH2D	3.78989	4.33047		SLFN5	0.253973	1.60345		CSK	1.65329	1.82442		CHAC2	2.23092	5.98183		VIL1	0.978086	0.785054
SLF1	3.60049	4.31109		PDCD10	0.25385	5.85462e-05		TNFRSF14-AS1	6.27384	1.82384		CCNE2	2.24573	5.98124		EPB41L3	-0.81266	0.776177
IL18BP	4.9062	4.30209		SPOP	0.253788	5.85462e-05		GPR137B	1.3652	1.81556		CYP7B1	8.94146	5.95877		KIAA1958	-0.812129	0.773082
MAP4	1.02706	4.29169		ATP5F1B	0.253772	5.85462e-05		ANTXR2	4.04993	1.81308		SLA2	1.37022	5.94883		NCKAP5L	-1.02507	0.770032
ANXA1	5.94918	4.28573		NDUFV1	0.253526	5.85462e-05		PPP1R16B	3.82801	1.80462		TMEM35B	1.19774	5.93541		SLCO4C1	-0.678424	0.768437
AC058791.1	2.83882	4.24625		EDARADD	0.252836	0.00277592		ARHGAP25	2.90789	1.77528		KIF3A	1.22971	5.92479		C1orf61	-1.02257	0.761751
TESPA1	8.27838	4.23913		SUSD6	0.252741	0.131987		REST	2.30643	1.77261		HSD11B1-AS1	2.84358	5.91207		MUC12	0.788013	0.758406
ATXN1	1.53539	4.23843		ASH1L	0.252127	5.85462e-05		FKBP5	1.28693	1.77116		IGFL2-AS1	8.81539	5.91177		LINC01431	-0.858728	0.758284
GSPT1	1.07553	4.23022		CSNK1G2	0.251529	0.0217038		BLM	2.61611	1.76958		PLK1	3.65937	5.90918		CMBL	0.865831	0.752292
PDCL3	1.83517	4.22525		MTF2	0.251224	0.0314168		SRSF7	1.22666	1.76958		DEPDC1B	3.43829	5.90387		ANKS6	-0.620075	0.751253
MCUB	1.69199	4.2215		TMEM179B	0.251145	5.85462e-05		LIME1	1.95745	1.76676		COX17	1.26243	5.89357		CSRP2	0.829761	0.74878
GYG1	1.2422	4.21871		UBB	0.250992	5.85462e-05		MCM2	1.91219	1.76309		DYRK1B	1.73859	5.88793		ZFHX3	-0.98099	0.74696
ORMDL3	1.43753	4.21696		NDUFA4	0.250835	5.85462e-05		AKAP13	1.14774	1.76142		RABIF	1.17106	5.82415		BTBD8	-0.808943	0.743247
DAPP1	8.16406	4.2042		MYH9	0.250482	0.0338854		HDAC7	1.7324	1.76044		KIF15	4.12319	5.81997		AP003068.2	-0.806108	0.736599
ISG15	1.90051	4.20271		ZFP36	0.250293	0.22791		MIS18BP1	1.58298	1.75475		KRT86	5.93754	5.78673		PLAG1	-0.709394	0.73632
DDX39A	1.51275	4.1884		MOB1A	0.249717	0.160021		TMEM35B	1.0548	1.75067		ADAM19	2.04871	5.78595		MAML3	-0.981907	0.734766
MLKL	4.49947	4.18295		PSMC1	0.248618	5.85462e-05		L3MBTL4	2.07792	1.73555		INTS7	2.1909	5.78275		AC009126.1	-0.768481	0.734655
SRSF7	1.60036	4.18295		EIF6	0.247734	5.85462e-05		CRIP1	1.7996	1.73166		CDC45	5.05013	5.7754		TGFBI	-0.841903	0.734081
GTDC1	2.88898	4.17445		ATF2	0.246976	5.85462e-05		HMHB1	3.51101	1.70978		GPATCH2	1.25966	5.75786		AL353759.1	-0.925419	0.732478
CDC42SE2	1.60848	4.17445		C1orf56	0.24682	5.85462e-05		EMB	1.33997	1.70568		FAM200A	1.91717	5.74115		AC011379.2	-0.677258	0.730718
BTG1	1.49045	4.16458		KCTD9	0.246717	0.222251		IRF7	1.48018	1.70148		UBE2S	1.5077	5.73995		PTGER2	-0.625704	0.730228
HLA-G	5.35128	4.15293		ERGIC2	0.246337	5.85462e-05		AGTRAP	1.0822	1.69877		SRPK1	1.11269	5.73995		HHEX	-0.890243	0.729113
CCDC167	2.72917	4.14411		SF3A2	0.2461	0.00277592		CMPK2	1.69601	1.69083		TMCO1	1.04597	5.73638		FAM229A	-0.95227	0.729113
OST4	1.17953	4.13314		SIKE1	0.245885	0.0314168		CDKN1B	1.15477	1.68979		AL138720.1	4.76323	5.73517		NT5E	-0.716658	0.728882
TMEM50A	1.19091	4.1306		HIKESHI	0.245629	5.85462e-05		AC008105.3	2.64348	1.68591		LAX1	2.11741	5.73517		WWC2	-0.881852	0.701116
CFL1	1.18797	4.12707		FAM133B	0.24544	5.85462e-05		FMNL1	1.91177	1.6737		RALGDS	1.23922	5.73458		IL23A	-0.739665	0.700187
NUSAP1	3.8772	4.12667		KDSR	0.244896	0.0129269		MAT2B	1.29511	1.67293		FANCI	1.8887	5.73057		AP001269.4	-0.933645	0.691864
SARDH	3.08518	4.11056		SMG1	0.244807	5.85462e-05		ARPC2	1.00978	1.66698		CEP250	1.4561	5.72856		NBPF1	-0.903932	0.689771
GPR68	3.67049	4.10713		MT1F	0.244339	5.85462e-05		C1orf216	1.90365	1.65937		ARHGEF12	1.87327	5.71987		ZNF202	-0.754961	0.67628
TSC22D4	1.44144	4.10713		MXD4	0.244108	5.85462e-05		HIST1H2BN	1.31094	1.65937		OPTN	1.38976	5.68513		C1orf54	-0.763188	0.675963
PLEKHF1	3.32931	4.10069		DNAJC1	0.244008	5.85462e-05		FXYD5	2.36454	1.65793		FBXO32	1.34391	5.67899		NRG2	-0.859811	0.656788
ZNF37A	4.07928	4.09879		TOX	0.24375	0.0396441		DHX58	2.77328	1.65539		FMNL3	1.42467	5.67217		AC244033.2	-0.769426	0.642779
KLF6	1.15454	4.09838		BTG3	0.243589	5.85462e-05		CAPN12	2.23483	1.64988		NME1	1.37974	5.66976		LACTB2-AS1	-0.758	0.635289
DENND2D	2.37498	4.0929		HAGH	0.243169	5.85462e-05		SPOCK2	2.11709	1.64941		ORAI1	1.38643	5.65838		MAMLD1	0.607708	1.08446
CWC25	1.23372	4.09122		SEM1	0.242765	5.85462e-05		CARD11	3.97062	1.64808		PROC	5.96437	5.65613		AL031595.2	-0.609005	0.736599
WAKMAR2	3.72078	4.09097		RNF113A	0.242568	0.0577761		EXOC3L4	2.81614	1.64808		PDZD11	1.27184	5.65274		APOBEC3A	-2.69276	2.21439
IL27RA	4.17332	4.0804		TMBIM4	0.242499	5.85462e-05		CEMIP2	1.87144	1.64808		CD96	1.17163	5.65249		AC025040.1	1.98307	1.69615
NDUFA4	2.2011	4.07887		AGTRAP	0.241934	5.85462e-05		ST8SIA4	1.57676	1.64808		SPATA48	5.24333	5.64332		ZBTB18	-2.90336	2.47463
CLIC5	4.04308	4.07596		FDPS	0.241434	5.85462e-05		TSPO	1.79528	1.64714		MSC-AS1	2.82843	5.63965		WFDC2	0.539482	1.29009
CXorf38	1.35312	4.07336		RBX1	0.241424	5.85462e-05		PCED1B	2.27013	1.64608		ICA1	2.01595	5.63965		IGFBP3	-1.95134	1.5805
PML	1.53541	4.07041		ASXL2	0.241107	0.155526		TESPA1	5.72266	1.61713		SMARCAD1	1.32876	5.61856		LMCD1	4.85471	5.172
DGKA	2.97424	4.06249		DNAJA1	0.241006	5.85462e-05		ARHGEF6	2.54907	1.61713		SOX5	8.97639	5.61532		AL021707.6	1.64589	1.38182
AL135818.1	7.5535	4.05052		MVP	0.240468	0.0897684		LITAF	1.44685	1.61713		EVC2	3.92617	5.6146		ALDH2	-0.712001	0.624363
AREG	3.06625	4.0437		OXLD1	0.240011	5.85462e-05		SMC4	1.32912	1.61642		TMEM67	1.9706	5.59468		AL359711.2	-0.658761	0.651152
AGAP2	3.07439	4.03873		EEF1D	0.239657	5.85462e-05		LGALS3	2.62872	1.60971		HCP5	1.33832	5.58621		SWAP70	-2.15663	1.68051
CENPK	3.75169	4.03428		BBIP1	0.239455	5.85462e-05		CMTM3	1.21391	1.60522		SLA	1.23826	5.57229		HOOK1	-0.778298	0.621049
CREM	2.43536	4.02153		STAG2	0.239371	5.85462e-05		DOCK8	1.47373	1.60235		SPC25	6.42651	5.57022		ZNF439	-2.08572	1.58174
TRAFD1	1.59246	4.02153		UBE2H	0.239176	5.85462e-05		FAM53B	1.89012	1.5989		COMMD4	1.0469	5.55846		AC020911.2	-0.887091	0.766154
ZNF267	2.45935	4.01827		STK17A	0.23859	1.68133		SYTL2	2.24601	1.59535		IL32	1.71008	5.55773		SOX12	-0.972605	0.709154
JAML	6.05341	3.99991		PGK1	0.23849	5.85462e-05		EEF1D	1.11941	1.58978		CMTR2	1.46533	5.55773		USP30	-1.51185	1.10192
RASSF2	4.16449	3.99939		IFI16	0.238385	2.30675		GLB1L2	2.22775	1.58799		ASF1A	1.19623	5.54448		HSD11B1	0.516538	1.75271
CHST11	3.83194	3.99411		SERPINB9	0.237947	0.403939		FYN	1.66035	1.58429		WWTR1	3.36904	5.53682		BUB1B	4.44848	4.73713
NFE2L2	1.30175	3.99062		ZNRD1	0.237608	5.85462e-05		DCPS	1.16578	1.58238		AC019117.2	5.60754	5.53679		KIAA0895L	1.58987	1.43725
GK	1.70349	3.97591		SNHG6	0.237429	5.85462e-05		HIST1H4H	1.67449	1.58192		UHRF1	3.26493	5.52221		AC002306.1	0.762561	0.667184
SEMA4D	2.47301	3.96773		FOXN3	0.236901	5.85462e-05		EEPD1	2.41492	1.58082		MRPL3	1.02926	5.52041		AC068491.3	2.4803	2.56861
PTGER4	3.71023	3.96512		MTRNR2L12	0.236881	5.85462e-05		SGK1	2.04436	1.57722		AC243829.4	8.08292	5.51461		AL355916.1	-0.742685	0.613023
EMC3	1.08449	3.96512		ATXN7	0.236708	0.0621829		PARP11	1.14164	1.57295		P2RY10	1.14024	5.51248		PLEKHB1	-0.77981	0.676863
C17orf49	1.42806	3.95016		BLVRA	0.236254	0.0314168		GSDMB	1.75279	1.57047		VKORC1L1	1.69689	5.49317		KIF11	3.20172	4.40256
INPP4B	3.11956	3.94817		HIST1H1C	0.235935	0.0489945		MITD1	1.03737	1.56973		GRAMD2B	1.75648	5.48954		TMEM79	1.25974	1.0633
CLECL1	8.76264	3.93136		AGPAT3	0.235701	0.0648967		TMEM243	1.9151	1.56741		PBK	8.60719	5.47891		B3GNT7	-2.72827	2.32331
PRELID1	1.03459	3.92739		DUSP12	0.23562	5.85462e-05		DRAM1	2.23747	1.55949		TEAD1	4.73195	5.46091		HSPH1	0.820877	0.957155
PNP	1.98985	3.91256		INPP4B	0.235304	0.269654		ASPHD2	1.85837	1.55637		MTERF2	2.01144	5.45362		CARD6	1.20926	1.00237
ARID5B	1.5491	3.91154		HMGB1	0.235023	5.85462e-05		HK1	1.84149	1.5526		TP73	4.76444	5.43882		SPART	-5.11895	6.30296
NFYC	1.089	3.90897		CEBPD	0.234644	0.232411		AHNAK	1.72415	1.54775		GFOD2	1.81698	5.43501		PELI2	-1.94556	1.49459
LIME1	2.9664	3.90754		AHNAK	0.233046	0.964333		GPR183	3.5942	1.54633		TRIP11	1.02647	5.43423		DDAH1	0.566174	0.890035
TLN1	1.58944	3.90754		DDX18	0.232894	5.85462e-05		NEURL3	3.88709	1.54081		SOCS4	1.02544	5.43291		DNHD1	-0.796421	0.679961
AC008105.3	3.66115	3.90492		JOSD2	0.231883	0.00277592		HELB	1.2587	1.53709		MCAM	2.04409	5.4283		BCL2L2	-0.639435	0.652587
PLCB2	8.01713	3.90437		GBF1	0.231733	0.160674		RESF1	1.62681	1.5295		KIF4A	5.29732	5.4224		ADAMTS6	-0.686884	0.766684
SKAP1	4.30822	3.90437		ZNF90	0.231566	0.152366		MMP25-AS1	1.22123	1.52059		STIP1	1.63914	5.41079		STIL	0.597309	1.01002
MBD2	1.81009	3.89472		CACYBP	0.231299	5.85462e-05		TRIB2	1.52869	1.52001		LINC00158	6.24943	5.3972		KCTD1	0.700455	0.643729
SLFN11	8.0219	3.8939		USF3	0.230963	0.127419		BAK1	1.41781	1.52001		RMI2	3.06093	5.38149		AC123512.1	-2.79647	2.33942
LRMP	4.73501	3.88058		PDCL3	0.230828	5.85462e-05		LINC-PINT	1.62734	1.51996		VLDLR	5.64367	5.35831		ITGA2	5.63909	6.99401
FAM49B	1.19608	3.88045		U2SURP	0.230556	5.85462e-05		ICAM1	2.4311	1.51949		TP53BP1	1.16757	5.34955		GINS2	2.55858	2.6035
FAM107B	1.74611	3.86849		GPR108	0.230493	0.00277592		AHR	1.55192	1.51949		MICAL2	1.52511	5.34626		SLC29A1	0.621522	0.675201
AKIRIN2	1.52056	3.86522		AHSA1	0.230046	5.85462e-05		PFN1	1.16926	1.51628		CIT	3.73294	5.32303		PIK3IP1-AS1	-0.556018	0.754208
AL158071.4	4.52207	3.8585		CASP7	0.22968	0.477366		DENND3	1.55985	1.51038		DCAF7	1.04084	5.32293		AL353135.2	1.36973	1.11261
TMEM123	1.07366	3.84908		VCP	0.229639	5.85462e-05		IL4R	2.87787	1.50783		SPRY1	2.54496	5.3182		ATL1	1.4496	1.12218
CCDC88B	3.19913	3.84058		IAH1	0.228499	0.0485597		STK10	1.40225	1.50099		NFIA	1.33362	5.31657		KLHL3	-0.704144	0.643835
NINJ1	2.40874	3.83953		IDH3B	0.227871	5.85462e-05		AC025171.3	2.38393	1.50042		SAMD9L	1.22922	5.31657		TCF4	-1.04847	0.794071
NLRC3	5.3341	3.83754		D2HGDH	0.227445	0.0853625		BORCS5	1.2904	1.49971		UBA6-AS1	1.76781	5.31283		MLC1	-5.91245	8.59759
KIF21B	4.11467	3.82044		RPLP2	0.227058	5.85462e-05		FAM107B	1.56578	1.48471		FOLR1	9.01082	5.31151		CEP126	-3.50144	3.23723
EPHA1-AS1	3.21844	3.81802		TOP1	0.227029	5.85462e-05		RGS14	1.26199	1.484		COA6	1.24992	5.30985		ZNF358	-0.903434	0.674477
SLC27A2	2.90244	3.81691		PITPNB	0.226942	5.85462e-05		AOAH	3.00027	1.47782		ZDBF2	1.70149	5.3068		BARX2	4.69896	6.01114
SFXN3	1.74466	3.80741		RHOC	0.226851	0.209808		ACP5	1.39936	1.47015		LDLRAD4	1.51577	5.28137		PGLYRP2	0.998937	0.825096
LY96	5.1563	3.80668		TAZ	0.226784	0.268709		NOTCH2	2.10681	1.44986		GON7	1.19939	5.27002		AL109811.2	-2.48278	2.00502
SRRT	1.25931	3.79897		EIF2S2	0.226576	5.85462e-05		DBH-AS1	3.75984	1.44823		DEPDC1	4.75445	5.26824		ZSCAN18	-3.44391	3.36542
CDK6	1.82901	3.79461		PLAC8	0.226073	5.85462e-05		RNF125	2.90597	1.4459		CD276	3.79374	5.26255		DOK3	-0.543709	0.807889
SLC38A1	3.50353	3.79143		TMEM183A	0.225668	5.85462e-05		IQGAP2	2.09813	1.44558		PSMB5	1.51844	5.26035		ACVR1B	-0.668735	0.642978
DNMT1	1.06635	3.78812		CREBRF	0.225187	0.00277592		PHF19	1.4463	1.44306		RGS14	1.05933	5.23985		AC007032.1	0.593622	0.828898
ABT1	1.51707	3.78228		PPP1R7	0.224708	5.85462e-05		LY75	1.3416	1.44306		CLECL1	1.52171	5.21526		URB1-AS1	-1.93787	1.52211
TPM3	1.40482	3.78039		SFT2D2	0.224634	0.00137498		ADAM8	1.67585	1.44047		MRPS14	1.253	5.19579		TNFRSF12A	1.30651	1.19097
CYTH1	2.44282	3.7752		DNAJC21	0.224252	5.85462e-05		KIF20B	1.92517	1.43315		BHLHE40	2.06401	5.19124		OSBPL10	-0.757444	0.608773
MFNG	3.47969	3.77241		TAF15	0.223919	5.85462e-05		ALDOB	1.06535	1.41484		TNC	5.25704	5.17538		BTN3A2	-0.84102	0.758284
DOCK11	4.57013	3.75415		NASP	0.223062	5.85462e-05		TIAM1	1.44463	1.41023		AC092580.2	6.24667	5.16177		ERMN	-3.31599	3.0743
MT1E	1.59328	3.75322		PSMA7	0.222982	5.85462e-05		BHLHE40	1.57859	1.40701		ZDHHC21	1.36127	5.15916		AP003392.5	0.690701	0.703439
IL10RA	2.85246	3.7396		TECR	0.222787	5.85462e-05		KMT2E-AS1	1.17033	1.40183		TIMP3	4.58504	5.1563		HCG11	-0.730367	0.590266
ZBED2	9.1235	3.72455		BOLA3	0.221898	5.85462e-05		TPX2	2.20067	1.39922		MYEF2	1.60982	5.15075		DTWD2	-0.641957	0.583657
UBD	6.46359	3.72183		MED15	0.221387	0.295314		EDARADD	1.99399	1.38143		NUAK1	6.29932	5.14727		THAP8	0.881189	0.717045
SEPTIN6	1.67029	3.72093		UBA2	0.221134	5.85462e-05		IFNAR2	1.36365	1.38143		DMRT2	7.74321	5.1466		AC024075.2	-0.880736	0.758284
ADRM1	1.19957	3.70109		HIST1H1E	0.221064	0.115546		FLNA	1.62705	1.38058		AC018816.1	2.40194	5.13926		RGS13	3.25666	3.41656
CARD8	1.57072	3.68536		GRAMD1B	0.221016	0.238646		CD58	1.6086	1.38052		BIVM	2.00471	5.13088		GAA	-1.52663	1.28761
ARRB2	2.44637	3.68205		FDFT1	0.220431	5.85462e-05		ZNF267	1.11394	1.3739		CD274	2.39363	5.12869		RASSF1-AS1	-0.697088	0.637209
IFIT3	6.6084	3.67977		QRICH1	0.220109	0.142726		SERPINB9	1.4262	1.3664		CLIC5	2.18639	5.12256		TP53I3	0.850478	0.716055
TNFRSF14-AS1	6.75148	3.67491		SEPTIN7	0.219956	5.85462e-05		AC253572.2	1.65421	1.36458		TIMMDC1	1.09366	5.12154		CCDC30	-0.978116	0.734114
NCF1	3.45052	3.66568		MTPN	0.219908	5.85462e-05		AL606807.1	3.19	1.36417		MSMO1	1.75327	5.11493		TNFSF13	-0.705983	0.649183
HELB	2.55302	3.63909		NF1	0.219871	5.85462e-05		RPA3	1.05272	1.35884		TMEM250	1.42616	5.09958		BRIP1	1.21047	0.976548
TGIF1	3.97759	3.63742		ZNF644	0.2198	5.85462e-05		CNTRL	1.20049	1.35402		CD247	1.4905	5.09691		TRIP6	2.17385	2.00977
CDK1	3.31676	3.6304		RSAD2	0.219766	0.902431		VSIR	2.27999	1.35131		AL353135.2	2.97079	5.05101		ME3	0.699064	0.676177
TRANK1	2.48346	3.63009		PTPN4	0.219399	0.0314168		TBC1D2B	1.41409	1.34848		AC019117.1	8.44268	5.04896		S100A2	0.599127	0.683442
STX4	1.01349	3.63009		UNC119	0.219084	0.0127146		PVT1	3.4606	1.34133		RNF207	1.58093	5.04896		TMCC3	-1.73984	1.37899
DTX3L	1.53442	3.62357		SMIM29	0.219002	5.85462e-05		CMC1	1.34897	1.34084		E2F8	8.39825	5.04325		JAG2	1.53497	1.31536
AC112496.1	3.3666	3.62266		CIZ1	0.218897	0.22791		HELZ2	1.12891	1.33328		CD80	2.41524	5.04179		KIFC1	2.8615	3.19063
TRIM5	4.78858	3.61949		SUMO3	0.218162	5.85462e-05		RRS1	1.57812	1.32435		KIF23	3.79378	5.04013		INSL3	1.70261	1.49483
RGS16	3.83443	3.61688		PTER	0.218133	0.019825		BTG1	1.13489	1.32081		CKAP2L	3.22938	5.0346		OSR2	0.509435	1.14937
ADA	4.76855	3.61658		THAP4	0.217797	5.85462e-05		MTRNR2L6	1.31072	1.30832		HSD17B7	1.16519	5.03267		LINC01281	0.490727	1.47182
RER1	1.31589	3.6152		SDHB	0.216896	5.85462e-05		RUNX2	2.542	1.30549		BUB1	2.87285	5.03263		GRASP	-3.96449	4.17828
PLEKHO2	3.88506	3.61334		UBE2K	0.216723	5.85462e-05		AC099343.3	1.20995	1.30034		TK1	3.00157	5.01658		LINC02341	0.538907	0.767727
CAMK4	5.43179	3.60651		PANK1	0.216623	0.0491654		ZNF276	1.15816	1.29849		NEK2	6.23316	5.01241		IL23R	0.51653	1.01483
UBALD2	1.29107	3.59985		WDR54	0.216463	0.00117394		CIB1	1.118	1.29849		HRAS	1.05204	4.99224		GPR35	0.658993	0.946922
APOBEC3H	8.00127	3.59704		MBD2	0.216402	5.85462e-05		NCOA7	1.00828	1.2978		LCK	1.4968	4.98745		NEIL1	-3.90151	4.08685
ITPKB	4.18385	3.5831		GCC2	0.216179	5.85462e-05		TWF2	1.04635	1.29774		TRG-AS1	1.61686	4.97439		DCUN1D3	1.2277	1.23249
ANKRD28	1.70972	3.58244		ID2	0.216011	0.141559		LUZP1	1.00791	1.29774		APOLD1	1.76326	4.97264		RNF207	1.92424	1.80247
ID2	1.79194	3.56632		RRP7A	0.215367	0.25481		PIK3R1	1.29984	1.29729		LINC02156	5.23475	4.94507		BBOF1	-0.682897	0.621438
A2M	5.8781	3.56384		PACS1	0.21491	0.293924		IFI6	1.50784	1.28756		ARNTL2	2.54392	4.93625		AC106791.1	-1.62331	1.25967
PRDX1	1.0661	3.55822		TSPO	0.214447	0.898878		IRF8	2.02452	1.28568		AC006504.5	1.83849	4.91112		GAS6-AS1	-0.499488	1.03063
IDH2	1.06578	3.5498		JADE1	0.214401	0.0127146		ZNF37A	2.98857	1.28191		FBXO10	2.40189	4.90101		FAM229B	-0.824507	0.67822
CASP7	1.66263	3.54961		EPB41	0.214397	5.85462e-05		LAG3	1.71435	1.27662		PLS3	5.12712	4.88325		AP002381.2	-1.24487	0.948793
PRKCQ	2.56931	3.54841		CNOT6L	0.214312	5.85462e-05		AC058791.1	1.29666	1.26952		MEST	3.34192	4.87562		ALDH8A1	0.624943	0.622792
NACA	1.05019	3.54387		ETFB	0.214239	5.85462e-05		PHLDA1	1.33172	1.26533		TTC36	8.53548	4.87559		ARF4-AS1	-0.835691	0.623222
CASS4	8.24076	3.53486		RPS25	0.21422	5.85462e-05		RORA	1.08798	1.25605		ST6GAL1	1.28982	4.87559		AC139530.1	-2.12852	1.75904
TIMMDC1	1.04384	3.53394		PSMD9	0.214057	5.85462e-05		ARPC1B	1.19246	1.25542		MYB	1.94359	4.86033		MYOM2	-6.04987	9.1276
CARD6	3.75543	3.52983		NDUFV2	0.213916	5.85462e-05		ANKRD28	1.12029	1.25081		RCAN2	6.18943	4.80396		TIGD1	-1.07773	0.875947
LIMS1	1.98731	3.52062		UQCRHL	0.213657	5.85462e-05		CEBPB	1.04749	1.24914		PIF1	3.14353	4.80007		SCRN1	-0.537749	0.757624
TBCC	1.1685	3.51473		KIAA2026	0.213494	5.85462e-05		NFE2L3	1.32474	1.24722		AC006262.1	8.16608	4.76582		LINC00653	-1.53562	1.1689
FANCA	3.5047	3.5121		PSIP1	0.213332	5.85462e-05		AC007952.4	1.18276	1.24542		CD320	1.43934	4.7601		ITGA3	1.45076	1.44903
CCDC59	1.37877	3.50316		TXNDC9	0.212904	5.85462e-05		TRABD	1.07036	1.24203		CKLF	1.41201	4.7541		RLN2	-0.550266	0.648725
RRP7A	1.63968	3.50172		C19orf53	0.212768	5.85462e-05		SLF1	1.50508	1.22349		MTX2	1.22217	4.75184		ZXDA	-0.825369	0.618704
PRKCQ-AS1	1.55357	3.4993		PET100	0.212627	5.85462e-05		UNC13D	2.28955	1.22328		TNFRSF25	1.12756	4.72716		RNF144A	-1.0439	0.826324
TGFB1	2.0904	3.49592		UBE2L3	0.212391	5.85462e-05		MCM5	1.45532	1.2226		LRP12	2.22385	4.7265		HDAC9	-0.654777	0.666281
METTL23	1.10335	3.48084		DYNC1H1	0.212073	5.85462e-05		KCNAB2	2.29058	1.22185		ATP8B4	1.96805	4.70595		TRAF3IP2	-0.7719	0.63524
FAM177A1	1.28215	3.46112		TUBA1B	0.211139	5.85462e-05		SLC25A45	1.22801	1.21044		C1GALT1C1	1.29504	4.69677		A1CF	0.487916	1.24698
TNFSF12	1.14511	3.45693		GRK6	0.211058	0.0485597		TLNRD1	1.15527	1.20383		IARS	1.09273	4.69422		KIR2DL3	-3.78527	4.51432
GALNT10	2.83478	3.45687		HIST3H2A	0.210687	5.85462e-05		RDH10	1.07459	1.20364		IRF4	1.61191	4.66954		VNN2	-3.18176	2.96582
DUSP5	1.96018	3.45295		ZNF131	0.210634	5.85462e-05		RCC2	1.11301	1.19268		TRPS1	1.49607	4.66742		SH2D1B	-5.83915	9.40746
RIPK3	3.87435	3.45104		NACA	0.210549	5.85462e-05		CENPU	1.9302	1.19134		ERI1	1.2934	4.66533		MINCR	-1.4281	1.21952
TCF7	2.89035	3.45026		NLRC5	0.210136	1.11578		MDM1	1.12827	1.18923		AKR1C4	7.28322	4.65777		EEF1AKMT4	0.659938	0.710963
GPR132	7.61807	3.44398		OAZ1	0.210078	5.85462e-05		CAMK4	3.21655	1.18776		AL133405.2	8.72138	4.65147		CCDC171	-0.619611	0.552617
RIPK2	2.1778	3.43262		SYNGR2	0.209867	5.85462e-05		POLR1E	1.18992	1.1634		RBMS3	3.01016	4.64161		NAP1L2	-0.763124	0.666188
AC108863.2	5.66587	3.42913		VPS26A	0.209403	5.85462e-05		OTULIN	1.29979	1.15627		POU2AF1	3.1362	4.63863		ZBED2	8.5222	17.417
SBNO2	2.60975	3.42913		ITSN2	0.209179	0.0188801		PPM1M	1.40846	1.14968		CCR8	7.82444	4.63337		F5	0.7114	0.692922
RNPEPL1	1.4299	3.42901		CAB39	0.209114	0.0178233		IL27RA	1.32915	1.13816		JAKMIP2	2.5809	4.6325		PICK1	-1.05466	0.868378
ELK3	3.32577	3.4185		ENY2	0.208983	5.85462e-05		AC110769.2	1.68097	1.12889		TRAF2	1.63042	4.6325		AC239799.2	-2.50191	2.55049
MYO9B	1.90225	3.4185		LGALS8	0.208701	0.0744187		CDK1	1.86128	1.12845		CCL1	9.74581	4.61188		SPATA6	-0.51619	0.863821
RALY	1.22615	3.41836		CUEDC2	0.20842	5.85462e-05		PHEX	1.7027	1.11919		PRF1	1.90368	4.61063		CRNDE	0.54314	0.788068
TRAF1	4.51892	3.41815		TRIR	0.207424	5.85462e-05		TSPOAP1-AS1	2.40248	1.10595		RPL39L	1.52676	4.60358		CCDC134	1.24127	1.04677
MTRNR2L6	1.72121	3.4181		GDI2	0.207235	5.85462e-05		FAM122C	1.32501	1.09065		SLF2	1.00494	4.59131		S100A13	-0.816935	0.613797
FCMR	3.9553	3.41795		MCL1	0.207142	5.85462e-05		PIK3AP1	1.148	1.09056		HIST1H3B	3.00843	4.58135		PCAT1	-2.39742	2.11984
NAB1	1.69317	3.41376		PTPMT1	0.207092	5.85462e-05		TMEM156	3.0781	1.09014		KIF2C	3.25175	4.58114		SGMS1-AS1	-2.07504	1.71533
POLE3	1.45403	3.40848		AC090152.1	0.206525	5.85462e-05		MTFP1	1.43021	1.08784		CCDC74A	4.70462	4.57376		EFHC1	-0.86717	0.755407
POLR1E	2.28734	3.40359		IER5	0.206523	0.142726		TRIM21	1.08269	1.08535		AC096734.1	8.0354	4.56747		NANOS1	0.609435	0.612159
IRF2	1.5461	3.40037		KIAA0040	0.206262	0.498445		FNBP1	1.02845	1.079		TEX30	1.3423	4.56747		SRGAP3	3.36229	3.81116
LFNG	2.92088	3.3994		GRHPR	0.206066	5.85462e-05		SLC66A3	1.27295	1.07863		CENPU	1.84239	4.56634		PYROXD2	-2.50541	2.23735
NOTCH2	3.44681	3.3835		EHMT1	0.205997	5.85462e-05		SKAP1	1.24993	1.06872		AC104461.1	7.59151	4.56386		PAQR8	1.46468	1.18688
NDE1	2.00521	3.37594		CCDC115	0.205696	5.85462e-05		IKBKB	1.09729	1.06489		COL1A2	8.93952	4.56373		FES	-2.22758	2.15881
AFAP1L2	7.19829	3.3639		ARPC3	0.205522	5.85462e-05		TSC22D3	1.03045	1.06106		PARP1	1.22364	4.55117		RGS16	3.17572	3.46283
DAZAP2	1.24541	3.3622		RSRC2	0.205197	5.85462e-05		TACC3	1.28561	1.04663		TUBG1	1.60572	4.54329		LINC00892	2.00012	2.37507
IKBIP	1.58243	3.35832		SETBP1	0.205076	5.85462e-05		C17orf67	1.58487	1.04632		EFNB2	4.59103	4.5322		PSAT1	3.01234	2.91008
S100A6	1.33102	3.35754		STXBP3	0.204944	5.85462e-05		ANKRD35	1.36617	1.04191		TMEM244	3.11065	4.52743		AL138824.1	-1.16965	0.882627
ITPRIPL1	7.4855	3.35746		RECQL	0.204074	5.85462e-05		AL499604.1	1.30772	1.02833		IL9R	3.58678	4.52129		CLIC5	2.44933	2.57888
SIGIRR	1.48223	3.35654		MECP2	0.203965	5.85462e-05		IER5	1.14987	1.02294		SLC9A9	1.34386	4.51013		TCEAL1	-1.10318	0.868963
TNF	8.55592	3.35052		REV1	0.203844	5.85462e-05		PTGER4	1.03994	1.02226		WDR35	2.02004	4.50288		CPE	0.461365	1.40875
CENPC	1.53726	3.35052		PPP1R11	0.203474	0.0314168		LPIN2	1.02243	1.01652		ITGB1	1.12392	4.48677		VDR	3.68233	5.71741
CDK2AP2	1.89255	3.3468		AK2	0.203471	5.85462e-05		DIAPH1	1.01852	1.01652		MTHFD1	1.08708	4.47804		BMF	1.77469	1.51522
SLC44A2	2.71458	3.33975		PUSL1	0.203381	0.111989		LTB4R	1.42562	1.01043		MINPP1	1.60309	4.47391		SEMA4C	-2.54744	2.30527
CCR2	6.98281	3.33762		RAB4B	0.203288	5.85462e-05		KIAA0319L	1.04955	1.00207		TAGAP	1.16213	4.47297		FIRRE	2.92412	2.88741
IPCEF1	5.02605	3.33543		RPL36AL	0.203228	5.85462e-05		PDE7A	1.13718	0.997984		GDF7	5.08044	4.46673		FCHO2	-2.62021	2.4032
APOBEC3F	1.45038	3.33279		DDX50	0.202955	5.85462e-05		NFKBIZ	1.01682	0.995575		FOXM1	2.72485	4.46229		SLC43A2	-1.09821	1.0177
IGHG1	8.66549	3.32746		HSPB1	0.202611	5.85462e-05		CENPH	1.65173	0.989318		LINC01358	3.17684	4.45617		TCF7L2	-2.15105	1.79608
CCDC71L	2.53218	3.32641		VOPP1	0.202407	5.85462e-05		BICDL1	1.04167	0.98114		MIAT	2.11599	4.45617		DBF4B	0.697144	0.607776
FAM89B	1.78103	3.32484		HMOX2	0.202373	5.85462e-05		RNASEL	1.38005	0.980078		DGKI	8.18543	4.45517		SDC4	5.25193	7.89638
PPP2R5C	1.36606	3.32484		HNRNPA2B1	0.202367	5.85462e-05		IAH1	1.16687	0.978207		BARD1	1.27094	4.44859		GPC1	0.506556	0.803591
MCM5	1.88171	3.32274		PSMD7	0.202128	5.85462e-05		DAPK2	1.2114	0.976637		MFSD6	1.22088	4.44574		AC073140.1	-0.537674	0.627054
GAB3	7.18918	3.31605		VPS16	0.202038	5.85462e-05		AC016957.2	1.83828	0.973525		AGAP2	1.38001	4.44522		AP003472.2	2.64839	2.53176
NAMPT	1.12876	3.31387		TMED5	0.201722	5.85462e-05		D2HGDH	1.05179	0.958741		PLAAT3	1.89067	4.44337		ZCWPW1	-1.21525	1.01721
ANKRD44	2.24189	3.30894		GAK	0.201365	0.0109242		ZNF350	1.81255	0.950586		ACTN4	1.11431	4.44337		AP002360.1	-0.951116	0.755407
VMP1	1.50537	3.30894		TRIM13	0.201292	5.85462e-05		ZFYVE28	1.45844	0.939861		JPT2	1.71332	4.44037		AL357033.4	0.677456	0.60332
AL121933.2	7.59489	3.30354		RANBP9	0.201244	5.85462e-05		GRAP2	1.34221	0.936363		SYNGR3	2.65811	4.44022		NUF2	0.929683	0.930179
FRG1	1.50793	3.30314		PHLDA1	0.200895	1.02087		ERI1	1.25836	0.933801		MSC	2.19499	4.43687		AC069243.1	1.14419	1.11479
TMEM120B	2.40202	3.29779		ASL	0.200817	5.85462e-05		C16orf54	1.08621	0.933801		MCM4	1.72915	4.43246		ARRDC5	-0.956696	0.716958
EVL	1.81556	3.27696		WASF2	0.200699	5.85462e-05		IL18R1	1.04529	0.930616		PRAG1	2.58523	4.42627		UCKL1-AS1	-0.559785	0.629555
KLRK1	6.22389	3.27246		FBXO6	0.200251	0.216154		CMTM7	1.05531	0.918128		SOX6	4.23664	4.42546		CENPA	0.446861	1.58342
STK38	1.67613	3.27246		NFIL3	0.200244	0.142726		FBXO15	1.09037	0.912625		SLC1A5	1.28249	4.42235		TRMT5	1.1975	1.02592
SNX9	1.29985	3.27246		HOXB2	0.199963	0.150477		NNMT	1.02589	0.910203		LINC00324	1.17489	4.39867		NCEH1	1.72085	1.53303
AC144521.1	3.69181	3.27039		CDC42	0.199899	5.85462e-05		NFKB2	1.01128	0.909216		ZBTB20-AS1	2.85262	4.39762		ST6GALNAC3	4.59203	5.88572
ANKRD35	3.06393	3.26202		LPIN2	0.199859	0.00277592		ZNF101	1.07591	0.904763		PKMYT1	3.87072	4.39695		CD109	5.30811	7.66886
MRPS6	1.09688	3.26121		ATP2B4	0.199599	0.0606072		WDR76	1.35267	0.89294		LRP8	1.48888	4.3949		GPRIN1	0.504924	0.728882
FYN	2.23698	3.2568		PHF11	0.199547	5.85462e-05		WAKMAR2	1.05045	0.888417		AJM1	2.54254	4.38879		ZNF763	-0.535709	0.677878
BICDL1	1.75182	3.24918		UBN1	0.199399	5.85462e-05		PRKCQ	1.11443	0.862795		BARX2	4.52673	4.38034		RAD51B	-1.09745	0.974669
CCND3	1.48091	3.24056		EBPL	0.199359	5.85462e-05		DBF4	1.02943	0.849745		MANF	1.20926	4.37967		TKTL1	-2.55083	2.4611
SGK1	2.50783	3.23381		PDHA1	0.198668	5.85462e-05		SEC14L2	1.14895	0.832831		MRPL51	1.151	4.37381		METAP1D	-0.702137	0.546157
CD82	1.68588	3.23235		HMGXB4	0.198309	5.85462e-05		SAT1	0.998989	4.02792		RASGEF1A	1.50113	4.36946		CIT	0.596076	0.579939
WDR1	1.38057	3.21359		UBE2I	0.197964	5.85462e-05		ENPEP	0.997301	0.888733		SMC4	1.05664	4.36499		FAM13A-AS1	-1.27159	1.02962
EXOSC1	1.05475	3.20145		H2AFV	0.197956	5.85462e-05		GALNT10	0.994771	0.819362		AC060780.1	1.71087	4.3643		VPS13B-DT	-1.54787	1.26202
PREX1	2.87072	3.19902		PARP10	0.197763	0.432903		NEAT1	0.994451	1.18126		NABP2	1.11494	4.35463		CDKN3	2.73118	3.51835
IL4R	2.57026	3.19852		ALOX5AP	0.197694	0.80778		MOB1A	0.993423	1.54849		TRAPPC6B	1.03902	4.34635		GNAI1	0.511216	0.711914
ACSS1	3.03826	3.19487		PMF1	0.197633	5.85462e-05		BACH1	0.985407	1.98305		MTRNR2L10	3.94746	4.34621		TMEM38B	-2.49254	2.25275
PARP8	1.14775	3.18757		MAD1L1	0.197597	0.237306		RNF113A	0.985244	1.07751		CCL3	3.31593	4.34499		RNASE6	2.269	2.71717
PRR34-AS1	4.95965	3.18549		DNAJB14	0.197542	5.85462e-05		MCTP2	0.984368	1.36786		TMEM200A	3.47571	4.33581		SNN	-2.52017	2.21347
C9orf78	1.25281	3.18229		ACADL	0.197523	0.445258		ATP11C	0.982635	1.09895		CD40LG	2.01461	4.3295		ZNF296	-1.06177	0.799024
SIPA1	1.62596	3.17673		MRPS11	0.197239	5.85462e-05		METTL4	0.981999	1.27881		AC109446.3	2.35652	4.32552		ZNF718	-0.835558	0.631484
HELZ2	1.5701	3.17071		PRPF3	0.197152	0.29376		TRAPPC10	0.981103	0.974313		DOK6	2.42273	4.32005		SH2B3	-3.47475	3.80566
MATK	4.6433	3.17037		DNAJC8	0.196787	5.85462e-05		CASP7	0.979398	0.939415		ZNF831	1.35795	4.31858		CRACR2B	0.580792	0.58852
EZH2	2.27041	3.16888		HDGF	0.196262	5.85462e-05		APOBEC3F	0.97802	0.976542		SLF1	1.38452	4.31304		MIOX	5.38969	8.77262
SYNE3	5.00723	3.16857		SUB1	0.196033	5.85462e-05		LINC00174	0.974522	0.90304		APOBEC3C	1.04338	4.31112		CYB561D2.1	-1.18768	0.901884
FMNL3	4.17542	3.16855		NSFL1C	0.195631	5.85462e-05		AC092338.3	0.974476	0.839599		STAMBPL1	1.46906	4.30929		AC004817.3	3.74054	4.17957
AC007384.1	4.02175	3.16323		TAF10	0.195553	5.85462e-05		LYST	0.969331	0.937132		TNFSF4	2.46118	4.29928		CCL3	3.32307	3.94177
IFITM3	4.21877	3.16193		SEPTIN9	0.194748	0.23368		MIIP	0.967979	0.971956		S100A1	8.06684	4.29171		LIN9	0.696593	0.62064
ABI3	8.56032	3.16017		GTF3A	0.194191	5.85462e-05		DGLUCY	0.966524	1.10223		MAFTRR	4.01468	4.28551		ZNF853	-0.880491	0.710642
ZBTB1	1.61325	3.16017		PIM3	0.193467	0.141721		ABCD1	0.964239	0.925287		ULBP2	2.7835	4.26033		A1BG-AS1	0.92612	0.820939
MIIP	1.74361	3.15754		MAPK1IP1L	0.19294	5.85462e-05		CORO1B	0.962341	0.987527		HIST1H3G	6.15031	4.25536		DKK3	-0.505137	0.612159
IGHA1	7.68212	3.15189		SIPA1L1	0.1928	5.85462e-05		CWF19L2	0.961741	1.35228		AC114977.1	7.77763	4.25501		PDE7B	6.11488	10.1121
NFE2L3	3.23918	3.14915		PTBP3	0.192743	5.85462e-05		PPP2R5C	0.956457	1.16015		CENPM	1.51753	4.25499		CST3	-0.457832	1.01494
EMB	1.51247	3.14742		TNIP2	0.192678	0.0410111		MASTL	0.951948	0.822434		PPIL1	1.57201	4.24946		WDHD1	1.80559	1.77629
INPP5D	5.40142	3.1296		DDIT4	0.192586	0.769001		IL7	0.951757	0.913359		TSPOAP1-AS1	1.14848	4.24302		AURKA	3.76961	5.15553
NCF4	8.55935	3.12903		MAD2L1BP	0.192318	5.85462e-05		CBLB	0.945553	0.995575		ITPR3	1.49996	4.23704		SMKR1	-0.96983	0.732809
SEPTIN1	2.1132	3.11501		NSD3	0.192151	5.85462e-05		SIPA1	0.943287	0.790745		NAPEPLD	1.54488	4.23362		AL392086.3	1.66539	1.50422
SLC7A6OS	1.6638	3.11407		PSMC4	0.191395	5.85462e-05		VIM	0.942763	0.96641		CBX8	2.10573	4.23336		FUT8-AS1	0.653689	0.561154
NEDD1	1.40198	3.11362		MAML1	0.191379	0.111989		ATG2A	0.941107	1.05295		STIL	2.4906	4.22786		AC015982.2	-1.8856	1.55958
SPTAN1	1.14872	3.10878		CBL	0.191363	0.0410111		PIM1	0.934003	0.773213		AC108463.3	2.14855	4.22193		AP005131.7	0.547457	0.59727
RORA	1.3606	3.10123		OXCT1	0.191113	5.85462e-05		ELF1	0.933334	1.07138		KIF1BP	1.43412	4.22041		AC108134.3	-1.19428	0.934816
MIAT	3.19112	3.09989		JUNB	0.190939	5.85462e-05		LMO3	0.930335	0.909918		CHCHD1	1.09461	4.21656		VSIG10	1.13962	0.936673
ITPRIP	4.49566	3.09634		DIAPH2	0.190576	5.85462e-05		CYLD	0.92817	4.2605		BFSP1	3.30282	4.21543		USP53	-2.86106	2.76694
CDC42SE1	1.35694	3.09531		RB1CC1	0.190512	5.85462e-05		C19orf12	0.927947	2.11049		CENPO	2.46235	4.2081		SNHG11	-1.17118	0.919536
CCDC144A	3.12625	3.08969		MAPKAP1	0.190197	0.00561487		LDHA	0.927882	1.02197		TCF19	1.92668	4.20788		CYSLTR2	-0.554886	0.620103
POU2F2	3.64803	3.08711		COQ10B	0.190164	5.85462e-05		STAT3	0.925257	3.1148		LRIF1	1.32747	4.2057		TMEM63C	0.482976	0.778677
RASSF3	3.1983	3.0808		CHST12	0.190053	0.10308		EZH2	0.924588	0.763214		ACAT2	1.14733	4.19784		EGR2	5.62643	8.67612
DDX58	1.61631	3.06314		ANKRD27	0.189498	0.162372		TRADD	0.923375	0.921659		CYSLTR1	1.28407	4.19598		FCGR3A	-3.81648	4.68493
DCP2	1.13299	3.05585		PA2G4	0.189491	5.85462e-05		TRIM25	0.919447	1.12369		TESK1	1.13981	4.19483		APBB2	0.438989	1.36264
CBR1	1.05374	3.04819		ZNRD2	0.189387	5.85462e-05		DTX3L	0.917865	0.967282		GINS1	3.29221	4.18984		PSPH	0.596846	0.544987
MAD1L1	2.2473	3.0473		ANXA11	0.189127	5.85462e-05		HIST2H2AC	0.916644	1.54545		CAAP1	1.12612	4.15604		CERCAM	-0.469997	0.729617
PLEKHG2	2.0574	3.0344		NDEL1	0.189018	5.85462e-05		CAPZA1	0.914916	1.16652		P2RX5	1.66381	4.15544		AL391988.1	-0.458894	0.832668
CHMP4A	1.39888	3.033		NUMB	0.188854	5.85462e-05		RBM3	0.913581	1.48715		FBXO45	1.29059	4.15415		ULBP2	0.721145	0.708762
INO80	1.2322	3.03183		PARP1	0.188823	5.85462e-05		MBP	0.910861	1.26424		BLM	1.71992	4.14145		ID2-AS1	0.558969	0.568498
AC092821.3	3.49605	3.02928		CKAP2	0.188749	5.85462e-05		TLN1	0.910643	1.36749		LMO4	1.69348	4.14107		RMI2	0.551779	0.561154
P2RX5	7.18394	3.02906		DHX36	0.188544	5.85462e-05		RPS19	0.900899	1.08866		CBX5	1.28078	4.13779		SULF2	-0.548874	0.791702
DUSP10	1.35618	3.02906		HELZ	0.188375	5.85462e-05		MBD2	0.900782	1.01309		NFYB	1.0963	4.13341		ELF3-AS1	-0.770647	0.604487
PPP1CA	1.28738	3.02472		EIF3M	0.187288	5.85462e-05		SRGAP2	0.900361	0.845577		NCR3	1.04115	4.12793		TMEM147-AS1	-0.526873	0.596476
HELLS	1.09282	3.02247		IGFLR1	0.187179	0.717402		LBR	0.896842	1.15748		IGHG3	5.12125	4.12436		PDGFA	3.55147	4.31992
TAOK3	1.24005	3.02198		PBDC1	0.18691	5.85462e-05		CD44	0.896252	0.854537		MUC12	3.09755	4.12282		OLFM2	1.54437	1.3192
EDEM2	1.52314	3.0209		PSMD13	0.186647	5.85462e-05		PRKD2	0.894782	1.59709		ESCO2	3.00657	4.11687		AC092140.1	-1.23423	1.07239
SDCBP	1.36474	3.0089		PRDM2	0.186411	5.85462e-05		ARHGEF18	0.892964	0.90304		AL441992.1	1.2847	4.10457		ADAM22	-0.651857	0.519553
PLAT	4.40605	3.00245		NDUFS2	0.186404	5.85462e-05		OSTF1	0.892888	0.914653		DCLRE1A	2.08545	4.09798		CYTH3	-0.936203	0.716411
CCRL2	5.10401	3.00177		UBXN1	0.186315	5.85462e-05		TRPS1	0.886263	0.819362		NDUFAF1	1.21014	4.09084		SLC16A2	0.496239	0.70088
L3MBTL3	2.30455	3.00021		NCK1	0.186239	5.85462e-05		SMAP2	0.884792	1.42583		CDCA2	3.59674	4.09029		AL355001.2	-0.752134	0.585749
TRGC2	8.8453	2.99647		ALKBH6	0.186006	0.144682		RNF24	0.879763	0.981455		MRPL50	1.06961	4.08693		TMEM273	-0.550875	0.665901
SLC16A3	2.25092	2.99065		RNF114	0.185425	5.85462e-05		HIST1H1C	0.878144	1.65937		POLR3K	1.23359	4.07755		GAMT	-1.98185	1.67085
C1orf162	2.65087	2.98892		GNB2	0.18506	5.85462e-05		CBX3	0.874329	1.23562		HTRA2	1.19486	4.07755		GAS2	1.07341	0.860743
CMTM3	2.17837	2.98222		CCDC12	0.185002	5.85462e-05		SNTB2	0.872466	0.839903		SPINDOC	1.53802	4.0758		MTUS1	1.11677	0.87931
TACC3	2.73585	2.97644		ZFC3H1	0.184917	5.85462e-05		ALKBH4	0.870546	0.975064		MB	7.84256	4.073		AL590764.1	1.8755	1.84599
SLFN12	4.60002	2.97378		FAM174C	0.184623	5.85462e-05		TMEM50A	0.868722	3.10072		SATB2	3.11072	4.07231		DUSP6	-1.70077	1.52683
KCNN4	7.19729	2.97095		LINC01578	0.184301	5.85462e-05		PPA1	0.867941	4.09929		CAPN12	1.31685	4.07231		HSPA1L	0.797652	0.674499
MICAL2	3.74419	2.96343		GATM	0.18416	0.0378547		ZNF224	0.866979	1.48975		TMCC2	2.6324	4.06283		FXYD1	-1.86359	1.56368
LMO4	1.86817	2.96261		CAPZB	0.183936	5.85462e-05		TBCC	0.866723	2.32687		ERMP1	1.56406	4.0439		TMEM67	1.52217	1.52055
NAP1L4	1.07002	2.95083		DESI1	0.183882	5.85462e-05		FUT8	0.866505	0.895766		HSPE1	1.09228	4.0439		ADHFE1	-0.995523	0.768437
APOLD1	3.29298	2.94847		LRIF1	0.183723	5.85462e-05		HMGN4	0.865559	1.49419		CDK2AP2	1.41762	4.03845		ZNF395	-2.44235	2.25039
NCK2	1.77429	2.94549		CAMK2N2	0.183514	0.0314168		FADS2	0.865123	1.0677		ZNF200	1.46714	4.03585		PBK	0.423459	1.44057
FAM53B	2.1881	2.94363		SH2D3C	0.18337	0.0169746		PSMA6	0.864167	2.32687		AFAP1L2	2.84621	4.0282		MYB	4.58611	6.72765
NR3C1	1.78202	2.93559		AKTIP	0.182965	5.85462e-05		CDC42SE1	0.863898	1.42174		WDR76	1.3829	4.02774		AGAP1	-1.21074	0.96578
NFKBIZ	1.88636	2.93144		TUBA4A	0.182571	5.85462e-05		USP42	0.862353	1.3335		AP005131.7	2.07776	4.02096		AKR1C3	-4.03773	5.86402
TMEM156	5.3877	2.93016		KPNB1	0.18213	5.85462e-05		TESC	0.858986	1.12083		PBX4	1.29156	4.01974		FBXO10	2.30139	2.40146
CCDC141	2.77524	2.92914		IFI44	0.182098	0.52684		MBNL1	0.857937	0.897015		GPC4	4.4016	4.01713		NPB	0.452204	0.889455
ATR	1.13392	2.92588		ADD3	0.181897	5.85462e-05		CDC42SE2	0.855682	1.13712		SCG2	6.91257	4.01337		TNF	1.35272	1.42744
BARX2	6.00329	2.9121		FTX	0.181853	5.85462e-05		PLIN2	0.855427	1.09032		CENPE	1.88659	4.01198		NCAPH	2.49569	3.11717
CEBPB	1.83681	2.90582		COMMD4	0.181624	5.85462e-05		DRAP1	0.85185	3.52485		WDR92	1.51288	4.00986		TSGA10	-0.964917	0.798957
STAT5B	1.46929	2.90363		UCP2	0.181606	0.0178233		C4orf3	0.850638	3.47368		KIAA0825	1.67143	4.00699		AC116407.2	-0.841244	0.698932
FAM118A	1.46241	2.89767		UQCRC1	0.181564	5.85462e-05		SQOR	0.849116	0.941954		SLC25A22	1.41966	3.97983		FLNB	-1.09093	0.858639
PIP4K2A	3.08503	2.89555		NELFCD	0.181447	5.85462e-05		ANKRD13D	0.846972	1.02674		MDK	3.18893	3.97952		OMG	0.529942	0.575466
CHCHD2	1.36417	2.89394		CHMP5	0.18139	5.85462e-05		SAP30	0.845492	1.1819		LDLR	2.0342	3.97711		STX18-AS1	-0.834577	0.641028
KLHL6	4.51836	2.8907		COX5A	0.181293	5.85462e-05		MAD2L2	0.845364	0.871253		POLQ	2.91626	3.97439		AC053545.1	0.414605	1.68042
TWF2	1.77181	2.89019		IMP3	0.181223	5.85462e-05		REL	0.845243	0.963533		SDC4	2.1318	3.9743		PLA2G6	-1.23233	1.13934
BATF2	5.66314	2.88566		ASXL1	0.181127	5.85462e-05		CADPS2	0.844866	0.823382		LRRC2	2.95757	3.96384		HPN	0.438964	0.898207
CDCA7	5.0456	2.88314		SFXN1	0.180953	5.85462e-05		AKIRIN2	0.844547	0.996676		TNFAIP3	1.18328	3.95713		LOXL1-AS1	-0.452521	0.775104
ERI1	1.91502	2.87944		H3F3B	0.180893	5.85462e-05		MTERF1	0.841147	0.933801		CKAP5	1.11998	3.95088		MED20	0.788014	0.742348
AL121839.2	2.39119	2.87343		NUDT22	0.180469	5.85462e-05		TMEM123	0.840952	1.69629		MOB4	1.0129	3.94242		GAS2L1	0.601017	0.552032
RRAS	1.43399	2.87011		DIAPH1	0.180322	5.85462e-05		SNX18	0.840768	1.04526		MTRNR2L11	7.03013	3.94139		AC009093.2	-0.892047	0.702022
SLFN12L	7.81756	2.87001		JUND	0.179994	5.85462e-05		JPT1	0.840739	0.868707		RINL	1.08285	3.92686		AL360012.1	-0.739531	0.806808
FBXO34	1.62066	2.86716		PRR13	0.179794	5.85462e-05		SMAD7	0.839129	1.44713		PTPN3	3.84236	3.92121		DOK5	0.414616	1.51416
RAB27A	1.77507	2.86621		KIF5B	0.179697	5.85462e-05		RBM43	0.838498	0.87141		USP37	1.09964	3.91126		KIF13A	-0.484851	0.625493
LINC01684	6.78772	2.86448		CMPK2	0.179636	0.350133		KDSR	0.836369	1.38143		DOHH	1.2168	3.89799		TOP2A	3.48642	6.34862
HAPLN3	7.45795	2.85771		NRBP1	0.179535	5.85462e-05		CDK2AP2	0.83588	0.797759		LYPD6B	7.14683	3.89772		PIGZ	-0.472934	0.624363
ST6GAL1	1.39873	2.85563		CORO7	0.179193	0.00277592		CBL	0.834993	1.17574		C1QL1	6.35629	3.89706		AIM2	3.531	4.70265
SLC20A1	1.85867	2.84825		TRIP4	0.179126	0.00117394		CIDEB	0.833733	0.832783		WDR34	2.09679	3.89186		ACOT4	-0.71261	0.538928
AC010883.3	4.73911	2.84338		SPOUT1	0.178713	0.0178233		AC245297.3	0.831211	1.89443		HECTD2	1.94751	3.89186		ACVR1	1.86742	1.8398
FGD3	8.40725	2.84335		PSENEN	0.17832	5.85462e-05		TPM3	0.831004	0.976637		CGAS	1.25984	3.88739		INE1	1.39553	1.2565
BCL2	2.86133	2.84112		GUK1	0.177985	5.85462e-05		TSC22D4	0.830825	0.787417		PDGFD	3.39096	3.88644		INAFM2	-0.517677	0.570236
GRK2	1.53211	2.84101		RPS29	0.17798	5.85462e-05		CYBC1	0.829634	0.965769		TIPARP	1.08281	3.88268		LINC01410	0.784768	0.63448
PARP4	1.25541	2.84008		ANXA1	0.177691	1.66054		ESRRA	0.828845	0.965097		RYR1	1.77323	3.88124		LINC01954	-0.544777	0.537681
ARPC4	1.01955	2.8366		ZBTB20	0.177668	5.85462e-05		ARL6IP1	0.826641	3.34665		SAYSD1	1.25465	3.8758		LINC00921	-1.1559	1.04324
DNM2	1.15661	2.8346		TWF2	0.177629	0.0695079		ZNF821	0.825223	1.05408		FAM184A	1.8512	3.87431		SGCD	-0.482418	0.614675
AGPAT3	1.10647	2.83313		BISPR	0.177566	0.341411		INTS6L	0.824838	0.685373		GHR	5.32673	3.86355		ZDHHC9	0.507582	0.552551
ZNF331	1.82316	2.82477		CCNC	0.177311	5.85462e-05		ZNF430	0.82412	0.914678		AC112721.1	7.19425	3.86167		LINC02062	-0.593098	0.501164
DENND3	1.43321	2.82436		NRDC	0.177304	5.85462e-05		SNHG12	0.821084	0.775476		CD6	1.03366	3.84833		AL359851.1	0.415614	1.29821
PGLYRP2	6.44882	2.81774		CCNL1	0.176651	5.85462e-05		SNRK	0.820283	0.913787		S100PBP	1.12319	3.83447		CBFA2T3	0.463215	1.37284
PTPN1	1.22834	2.81566		ARF1	0.176403	5.85462e-05		CREM	0.819692	0.777077		BET1	1.10768	3.83323		AL355336.1	-0.463228	0.62179
LAG3	3.9334	2.81278		RBM27	0.176234	5.85462e-05		LPAR2	0.817113	0.778266		EMC9	1.44693	3.82473		WDR19	-0.610137	0.589251
PHLDA2	3.04117	2.80561		FIP1L1	0.176121	5.85462e-05		PARP9	0.812348	0.974564		UNG	1.33002	3.82141		SOX13	-0.507194	0.602799
SFI1	1.91054	2.7968		SOCS3	0.175795	0.529874		LLPH	0.812015	0.797884		SMCO4	1.66654	3.81914		NRGN	-4.15623	5.74101
HBP1	1.29497	2.79479		SNX18	0.175574	5.85462e-05		RBL1	0.811699	0.747074		SAC3D1	1.56537	3.81914		GAS6	0.499615	0.540943
RGS14	1.90507	2.79452		MIER1	0.175345	5.85462e-05		MAP3K14	0.810124	0.699185		COX10-AS1	1.4224	3.81839		SLC40A1	-0.41808	1.02393
HAUS3	1.64674	2.79339		SH3KBP1	0.175208	5.85462e-05		MYH9	0.809557	0.833969		CYP2D6	2.55898	3.81363		IMMP2L	-2.24108	2.054
IFNAR2	1.8759	2.78987		KPNA3	0.174831	5.85462e-05		MYD88	0.808321	0.797759		NHLRC2	1.15289	3.79563		TOLLIP-AS1	-0.55171	0.541427
RHBDF2	1.89439	2.78433		GLUL	0.174822	5.85462e-05		IFIT1	0.807679	0.838636		RXYLT1	1.07298	3.79197		ZNF625	-0.607067	0.540721
SNAP23	1.3686	2.78433		PPP1R15A	0.174712	5.85462e-05		PSMA3	0.806702	2.50556		NAT1	1.67926	3.78165		AC020910.5	-1.24262	1.01623
SPCS3	1.15817	2.78416		SMARCD1	0.174635	5.85462e-05		FNBP4	0.805782	2.37981		GNG12	4.78955	3.77963		SGSM1	-0.688619	0.544492
PTPRE	3.1977	2.78167		GLYR1	0.174531	5.85462e-05		CSRNP2	0.803123	1.02601		FBXO5	1.43827	3.77598		MGST2	-0.764141	0.679871
FAM110A	1.67128	2.77705		EBLN3P	0.174354	5.85462e-05		RPS6KA1	0.803082	0.673879		SLC16A14	3.0923	3.77564		AL590550.1	-0.451474	0.755407
CELF2	1.56744	2.7749		STAT5A	0.17433	0.35512		NR3C1	0.802916	1.20477		POLE2	2.37425	3.77526		AC099811.1	2.1904	2.56021
UFD1	1.13282	2.7749		MARK2	0.174303	5.85462e-05		NT5C	0.801063	1.32806		OTX2	7.52153	3.75761		LINC00528	-0.764978	0.581881
LINC01578	1.15172	2.76951		RPL28	0.174201	5.85462e-05		ARID4B	0.79902	2.4393		COLGALT2	7.26942	3.75023		AC022211.2	-0.562026	0.538451
BCL2A1	7.42454	2.76306		MSI2	0.173911	5.85462e-05		PTMA	0.79729	1.72442		HJURP	4.12403	3.74595		BEX3	-0.897519	0.669583
ANXA2R	4.3693	2.75952		PICALM	0.173683	5.85462e-05		VPS37B	0.796968	0.716358		LRWD1	1.3476	3.74375		PTPRK	-0.507616	0.46386
PRR13	1.05618	2.75566		HAUS1	0.17357	0.0338854		HACD4	0.796781	0.714697		BCOR	1.06061	3.73834		B4GALT2	0.612469	0.603206
RBMS1	1.62028	2.7546		CCS	0.173524	5.85462e-05		SCAMP2	0.795023	1.5989		TGFB1I1	2.64799	3.73239		SLC35E4	1.7921	1.85298
METTL4	1.2474	2.75403		STK24	0.173083	5.85462e-05		SYTL1	0.793081	0.701535		UBASH3A	1.51414	3.72991		ATF3	0.440393	2.02902
PPP1R15A	1.05944	2.74304		NAPA	0.173077	5.85462e-05		ATP10D	0.792425	1.71395		TTL	1.0654	3.72746		PLEKHG3	-1.526	1.43386
PIM1	2.10314	2.73946		TXNIP	0.172952	5.85462e-05		GPR68	0.791438	0.723514		PVALB	3.8758	3.71974		HMGN5	-1.02721	0.794494
OSM	7.06736	2.73645		SRI	0.172662	5.85462e-05		BPGM	0.790273	1.09866		PARPBP	1.76113	3.71118		AC124016.1	-0.902036	0.694064
CCNDBP1	1.12773	2.73005		GSK3A	0.172653	5.85462e-05		ATXN1	0.789946	0.998262		ONECUT2	7.88561	3.70342		RGS4	0.405285	1.29037
LAT2	3.78765	2.72872		ARL6IP6	0.172579	5.85462e-05		BTN2A1	0.787567	0.877479		ZNF79	2.4176	3.68887		SPATC1L	-2.22092	2.06461
TENT5C	1.02047	2.72872		BUB3	0.172564	5.85462e-05		ERVK3-1	0.787333	1.8482		FGF2	6.99313	3.68833		IGHG1	0.409891	1.79608
ICAM2	2.45768	2.72786		TIMMDC1	0.172471	5.85462e-05		NAB1	0.783333	0.691333		SARDH	2.01177	3.67656		ZNF540	-0.675055	0.526068
ABCD2	4.52355	2.72608		PRPF38B	0.172376	5.85462e-05		RAPGEF6	0.782091	0.800345		C5orf30	1.76233	3.67328		SCD	0.785836	0.74878
AC020916.1	1.83912	2.7227		FBXW2	0.172361	5.85462e-05		RAB2B	0.780791	1.52535		MANEA	1.12783	3.67328		LINC02328	-2.71413	2.78582
MIR181A1HG	3.7959	2.72032		PLGRKT	0.172206	5.85462e-05		JMJD6	0.778078	0.862803		LINC02416	5.45192	3.65406		ZIK1	-0.518237	0.436639
PLK3	1.79978	2.71997		CRIP1	0.171851	0.222833		MCUB	0.774547	0.667882		FARSA	1.10736	3.65355		RAB32	-0.538584	0.557031
OTUD1	1.96619	2.71643		RSBN1	0.171666	5.85462e-05		SSH1	0.77137	0.795276		AGPAT5	1.1524	3.64598		DSEL	-0.438177	0.636964
DDX21	1.18186	2.70641		DUSP1	0.171646	5.85462e-05		TGIF2	0.77017	0.797884		AC245060.5	1.66694	3.64368		AC083799.1	-0.930643	0.810917
DOCK10	1.53693	2.7049		NT5C3A	0.17161	5.85462e-05		ADAR	0.769822	2.06628		ORC6	1.77135	3.6406		MEX3B	0.50632	0.572279
SLAMF6	8.26812	2.69822		RBM26	0.171511	5.85462e-05		EIF4E3	0.769342	1.02294		PPARGC1A	3.99994	3.63819		NSG1	-5.16727	8.4256
PIK3AP1	1.93335	2.69794		GTF2F2	0.1715	5.85462e-05		TMEM216	0.76879	1.03896		UBXN10	2.65097	3.62323		AP003469.4	0.467342	0.636964
ETV6	1.20596	2.69303		UBA5	0.171451	5.85462e-05		KMT2E	0.768305	1.72116		GIMAP6	1.74587	3.62314		BCAT1	4.68884	7.91371
AP3B1	1.20295	2.68969		NFKBIB	0.171402	0.0320625		IDH2	0.766578	1.24556		NUDT8	1.32981	3.62314		LINC01146	-0.720524	0.627685
AC099063.4	6.42753	2.68178		PARP12	0.171294	0.118121		PRKCB	0.766522	1.06486		TSHZ2	1.30276	3.62314		ZNF90	0.536352	0.623051
CAPG	2.37545	2.67863		NDUFB7	0.171264	5.85462e-05		CHD1	0.765543	0.976566		PTPRD	7.49227	3.62256		C9orf64	0.911335	0.757624
IGFBP4	3.19845	2.67851		ANXA5	0.171172	5.85462e-05		FRG1	0.764334	0.819014		GSTM3	2.11569	3.61674		AC112496.1	0.527146	0.575485
PGGHG	3.12119	2.66733		NAALADL1	0.170864	0.18149		SEPTIN1	0.763904	0.712687		GPRIN3	1.01968	3.60206		NFE2L3	1.18696	1.04734
AC243829.4	7.78645	2.6585		ILRUN	0.170621	5.85462e-05		FAM89B	0.763799	0.721096		EML2	1.22582	3.59609		SIDT1-AS1	-1.55416	1.3501
LYST	1.53689	2.65818		TNFAIP3	0.170393	1.80451		NPIPB5	0.762439	0.939861		PLEKHN1	1.75254	3.59055		FNIP2	-2.49758	2.60097
LPAR6	1.72019	2.65588		PPIL2	0.170284	5.85462e-05		INO80	0.761918	0.993202		ADORA2A	1.27258	3.57271		AC079921.1	-0.566844	0.557608
UBXN10-AS1	2.66226	2.65522		BIRC6	0.170128	5.85462e-05		MAD2L1	0.761395	0.750845		SLCO4A1	2.63097	3.56398		AC008610.1	-0.475546	0.543989
SLC25A45	2.7364	2.65269		HSPH1	0.169867	5.85462e-05		TNIP2	0.760261	0.794062		PRR34-AS1	1.27476	3.53594		RHOU	-0.533681	0.51044
HACD4	1.58937	2.64995		ATF7IP	0.169849	5.85462e-05		UNC93B1	0.75803	0.746014		AL031056.1	2.99857	3.52914		AC099811.4	1.27097	1.26385
ARRDC2	2.30147	2.6441		EIF3I	0.169845	5.85462e-05		CSNK1G1	0.757963	1.02138		SPAG4	2.23952	3.52829		TMEM191C	-1.12541	0.89047
RECQL	1.53121	2.64304		PSMB6	0.169733	5.85462e-05		PRDM2	0.756879	1.14265		INSM1	7.50262	3.52802		AP003307.1	-0.895343	0.664458
CD38	6.54261	2.64188		PPP1R12A	0.169473	5.85462e-05		HSD17B7	0.756848	1.00539		TGFBR3L	2.27143	3.52802		OSBPL5	-3.77498	4.79177
SNHG12	1.65812	2.64095		RBM17	0.169274	5.85462e-05		TAZ	0.756728	0.776915		LINC02154	7.33972	3.52563		SPACA6	-0.560184	0.46405
C21orf91	1.63188	2.63748		RPL19	0.169092	5.85462e-05		PIP4K2A	0.754482	0.785743		C9orf64	1.63974	3.52384		INF2	0.689632	0.570953
IFI44L	7.42198	2.63274		SNAP47	0.168914	0.0519906		SLC9A1	0.75427	0.667147		AC069243.1	2.30779	3.51377		YY2	-0.499301	0.539326
RFLNB	2.04745	2.6301		CCDC124	0.168887	5.85462e-05		RASSF1	0.753221	0.779625		NEMP2	1.23086	3.50775		RNF32	0.527364	0.515861
BBC3	2.57042	2.62931		DBP	0.168859	5.85462e-05		CLIC1	0.751647	1.37924		TRAC	1.11427	3.49183		SHC4	0.425699	0.766219
KIF20B	2.4484	2.61934		PSMA4	0.168743	5.85462e-05		SIGIRR	0.750526	0.800345		MMP9	2.20589	3.48649		UBASH3B	1.39792	1.30629
STAT4	1.38733	2.60259		UMAD1	0.168687	5.85462e-05		CTSO	0.747412	0.778335		CAMK2N2	5.28764	3.48577		SSBP2	-2.66283	2.82637
YPEL3	1.15984	2.59691		GLIPR2	0.168579	5.85462e-05		KIF2A	0.747361	1.12927		ZNF683	2.48728	3.48496		IAPP	0.423625	0.714903
CBL	1.12395	2.59084		FAM3A	0.168557	5.85462e-05		C17orf49	0.746244	0.74472		KEAP1	1.21866	3.48496		AL096865.1	3.12482	3.90727
SRGAP2C	1.60614	2.58371		DDX39B	0.168176	5.85462e-05		PSMA2	0.746115	4.10964		E2F7	5.17582	3.47271		CDKL5	-0.486243	0.551612
AHR	2.90206	2.58265		HDAC3	0.167631	5.85462e-05		ITPKB	0.742719	0.630085		SEPTIN8	1.35863	3.45498		BACH2	-0.721415	0.566928
NFATC3	1.28272	2.58265		FH	0.167491	5.85462e-05		PHF20	0.742418	1.85341		MAPK11	2.08458	3.42911		TMEM121	1.10412	0.944958
CHKB	1.35822	2.58243		ARGLU1	0.167395	5.85462e-05		MANF	0.741825	0.795604		MTRNR2L1	1.943	3.42891		LSR	-2.78093	2.87258
RPA3	1.34112	2.57023		LSM6	0.167362	5.85462e-05		EML4	0.74113	0.781197		SCD	2.00603	3.42575		TPCN2	0.733021	0.714951
TSPAN5	2.65928	2.56848		MFSD6	0.167232	5.85462e-05		NIPAL3	0.740519	1.14649		TRIM69	1.07305	3.42115		AC008982.2	-1.18514	0.996341
PLIN2	1.67611	2.55835		NFX1	0.167125	0.0269093		ANKRD12	0.739488	1.44306		TTC5	1.19128	3.4172		POMZP3	-0.947417	0.762238
RABIF	1.24462	2.55229		NECAP2	0.167059	0.00509228		POLE3	0.739479	0.8021		IL7	2.6788	3.41239		MPIG6B	-0.393716	1.02982
FAM43A	3.35489	2.5444		RPL27	0.16689	5.85462e-05		RGS2	0.736049	1.0677		LINC02802	1.71668	3.40953		CLNK	3.25849	4.10644
WASHC2C	1.3906	2.5444		CD2	0.166608	2.82219		TTF1	0.735106	0.697821		C1orf216	1.50298	3.40346		SLC11A1	-3.52951	4.64254
SLC2A3	1.7452	2.54424		GRK2	0.166504	0.0400402		RFX5	0.734855	0.688735		CDO1	6.52602	3.39795		MTRNR2L11	0.429689	0.868378
SLC39A4	4.30136	2.53904		PPP4R1	0.166112	5.85462e-05		PJA1	0.73439	0.807846		KBTBD6	1.63437	3.39795		STPG1	0.763343	0.674967
LLPH	1.32765	2.53587		SQSTM1	0.165896	5.85462e-05		DLGAP1	0.732843	0.841532		MOSMO	1.06777	3.38939		LMF1	-1.3069	1.12781
ARHGAP4	2.34762	2.53236		CIAO1	0.165757	5.85462e-05		LINC00467	0.732516	0.780015		MSANTD4	1.08907	3.38788		C3orf14	5.47329	10.1828
SMAP2	1.43718	2.52797		GRIPAP1	0.165449	5.85462e-05		RNPEPL1	0.731572	0.733879		LLGL2	1.32298	3.37585		TP63	0.422096	0.824154
TMEM204	4.08009	2.52561		SPOCK2	0.165362	0.696751		DNPEP	0.730662	0.883189		MTMR2	1.23606	3.36434		LINC00243	-0.75799	0.571855
SYNM	4.33899	2.52516		MTRNR2L6	0.165226	0.506411		ZFAT	0.730053	0.632849		DUSP10	1.52876	3.36369		AL512625.3	0.808714	0.68153
PHACTR2	1.10666	2.51522		RBM3	0.165142	5.85462e-05		FOLR1	0.730019	0.844422		MLF1	1.63572	3.35714		PLK1	0.411801	0.979474
SLC16A1-AS1	3.19816	2.51494		KAT6B	0.164725	5.85462e-05		CCSER2	0.729991	0.992455		STBD1	3.55085	3.35271		SLC9B1	-0.472038	0.515446
MT1F	1.54377	2.51341		RSF1	0.164405	5.85462e-05		CAP1	0.727013	0.848494		CD8B2	4.94562	3.34459		AC092868.2	0.463656	0.560386
SNX20	7.65654	2.51049		NAA50	0.164402	5.85462e-05		GYG1	0.726575	0.910203		AHDC1	1.40778	3.34242		TMEM30B	-0.447471	0.517535
LINC02694	7.26546	2.50091		ACTR1A	0.16433	5.85462e-05		IRF3	0.724717	1.55949		GPR174	1.32515	3.33342		TENM1	-1.60141	1.42192
USP15	1.00264	2.50068		TMPO	0.164107	5.85462e-05		ZNF100	0.724551	0.670607		RGS4	4.43442	3.33226		CSF2RA	-0.408704	0.74878
RASSF5	1.41864	2.49756		TMEM219	0.164089	5.85462e-05		PHETA2	0.72419	0.725102		IL21R	1.12221	3.33226		AL034417.4	0.419522	0.626232
SLC35D2	1.00517	2.49276		ALAD	0.163931	5.85462e-05		ADAM15	0.723723	0.655759		CISD1	1.03961	3.33019		TYMS	4.19443	7.38784
MBP	1.25389	2.49152		ELOVL1	0.163875	5.85462e-05		SUB1	0.722492	1.3664		IFT27	1.20663	3.32702		TMEM176A	-0.432893	0.589251
ZNF350	3.07859	2.48867		TIMM17A	0.163637	5.85462e-05		ZNF331	0.721576	0.690645		FAHD2B	1.2588	3.3255		ZNF571	-1.55176	1.47562
KDM2B	2.20894	2.48536		TMBIM6	0.163593	5.85462e-05		NOP58	0.719973	1.08866		CPLANE1	1.16768	3.32377		OXT	-0.414004	0.571542
CNOT6L	1.28563	2.48222		FTH1	0.163455	5.85462e-05		PTPRE	0.718858	0.66582		FAM122C	1.08386	3.30599		2022-03-01	-0.429264	0.609945
HLA-DRB5	5.92021	2.47976		RAB3IP	0.163425	5.85462e-05		CEBPD	0.718037	0.671314		SLC25A17	1.3682	3.30138		ZNF660	-0.41471	0.631484
RMC1	1.38856	2.47976		HERPUD2	0.163408	5.85462e-05		CSGALNACT2	0.717613	0.708216		CEP19	1.79501	3.28428		PAQR4	2.7645	3.50201
MPRIP	1.02764	2.47792		DOCK8	0.163182	0.144682		USP15	0.716964	2.37349		C3orf67	2.94639	3.28382		NOG	-0.384753	1.05181
IRF4	7.75933	2.47752		CEP350	0.1631	5.85462e-05		XRN1	0.7165	1.54545		COL4A1	6.27158	3.28169		SLC44A1	-1.21195	0.976788
ACTA2	3.97373	2.47722		H1FX	0.162916	5.85462e-05		ADRM1	0.714471	1.21621		TAF1B	1.01331	3.27814		BX284668.5	-2.50701	2.54757
RALGDS	1.34341	2.47156		HMGN1	0.162556	5.85462e-05		MLLT6	0.71394	1.73103		FAH	1.53191	3.27096		CEP19	0.686749	0.598468
CORO2A	2.02598	2.46343		TMEM35B	0.162496	5.85462e-05		MYO9B	0.712611	0.865172		GLIS2	6.11154	3.26256		CYBRD1	-0.490159	0.504618
PLEKHG1	2.37023	2.45983		PSMD3	0.162358	5.85462e-05		MACF1	0.710946	3.09479		OGG1	1.03502	3.25575		C17orf97	-0.419904	0.506694
ADSS	1.45672	2.45547		WIPI2	0.161781	5.85462e-05		CCDC125	0.710928	0.693994		DDAH1	6.78512	3.24836		AL157813.1	-0.416896	0.602053
SMAD3	3.04094	2.45254		PLCL2	0.161556	5.85462e-05		SCNM1	0.710565	0.888733		MAP7	1.72491	3.24535		NIPAL2	-0.561732	0.501164
GTPBP1	1.2449	2.449		JMJD6	0.161332	5.85462e-05		TGFBR2	0.710055	0.622923		FDXR	1.45811	3.2237		ZBTB32	4.39084	6.54448
PRKCA	1.69128	2.44008		BPNT1	0.1613	5.85462e-05		ARNTL	0.708398	0.672099		COCH	2.09276	3.22059		ZNF80	0.453745	0.651152
FAM102B	1.89792	2.4394		RDH10	0.16123	5.85462e-05		STIMATE	0.70838	0.729233		NPB	6.66841	3.21726		AC003102.1	-2.16847	2.12207
ATAD2	1.17742	2.4394		NDUFA2	0.161185	5.85462e-05		PDE4D	0.708095	0.747373		GNLY	2.58934	3.21282		AL049828.1	-0.561735	0.506659
AP3M2	1.38172	2.43317		STX5	0.161093	5.85462e-05		RPTOR	0.707923	0.622866		CRTAM	1.68044	3.21046		AC037198.1	0.456123	0.641028
BORCS5	1.82007	2.43073		PILRB	0.160944	0.00255273		RPS15A	0.703298	0.775626		LXN	1.43912	3.20545		NMUR1	-1.83982	1.74721
C2	6.13854	2.42742		PANK3	0.160917	5.85462e-05		TSPAN5	0.701802	0.618244		TXN	1.08068	3.20361		LINC02019	0.569383	0.564312
SUN2	1.52265	2.42374		SEPTIN6	0.159977	5.85462e-05		HIST1H2BJ	0.701496	0.622923		TBX21	1.51312	3.19744		C5orf30	1.46237	1.37602
KNL1	3.11373	2.42288		SNX6	0.159843	5.85462e-05		MCM7	0.700903	0.771417		PCBP4	1.22467	3.19248		TPRG1	-1.47587	1.33842
NR1H2	1.50521	2.42177		ATXN7L3	0.15981	5.85462e-05		CYTH1	0.69989	0.70458		TMEM217	3.19284	3.18794		LINC02595	0.523667	0.4956
SLC66A3	2.1047	2.42037		CAP1	0.159713	5.85462e-05		ARL6IP5	0.699235	1.08738		ITK	1.0149	3.18139		AL022162.1	-0.501192	0.501147
THBS1	2.97016	2.4179		MGAT4A	0.159631	5.85462e-05		ARMH1	0.698986	0.606487		POLH	1.48621	3.17791		GADD45G	3.91666	7.63666
RHOC	1.1011	2.40965		ZCCHC17	0.159567	5.85462e-05		PTPN1	0.698361	1.40701		ZNF234	1.59867	3.17782		SORD	1.63142	1.60831
ZNF217	1.28835	2.40688		SLC25A3	0.159471	5.85462e-05		CNOT6L	0.698276	0.721428		SLC30A3	4.79544	3.167		AC211476.6	-0.396576	0.716073
IRAK4	1.46559	2.40473		UBTF	0.159395	5.85462e-05		OTUD1	0.697759	0.607912		AL139383.1	3.29118	3.1535		MIR17HG	0.899982	0.760581
CBLB	1.49183	2.39682		MRPL22	0.159131	5.85462e-05		UHMK1	0.697482	1.02969		POGLUT1	1.15652	3.14958		AC009041.2	-0.421012	0.552882
SLC7A6	2.01291	2.39671		ATXN2L	0.159056	5.85462e-05		LRIF1	0.697265	0.65873		EYA3	1.03661	3.14911		ZNF595	-1.62802	1.45806
CALHM2	4.07116	2.39626		NSMCE4A	0.158992	5.85462e-05		NUDT1	0.695239	1.39134		NTRK2	2.84297	3.14463		FAM167B	-0.494056	0.494029
AC133644.2	7.20725	2.39498		ARL6IP5	0.158966	5.85462e-05		PSMA7	0.695118	1.79575		NPTXR	1.72612	3.14195		FLVCR1-DT	0.791944	0.717045
RASGRP2	6.662	2.39353		UHMK1	0.158945	5.85462e-05		CCDC107	0.693522	1.57047		PYHIN1	1.33088	3.14195		ZNF618	-0.432391	0.620167
PGM2L1	1.95407	2.39026		OAS3	0.158777	0.0152153		MED11	0.692473	0.814072		PCDH17	5.43453	3.1371		FCER1G	-0.356366	3.55542
TEX30	1.24811	2.39017		TAPBPL	0.158749	0.0314168		AC008115.3	0.690324	0.729693		GLB1L3	2.80832	3.13681		SLC12A7	-1.28324	1.07957
MYD88	1.3671	2.38898		TEX264	0.158727	5.85462e-05		HIST2H2AA4	0.685962	0.640383		PLK4	1.65633	3.12808		C4orf19	-0.47693	0.561833
CYBC1	1.57421	2.38535		KLF9	0.158673	0.00509228		FBXO5	0.684092	0.65873		PLEKHA5	1.01788	3.12659		RAD51AP1	0.628109	0.629555
SERPING1	3.72127	2.38229		DERL2	0.158185	5.85462e-05		RPP25L	0.682956	0.941196		SLFN5	1.08961	3.1251		AC108463.3	0.738608	0.798652
PARP15	5.31617	2.37418		TOR3A	0.158024	5.85462e-05		DCAF15	0.681801	0.733658		AC025040.1	3.52621	3.12028		SLC39A14	2.55292	2.91893
AC016831.1	2.0971	2.37418		CHCHD2	0.158011	5.85462e-05		MYL12B	0.681227	1.23262		DDIT4L	4.27862	3.11963		WWC1	0.386279	0.866604
TRABD	1.35266	2.37193		CHP1	0.157748	5.85462e-05		DDX23	0.679635	0.746014		PIMREG	4.55624	3.10968		SPAG5	0.441954	0.61205
CAMKK2	2.50385	2.36807		GPX4	0.157702	5.85462e-05		ZNF136	0.679616	0.794062		CDKN2A	1.27283	3.10782		CLSPN	3.34019	5.63305
AL137779.1	2.85455	2.3649		WNK1	0.157263	5.85462e-05		PLCL2	0.678503	0.809948		AC022075.1	2.11494	3.10214		RBM44	-0.473872	0.527101
LBR	1.01424	2.36107		ALDOB	0.157186	0.0262557		SPPL2A	0.676653	1.406		TIAM2	1.67003	3.1007		SULT1B1	-0.760589	0.573443
MIR503HG	5.58549	2.35741		PSMB4	0.157146	5.85462e-05		CFL1	0.675741	1.20383		MYO1E	1.78375	3.09802		B4GALT6	-0.375326	0.902866
RNF166	1.8887	2.35676		IKBIP	0.157091	5.85462e-05		CREBRF	0.67558	1.92504		MCM8	1.33392	3.08865		PAIP2B	-0.54734	0.468863
ARHGEF3	1.59809	2.35615		PPP1CA	0.157005	5.85462e-05		MPHOSPH8	0.675193	2.5889		TRAF1	1.27478	3.08216		TMEM8B	-0.55614	0.458317
SKA2	1.14609	2.35607		TRIOBP	0.157002	5.85462e-05		RSU1	0.675172	0.60182		HMGB3	1.13327	3.08216		CFD	-0.464359	0.664614
FUOM	1.68403	2.35492		RPS6KA1	0.156859	0.158886		ISY1	0.673533	0.691345		ANGPT1	2.19931	3.07732		TMEM150A	-0.797024	0.65478
LINC02328	3.97806	2.35051		RASSF5	0.15684	0.149416		HERC6	0.673228	0.793794		AIFM2	1.83629	3.07296		GSN	-4.0614	5.99811
DGLUCY	1.23887	2.35042		BLCAP	0.156679	5.85462e-05		DDX18	0.672981	1.64808		NIBAN1	1.1192	3.06949		FBLN5	-0.607519	0.461656
TRPV2	4.83431	2.34659		CPNE1	0.156646	5.85462e-05		IQGAP1	0.672844	0.70475		APOD	7.30527	3.06779		HAR1B	-0.473583	0.508107
PHF5A	1.56435	2.33488		2022-03-09	0.156279	5.85462e-05		MTRNR2L10	0.672655	0.648878		SFXN2	1.55386	3.06217		DUSP19	0.455432	0.51044
AC013264.1	6.13249	2.33229		DRAM2	0.156157	5.85462e-05		RAD9A	0.672408	0.721327		NBL1	1.47237	3.05716		DLG5	-1.05018	0.842664
AC099811.4	4.14325	2.33228		DGKH	0.156142	5.85462e-05		BTLA	0.671604	1.58496		EIF5A2	1.40708	3.05259		NFIX	-0.489809	0.458599
DGKZ	1.23955	2.32113		ITCH	0.156032	5.85462e-05		RASA2	0.671449	0.929185		GIMAP4	1.02469	3.05167		ZNF30	-0.52196	0.500614
CDC37	1.02295	2.31762		SUCLG1	0.155847	5.85462e-05		GON4L	0.670617	1.13645		FXR2	1.03247	3.04862		PRKAR1B	1.45822	1.3947
LGALS9	4.33016	2.31583		NEK7	0.155659	5.85462e-05		ZNF227	0.67009	0.57964		ARL13B	1.28488	3.04823		C19orf38	-0.397814	0.686746
KCNK5	3.34997	2.31583		ST3GAL1	0.155403	0.0396441		NFATC2	0.669586	0.827365		RIC8B	1.35955	3.03847		INHBA	0.375911	0.932775
MORN3	3.62297	2.31068		MITD1	0.155385	5.85462e-05		CENPW	0.668789	0.629219		NCK1-DT	1.2011	3.03728		JCHAIN	0.393227	1.15044
TRIM14	1.28728	2.31068		PPIA	0.154896	5.85462e-05		WWC3	0.667999	0.685392		NRAV	4.09523	3.03705		RNF135	-1.11309	0.999233
MYO1G	2.31735	2.30668		B4GALT1	0.154889	0.0830331		ARL6IP6	0.667892	0.773021		TMOD1	1.90263	3.03574		AC007566.1	-0.499716	0.435474
TMEM131L	1.80107	2.30193		CTSC	0.154766	1.10008		TPR	0.666653	1.4809		CCDC102A	1.64069	3.03574		LINC01260	0.729191	0.577071
DTNBP1	1.26769	2.30129		SMARCA4	0.154761	5.85462e-05		POLD4	0.664822	0.797618		SLC2A1	1.08879	3.03541		PACSIN1	-0.396269	0.589251
ANP32E	1.22714	2.29934		SMYD2	0.154599	5.85462e-05		AL021707.6	0.664495	0.734518		ANKRD37	1.59182	3.03294		PPIP5K1	0.75485	0.629489
PPP2R3C	1.23011	2.29299		CYB561D2	0.154393	5.85462e-05		CCDC88B	0.664252	0.708216		NINL	2.93247	3.03226		TMTC2	0.640932	0.630369
AL021707.6	2.15595	2.28158		KCTD13	0.15422	5.85462e-05		CSNK1G2	0.663688	0.93568		OTUD7B	1.43306	3.02525		ZNF284	0.995201	0.838804
P2RY11	2.45327	2.27887		DDX27	0.154069	5.85462e-05		MYCBP2	0.66196	2.75131		CDCA5	3.13815	3.02513		NDUFB2-AS1	-0.50538	0.440525
FLI1	7.39115	2.27796		RSRP1	0.154028	5.85462e-05		TRIM26	0.660498	0.897015		COPZ2	1.66456	3.02466		AC138150.1	-1.98377	1.88399
IQCG	1.7822	2.27597		ARRDC1	0.153565	5.85462e-05		BNIP2	0.660349	0.572703		CD24	3.54721	3.01945		PLEKHN1	2.68458	3.1208
ZDHHC6	1.09796	2.27481		MZT1	0.153525	5.85462e-05		PLEKHO1	0.660174	0.905544		NPPC	6.19197	2.99468		MDK	0.531975	0.481571
SNAPC1	1.45212	2.26905		RBM23	0.15343	5.85462e-05		LSM8	0.65993	1.10427		AHSA1	1.22571	2.99468		LINC00672	-1.00654	0.900374
TGIF2	1.51842	2.2683		PNKP	0.15334	5.85462e-05		DNTTIP2	0.658277	0.677256		VANGL1	1.74418	2.99112		PRKAG2-AS1	-1.10484	0.91719
GNB4	2.43077	2.26478		CORO1A	0.153121	2.24836		RTF1	0.658236	1.12807		PTN	6.97831	2.98519		FAM184B	-0.756671	0.581233
BCL2L11	1.63174	2.25454		OST4	0.152745	5.85462e-05		CEP152	0.658142	0.614223		SAMD11	4.3926	2.98245		DRAIC	3.25977	4.19548
FHL3	3.06735	2.24902		MED4	0.152708	5.85462e-05		ZNF90	0.657371	0.652358		GPX7	1.08655	2.98245		AL683807.1	-0.663681	0.513099
DHX58	4.08015	2.24733		SERTAD1	0.152601	5.85462e-05		SLC6A6	0.656735	1.01259		LINC00342	1.08583	2.98153		AC111182.1	-0.571477	0.455863
IK	1.02499	2.24651		USP33	0.152594	5.85462e-05		NECAP2	0.65616	0.629219		SLC16A2	3.64074	2.97863		SPSB1	4.60227	7.31594
PRDM2	1.06403	2.2428		MTCH1	0.15237	5.85462e-05		SLC4A4	0.655926	0.61826		WNT10A	1.96038	2.9759		ITGA2B	-0.420445	0.618925
AP000787.1	1.63387	2.24231		ETHE1	0.152282	5.85462e-05		CDK5RAP2	0.653047	0.729693		IDH1	1.28985	2.95105		HSBP1L1	-1.27198	1.04324
REL	1.33273	2.2397		RAC2	0.152268	1.67168		EFHD2	0.652902	0.65817		LINC02605	5.12419	2.94755		GINS1	0.409193	0.643009
POLE4	2.22301	2.23885		BCL7B	0.15218	5.85462e-05		MTR	0.652249	0.673879		ADCY3	1.18509	2.93712		AL136295.2	-0.516976	0.488681
MAF	1.15257	2.23481		EMD	0.152144	5.85462e-05		DGKA	0.650622	0.580005		NPC1	1.07973	2.93646		SAC3D1	0.854632	0.79864
POLR3K	1.47539	2.23106		HERC2	0.152055	5.85462e-05		CHCHD2	0.649488	0.65423		BICD1	1.19457	2.9343		CENPV	-2.24547	2.31292
IL15RA	3.1845	2.22633		STXBP2	0.151937	5.85462e-05		MANEA-DT	0.648999	0.59412		PDGFA	2.18107	2.93152		LINC02195	5.12712	11.7817
DENND1C	6.63627	2.22507		RNF6	0.151926	5.85462e-05		DEK	0.646632	1.04949		ITPRIPL1	1.33158	2.93012		ZNF367	0.686101	0.621062
AC083862.3	3.04976	2.22474		RPL39	0.151866	5.85462e-05		RAB33A	0.645957	0.876846		LBH	1.20837	2.91861		AL442125.1	0.406823	0.630381
IL15	5.18049	2.21797		GNPDA1	0.151806	5.85462e-05		DHX38	0.64282	0.753172		HIBCH	1.03736	2.91026		FLT1	3.32721	4.56168
TNFSF14	7.10361	2.21561		ST6GAL1	0.151752	5.85462e-05		NBPF12	0.642507	0.563894		ZNF75D	1.05709	2.90957		MSC	1.18053	1.11531
ATG16L1	1.73933	2.21376		PTRHD1	0.151629	5.85462e-05		NACA	0.641659	0.845577		BBS7	1.09727	2.90101		PLS3	0.355227	1.67793
HIVEP2	1.60605	2.20904		C1orf131	0.151528	5.85462e-05		CCND3	0.639512	0.563894		LINC00649	1.23164	2.89934		NREP	-0.435501	0.510213
LY9	6.56269	2.20629		DYRK1A	0.151287	5.85462e-05		CIR1	0.638213	1.67293		CXorf21	1.42535	2.89001		AL031846.2	-1.60808	1.46298
GTPBP8	1.23114	2.20629		CREB3	0.151211	5.85462e-05		METTL2A	0.637246	0.661897		PDCL3	1.15158	2.88716		CFLAR-AS1	0.893007	0.789264
ITPKB-AS1	5.81354	2.19987		CLK1	0.151195	5.85462e-05		ATAD2	0.637124	0.60266		IGHG1	3.8788	2.88413		PRR11	0.685338	0.651114
SLC16A7	1.57811	2.19987		PTPRJ	0.15114	5.85462e-05		TRIM59	0.636826	0.65873		OGN	3.06203	2.87511		CPNE7	3.83807	5.25107
MAD2L1	1.63679	2.19969		CHURC1	0.150993	5.85462e-05		INPP4B	0.636436	0.559576		DNAJA1	1.29383	2.87264		AL360178.1	0.708123	0.575646
ANKRD13D	1.05915	2.19968		LAG3	0.150956	1.65729		NUBP1	0.635951	0.742508		AC006460.2	1.90687	2.86217		CCR7	-2.99366	3.51126
CCDC69	2.56231	2.19844		EPAS1	0.150898	5.85462e-05		S100A11	0.635706	0.763475		AC021683.5	2.16191	2.84949		TRABD2A	-2.54778	2.8337
TRERF1	1.87843	2.19674		B3GNT2	0.150792	5.85462e-05		TAF8	0.635627	0.671314		JAKMIP1	1.83029	2.84486		TRMT12	-0.807278	0.680623
KDSR	1.04124	2.1886		JUN	0.150676	5.85462e-05		HERPUD2	0.633963	0.838292		MED18	1.44724	2.83868		CHEK1	2.86757	4.01502
E2F3	1.35298	2.17733		SCAF11	0.150646	5.85462e-05		PIM2	0.63354	0.546687		MSANTD2	1.33902	2.82679		MIR3142HG	3.70667	5.154
KRT86	4.66036	2.17637		ANKRD44	0.150589	0.222833		PSMB2	0.633499	2.33287		METTL4	1.01388	2.82679		CPA5	2.38793	2.77215
CRACR2A	3.34158	2.17167		NIN	0.150207	5.85462e-05		ZEB1	0.63289	0.794062		C17orf80	1.59098	2.82506		TANC2	-2.60968	2.85422
CEBPD	2.26375	2.16759		USP2	0.15003	5.85462e-05		DNMT1	0.632434	0.883189		TARS	1.02968	2.81678		NT5DC2	0.457367	0.494686
BLOC1S4	1.37507	2.15791		MRPS21	0.150007	5.85462e-05		RECQL	0.631317	0.610578		TRIP13	2.91609	2.81228		GLB1L2	2.11449	2.71858
TP63	4.07781	2.15245		EPC1	0.149771	5.85462e-05		DNM2	0.630207	0.657015		ARHGAP10	1.15913	2.80885		AC009041.1	-0.399662	0.518555
PBDC1	1.08669	2.1524		OTUD4	0.149702	5.85462e-05		AKAP17A	0.628815	0.60075		TRIM47	1.91726	2.80561		PLK2	1.23539	1.32059
CBX3	1.3499	2.1444		CYC1	0.149337	5.85462e-05		SPATA13	0.628353	1.96612		PAQR4	1.61908	2.80561		PAWR	-0.461859	0.480114
WDR74	1.18599	2.14172		ZBTB8OS	0.149335	5.85462e-05		TPGS2	0.627769	0.691148		KRT81	6.36289	2.79682		TMEM241	-0.531582	0.487799
HNRNPLL	1.29401	2.1391		DDX10	0.149302	0.0106945		SETDB2	0.626676	0.571656		ATP1B1	1.36155	2.79286		ICOSLG	-0.427957	0.510668
KLF13	1.60191	2.13694		CEP170	0.14922	5.85462e-05		ARID3B	0.625323	0.620456		ARHGAP35	1.03155	2.79225		CTSF	-2.71721	3.01084
AL133330.1	6.47206	2.13473		CCDC57	0.149173	5.85462e-05		LDHB	0.624332	0.563752		AC105446.1	1.56394	2.7885		ZNF304	0.606101	0.490766
RPS27	1.07018	2.13366		BAZ1A	0.149137	5.85462e-05		IRAK4	0.623673	0.605391		E2F2	2.10441	2.78201		ZNF79	0.888046	0.826977
RNF149	1.19765	2.13071		TNIP1	0.148977	5.85462e-05		PRR34-AS1	0.623023	1.68204		C17orf75	1.11779	2.77251		HIST1H3A	-0.740995	0.651152
RSU1	1.80391	2.12665		SLTM	0.148903	5.85462e-05		NPAT	0.622322	0.5984		OSR2	4.88357	2.76492		IGFBP6	-0.416483	0.468524
MOB3A	1.50405	2.12577		MRPS24	0.148859	5.85462e-05		ZFP36	0.622274	1.19821		TMEM187	1.15404	2.76045		ITGA6-AS1	-0.464767	0.506659
VAV1	7.20501	2.12484		NDUFA10	0.148818	5.85462e-05		PRR13	0.622046	1.0202		ATP6V1D	1.06433	2.75545		RBP7	-0.366104	0.724109
POLR3E	1.00462	2.1224		UBL7	0.148735	5.85462e-05		TBK1	0.620739	1.02887		KIFC1	2.09915	2.75136		MALINC1	-0.41838	0.468558
TNIP2	1.77932	2.12093		DR1	0.148362	5.85462e-05		ZNF2	0.620622	0.663217		PITX1	5.1709	2.73736		RMI1	1.9807	2.19991
NBPF19	2.5073	2.11726		CD2BP2	0.148202	5.85462e-05		KIAA1671	0.620222	0.765162		TGDS	1.0785	2.73736		AL603756.1	-0.395442	0.561355
TP53BP2	1.04259	2.11607		FAH	0.14776	0.0215534		GRK5	0.619784	0.580005		CREM	1.19931	2.73176		AC245297.2	-0.549387	0.434063
ZC3HAV1	1.04076	2.11156		MIOX	0.147614	0.0150121		DOCK10	0.618398	0.80293		NTRK1	6.38416	2.73023		GIPC2	0.361528	0.812788
PDE4A	2.91654	2.11074		DPM2	0.147382	5.85462e-05		UBR2	0.618328	1.54081		ALDH18A1	1.25412	2.72492		ZNF329	-0.658035	0.510365
AGTRAP	1.11359	2.09701		MIAT	0.14715	0.37763		SLC4A7	0.61689	0.563894		MTFR2	2.31288	2.72372		AL117332.1	-0.509958	0.470677
ARL6IP5	1.09553	2.0968		THAP9-AS1	0.147047	5.85462e-05		LRRTM2	0.616775	0.572703		PAQR8	1.32328	2.72301		FITM2	0.560309	0.477702
CYP2R1	1.54432	2.09568		SHMT2	0.146942	5.85462e-05		CASP3	0.616269	0.655759		AUXG01000058.1	1.92364	2.71916		HMGB3	1.11391	1.22353
NPIPB4	1.66708	2.09017		BPGM	0.146889	5.85462e-05		BORA	0.61543	0.701923		CCDC28B	1.17967	2.71808		CLDN7	-0.405352	0.453115
LYN	2.49608	2.08418		CAMTA2	0.146807	5.85462e-05		SS18L2	0.615362	0.632849		SLC41A1	1.00684	2.71573		CDC7	0.75204	0.799024
PSTPIP2	3.67699	2.06381		SLC1A4	0.146758	5.85462e-05		FTSJ1	0.613836	0.577551		KIF20A	6.01435	2.71259		DIP2A-IT1	-0.422817	0.5049
RBL1	1.96057	2.06381		GLRX2	0.146551	5.85462e-05		RAB35	0.613153	0.574567		CDH24	2.64565	2.70968		ANKS1B	6.67331	15.949
SATB1-AS1	2.97825	2.06228		SAP30BP	0.146534	5.85462e-05		NFATC1	0.612866	1.26403		GLDC	3.90295	2.70708		STRADB	-0.804327	0.609295
TNIP1	1.15255	2.05911		AP3B1	0.14631	5.85462e-05		TLE4	0.611452	0.723813		PRDM8	1.36815	2.70073		CNIH2	0.475828	0.465586
CAPZA1	1.21018	2.05844		PML	0.146251	5.85462e-05		SLC20A1	0.61075	0.565207		WDR54	1.10238	2.69555		PAXIP1-AS1	-1.89011	1.82667
NPC1	1.62967	2.05638		ZFAND2B	0.146074	5.85462e-05		ANKRD49	0.610629	0.61045		IL26	4.52725	2.69306		ZNF543	0.801484	0.633909
PTK2B	1.36586	2.0501		TAB2	0.14589	5.85462e-05		ERCC5	0.610184	0.785192		RAC3	1.96762	2.69292		SCIMP	-0.358578	0.738018
TNFRSF10B	2.03942	2.04908		RPAP2	0.145795	5.85462e-05		RTTN	0.609689	0.505826		SLCO5A1	3.33069	2.68861		OSCAR	-0.381985	0.604487
PELI1	1.73636	2.048		SLC25A28	0.145604	5.85462e-05		BLOC1S4	0.60867	0.627708		CSRNP2	1.30294	2.68861		KIR2DL1	-0.395031	0.572237
CYFIP2	1.04803	2.04551		YTHDC2	0.145571	5.85462e-05		PUM3	0.607545	0.730755		MAGI1	6.10356	2.68809		FEZ1	-2.8877	3.60307
RAB8B	1.03707	2.04551		TBK1	0.145535	5.85462e-05		IK	0.606924	1.24188		PLXNA1	1.48975	2.68675		ZSWIM3	0.43443	0.532788
MIR4458HG	6.02178	2.04472		PPP2R2B	0.145527	5.85462e-05		LRCH4	0.606809	0.775626		AC027279.1	1.35795	2.68656		AC006333.2	-0.439775	0.475739
MFHAS1	1.25883	2.04419		ZNF430	0.145419	0.00277592		ABHD17A	0.606708	0.622866		PANK1	2.02253	2.68465		TEPP	-0.416175	0.450307
SS18L2	1.20679	2.04093		ANP32E	0.145131	5.85462e-05		CEP85L	0.605824	0.51047		HYI	1.21023	2.67869		AC009152.6	0.386993	0.767727
AC092338.3	1.62906	2.04053		ATP5MG	0.144999	5.85462e-05		PIM3	0.605474	0.541564		REEP2	4.75675	2.66928		SPRY2	0.964442	0.791702
SATB1	1.31155	2.03781		DHRS12	0.144959	5.85462e-05		TNK2	0.604924	0.665636		GPR18	1.17349	2.66928		BEX5	-2.60075	2.8915
PASK	2.14525	2.03444		DHX15	0.144937	5.85462e-05		R3HCC1L	0.603937	0.677256		SLC25A12	1.0595	2.66729		EXTL2	-0.622484	0.480002
PHEX	7.20234	2.03427		ATG101	0.14486	5.85462e-05		PLEKHF2	0.603246	0.819763		PRRX2	5.90295	2.66481		LINC02273	-0.509472	0.427538
MYCBP	1.2609	2.03236		TMEM218	0.14473	5.85462e-05		CKAP2	0.60297	0.816136		SGO2	1.47365	2.66224		PRR7-AS1	-0.475222	0.527101
GRK6	1.74733	2.02571		ERAP2	0.144703	0.470159		ZRSR2	0.601998	0.555261		TNFSF10	1.26558	2.65395		ADCK1	-0.418486	0.490212
SLC15A3	6.94358	2.02569		DDX60	0.144507	0.333306		ARRDC2	0.601548	0.525492		TCTEX1D2	1.0064	2.65164		CPEB3	1.0367	0.914913
MCM3	1.24078	2.02569		UBE2D2	0.144481	5.85462e-05		AP4B1	0.601173	0.527802		NOC3L	1.04894	2.64931		LAIR1	-3.61483	5.08088
ICAM1	4.32116	2.02497		INO80C	0.144458	5.85462e-05		RAB8A	0.599145	0.801916		SLC25A20	1.33798	2.64335		PPP1R2C	-0.38137	0.256602
MAP3K5	2.87847	2.01284		TES	0.144351	5.85462e-05		MAGOH	0.598159	0.970267		ACAP1	1.08769	2.64182		DIPK1A	-0.859101	0.651224
TPX2	2.69308	2.01097		ITPR3	0.144062	5.85462e-05		SNRPB	0.598051	0.910237		CCDC138	1.23411	2.64015		CCDC88A	-1.35878	1.27757
FTSJ1	1.43373	2.00071		POLD4	0.143976	5.85462e-05		SNX6	0.597806	1.53616		FADS2	1.12935	2.63546		TPX2	3.97799	7.58502
HDAC7	1.36532	2.00042		STUB1	0.143924	5.85462e-05		RRP7A	0.597519	0.637365		H2AFX	1.22872	2.63545		ADORA2A-AS1	0.568921	0.459284
U62317.4	5.53784	1.99798		DAPK2	0.143852	0.184048		SMC6	0.596046	0.768611		PDZRN3	5.70336	2.63445		BTLA	1.06938	0.974702
DLGAP1-AS1	3.36854	1.99591		RAB27A	0.143818	5.85462e-05		MAF	0.595789	0.555399		JAK3	1.10206	2.63153		CLCF1	-0.492609	0.513957
CDCA4	1.94364	1.99483		RAMAC	0.143765	5.85462e-05		PLCG1	0.595478	0.511174		FAM43A	1.68953	2.62917		MTRNR2L1	1.74096	1.78348
PAXIP1-AS2	1.86513	1.99166		PYCR2	0.143614	5.85462e-05		METTL23	0.594818	0.833368		FKBP5	1.42451	2.6245		HMMR	0.352703	1.39083
LGALS8	1.0234	1.98937		TOP2B	0.143416	5.85462e-05		ZNF598	0.594573	0.586885		MCAT	1.45957	2.62263		STARD4-AS1	-0.412822	0.484403
RINL	1.30889	1.9865		TARDBP	0.142873	5.85462e-05		RPL22L1	0.594345	0.872522		CENPQ	1.29565	2.61635		CA11	-2.17984	2.21408
NOL8	1.20213	1.9865		PCBP2	0.142767	5.85462e-05		TMX3	0.593701	0.775476		AL136987.1	1.98292	2.61553		AGAP5	0.434982	0.573207
PLEC	1.13835	1.9865		N4BP2L2	0.142572	5.85462e-05		ATM	0.592079	1.44306		KRT80	4.09031	2.61457		PRRG2	-0.53429	0.434411
CDK17	1.00818	1.9865		CHMP4A	0.142529	5.85462e-05		GALNT5	0.591891	0.536779		AC018926.2	1.14638	2.61328		AC090617.10	0.379668	0.56481
C18orf21	1.23476	1.98148		NME2	0.142353	5.85462e-05		PRKCH	0.591433	0.689928		TTK	2.70015	2.61179		SLC16A14	0.362132	0.617463
CD40	2.42054	1.97406		CCDC59	0.142306	5.85462e-05		ELK4	0.590768	0.884865		TMEM140	1.2752	2.61018		PTGDR	-3.92138	5.7837
TTN	1.77823	1.97406		RBBP7	0.14218	5.85462e-05		MYO1G	0.590311	0.63087		ENPP2	2.1832	2.60717		PYCARD-AS1	-0.566372	0.450307
RIN3	3.00316	1.97023		PCNA	0.142124	5.85462e-05		FAM111A-DT	0.589916	0.54363		DUSP19	2.60727	2.60021		HHAT	-0.410301	0.525943
PARP12	1.19397	1.96876		DLEU2	0.142029	5.85462e-05		RALGDS	0.589068	0.611402		SKA1	2.54871	2.58643		E2F5	-0.465929	0.45165
CEP135	1.40759	1.96647		ZMYM5	0.141731	5.85462e-05		RNF213-AS1	0.588222	0.605659		DDC	4.89398	2.58579		UBE2T	2.41913	3.45481
AC016957.2	3.23929	1.96467		TAGLN2	0.141641	5.85462e-05		PMS1	0.586769	0.65873		STK17A	1.00077	2.58495		AC090204.1	-0.345061	0.804425
GRB2	1.0622	1.96459		ARAP2	0.141382	0.50369		ALDOC	0.586605	0.532217		GPR19	1.85379	2.58436		FGF9	-0.510145	0.447058
LINC02611	3.30289	1.96087		TOR1A	0.141153	5.85462e-05		NSMCE4A	0.586595	0.781197		ESRRG	3.7146	2.58194		KHK	2.12528	2.44651
RNASE6	5.98251	1.95902		TLK1	0.140893	5.85462e-05		LIMS1	0.585219	0.511131		YPEL1	1.2168	2.58164		UQCRHL	0.39432	0.624646
C1R	2.13457	1.95189		CBLB	0.140724	0.0514265		CNDP2	0.584391	0.909487		NECTIN3	1.05472	2.57725		AC015871.4	-0.685324	0.521777
HIST1H2AG	3.15032	1.95106		GMFB	0.140604	5.85462e-05		SNRPF	0.582721	1.44435		ID4	6.19797	2.57468		MDS2	-0.370017	0.500467
SERPINB9	1.67234	1.94251		LMAN2	0.140394	5.85462e-05		RPL37	0.581651	0.612277		PARD6A	1.32565	2.57044		CPM	0.458684	0.590266
LINC02446	1.23108	1.93963		ZNF821	0.140253	5.85462e-05		CKMT2-AS1	0.581516	0.522275		AC022929.2	2.16978	2.55926		SOCS2	-0.724683	0.552551
RBM43	1.53896	1.93955		PMPCA	0.140236	5.85462e-05		LINC00623	0.581314	0.79045		HMGCS1	1.00931	2.55422		NRTN	-0.352204	0.594082
PARP3	2.31951	1.93942		TUBA1C	0.140164	5.85462e-05		RRP1B	0.581146	0.647966		INPP1	1.30691	2.54987		AC092620.1	-0.529074	0.511619
MSC	4.30569	1.93748		XPA	0.139975	5.85462e-05		PIGL	0.579902	0.611402		BRIP1	1.75825	2.54124		MZB1	3.2145	5.55136
NINJ2	6.47689	1.93438		DNAJC7	0.139836	5.85462e-05		NOA1	0.578974	0.565207		PNMA1	1.09624	2.53713		FBXL8	0.981854	0.881423
PPP3CC	1.47047	1.9267		NFATC2IP	0.139744	5.85462e-05		BROX	0.57897	0.906916		SUSD3	1.12603	2.53661		LINC02175	-0.374119	0.472071
FCHO1	3.8861	1.92514		MPRIP	0.139476	5.85462e-05		LINC01138	0.577599	0.655759		RNF121	1.10206	2.52583		PLXND1	-1.09581	1.01387
SH3BP2	1.40242	1.92479		ZBP1	0.13946	0.252533		PPP1CA	0.577461	0.616579		FOXC1	3.11299	2.52358		ORC6	0.805806	0.740193
GPX2	2.4194	1.92458		EMB	0.139428	5.85462e-05		CHMP4A	0.575962	0.654327		AC091057.6	1.38849	2.5221		TRIM46	0.539736	0.519371
EXOSC3	1.20727	1.92208		DENND2D	0.13933	0.289941		CHST12	0.575736	0.500245		ZDHHC13	1.24929	2.52034		APLF	-0.440369	0.447328
CHRM3-AS2	2.0524	1.91817		ERG28	0.1393	5.85462e-05		ARPC3	0.57487	0.838636		AARS	1.05292	2.51952		AIFM2	1.23412	1.26385
TMEM71	6.46149	1.9178		DMXL1	0.139136	5.85462e-05		DUSP7	0.572202	0.51047		TRGC2	1.5703	2.5186		CENPU	1.00007	0.98888
IFIT2	3.42762	1.9178		NUDCD2	0.13911	5.85462e-05		NFATC2IP	0.571622	1.22382		PUS7	1.27608	2.51675		CIP2A	0.524633	0.516531
TFPT	1.60742	1.91647		PTPN6	0.139016	5.85462e-05		MRPL10	0.57136	0.502002		AC099811.1	1.42956	2.50826		AC009093.1	-0.451855	0.480002
CHIC2	1.03755	1.91603		PRRC2A	0.138989	5.85462e-05		TRERF1	0.571019	0.486187		ARHGEF28	5.27701	2.50746		SLC43A3	1.50355	1.69615
AL117336.1	2.67619	1.9158		EHD1	0.1389	5.85462e-05		NDUFA4	0.570725	0.543628		C2orf42	1.41515	2.50363		C3orf35	-0.508687	0.426001
ASPHD2	2.05745	1.91438		SLMAP	0.138847	5.85462e-05		CTSH	0.570365	0.725494		OIP5	2.50945	2.49856		ESCO2	0.439565	0.51436
EPSTI1	1.31934	1.91172		EIF5	0.138812	5.85462e-05		CHST11	0.56858	0.821228		ZNF260	1.1303	2.49817		PLCB1	-4.67539	7.93456
TBX21	6.72437	1.91096		ATXN1L	0.138729	5.85462e-05		KLF13	0.568538	0.574858		PXMP2	1.33097	2.49161		LINC02256	-2.44327	2.75272
FAM122C	1.91615	1.90913		PARL	0.138726	5.85462e-05		ID2	0.56649	0.673346		HOXB4	1.92415	2.49149		CD276	0.363813	0.579548
CMTM7	2.5139	1.89702		LIME1	0.138619	0.810834		MKNK1	0.566441	0.653724		MSH2	1.02403	2.49096		TMED2-DT	-0.409795	0.446876
RPL39L	2.31428	1.89702		CCDC107	0.138332	5.85462e-05		HPS5	0.565056	0.512506		CFAP54	2.05664	2.48874		AL137003.2	0.85987	0.688198
OTULIN	1.51947	1.8924		FRYL	0.138281	5.85462e-05		PPIH	0.564122	0.528276		BRCA2	1.14636	2.48862		PLAUR	-0.591344	0.608571
GHDC	1.22705	1.88945		SELENBP1	0.13824	0.0407155		RER1	0.563888	0.821105		TRGV10	1.3458	2.48335		CTNNAL1	1.06998	1.29355
LYAR	1.62115	1.88867		AAMDC	0.138179	5.85462e-05		SLC4A1AP	0.563788	0.784047		RGS16	1.66136	2.48005		KIZ-AS1	-0.386149	0.552417
RPL27	1.01273	1.88701		CDYL	0.138143	0.00277592		AL360012.1	0.563	0.558696		FGF12	5.60824	2.47949		RCAN3AS	-0.387136	0.384649
IKBKG	1.51717	1.88374		PSMC3	0.138028	5.85462e-05		PRELID1	0.562848	1.09226		ENPEP	5.88846	2.47708		PIK3CD-AS2	-0.393598	0.409618
LINC00649	1.1427	1.88163		RORA	0.137806	5.85462e-05		DUSP11	0.56226	0.757544		RBPMS2	4.11395	2.47007		NRCAM	-0.328282	0.919394
JAK2	1.21665	1.88041		AAMP	0.137734	5.85462e-05		PHF5A	0.561777	0.492126		CDC25A	3.40083	2.46666		SLC24A4	-0.34782	0.621602
AC099811.5	2.88624	1.87512		PDE7A	0.137699	0.0396441		N4BP1	0.561522	0.637365		KLHL42	1.05072	2.46389		IL11RA	-0.712092	0.555229
IFI6	1.82694	1.87297		CCNT1	0.137697	5.85462e-05		DNPH1	0.561437	0.877595		BIK	1.64895	2.46285		LINC01252	-0.354305	0.524515
CSGALNACT2	1.36915	1.87297		TAF1D	0.137513	5.85462e-05		MOB3A	0.561298	0.494396		AC147651.4	1.1911	2.45699		MAP1LC3B2	-0.540536	0.435747
NIPAL3	1.12839	1.87297		CCDC82	0.137437	5.85462e-05		PSMA5	0.560285	1.64808		KMT5C	1.41627	2.45521		ZBTB22	-1.14628	0.966396
CDC14A	1.21263	1.87218		NFE2L2	0.137398	5.85462e-05		CLEC16A	0.560102	0.485676		AL354809.1	6.20187	2.44971		ZBTB5	0.763621	0.728774
AL136295.2	2.20329	1.87061		SZRD1	0.137186	5.85462e-05		RELT	0.559753	0.630089		ABCB6	1.9594	2.44836		AC091057.6	0.848956	0.776177
MSC-AS1	3.90027	1.86984		YPEL5	0.137161	5.85462e-05		GNG5	0.55962	1.22139		SPATS2	1.14925	2.44144		EEF1A2	0.377679	0.4956
MTFP1	1.16135	1.86729		FAM219B	0.137045	5.85462e-05		HNRNPF	0.559573	0.939415		SLC35B3	1.05387	2.43648		SMIM25	-0.338271	0.661186
B3GNT2	1.40291	1.8639		CCND3	0.136997	0.0316989		NUP37	0.559155	0.495273		ALDOC	1.24089	2.43637		CFB	0.359898	0.673316
AC018529.2	2.76237	1.86003		ATP8A1	0.136963	5.85462e-05		THADA	0.558957	0.469623		LPAR5	1.69531	2.4354		TRGV5	0.642779	0.51189
HOXB4	2.07356	1.85867		DUSP23	0.13679	5.85462e-05		NACC2	0.558809	0.502478		LCLAT1	1.03309	2.43315		CDK2	1.222	1.37339
SLFN13	3.96857	1.85793		CCNH	0.136626	5.85462e-05		RAB4B	0.558745	0.704332		PTPRB	6.25913	2.43186		TCEAL3	-2.91904	3.59285
DDB2	1.68861	1.8568		RASGRP1	0.136569	5.85462e-05		ACTN4	0.558468	0.919453		AMIGO2	1.38056	2.41865		UCK2	0.929389	0.85601
DDX60L	1.10321	1.85632		DECR1	0.136282	5.85462e-05		MCM3	0.558266	0.487944		MIOX	3.6602	2.41813		CTSL	0.40141	0.486128
ASXL2	1.05943	1.85621		NR1H2	0.136191	0.00277592		SDF2L1	0.558188	1.02833		FCRL6	1.70592	2.41797		ADGRG3	-0.32443	0.82669
JARID2	1.02358	1.85551		SETX	0.136158	5.85462e-05		DNASE1	0.557672	0.512358		GCNA	1.59027	2.41105		SBNO1-AS1	-0.981402	0.82012
PPM1M	1.82116	1.85008		RFX5	0.136046	5.85462e-05		NOP14-AS1	0.556822	0.462054		SPC24	2.16293	2.39285		HES1	0.332793	0.800956
RBPJ	1.01483	1.84556		C11orf68	0.135928	5.85462e-05		PSMB3	0.55534	2.08573		PMAIP1	1.02565	2.38696		IGHG2	0.332145	0.834763
IFFO2	3.34941	1.8443		CYTH1	0.135926	5.85462e-05		INPP4A	0.555313	0.70586		EEF1AKNMT	1.08573	2.37467		LINC02035	-0.370809	0.51925
ZDHHC18	1.26988	1.84305		ABHD17A	0.135905	5.85462e-05		UBE2I	0.555282	0.828628		KLF8	1.69519	2.37435		CYFIP1	1.44385	1.61543
ZRSR2	1.10943	1.84058		SLCO1A2	0.135759	5.85462e-05		LENG1	0.555266	0.582226		NFIB	2.94957	2.37005		HCK	-0.357094	0.564655
AC116158.3	1.52312	1.83576		MEF2C	0.135721	5.85462e-05		ZNF107	0.555194	0.514595		AC099811.4	1.77361	2.35124		GDF10	0.326271	0.914099
SIRT7	1.30086	1.83325		GMFG	0.135631	1.99013		TMEM234	0.554443	0.480812		PCSK2	5.92821	2.34635		KIR3DL1	-0.324429	0.881405
PPARG	2.78903	1.83068		TENT2	0.135522	5.85462e-05		SETD2	0.554315	0.714253		DBH-AS1	1.95463	2.34635		UHRF1	0.348448	1.02561
AL096865.1	6.11861	1.82833		CASP3	0.135403	5.85462e-05		RPS6KA5	0.554168	0.51494		SAMD10	1.54125	2.34221		AC104461.1	0.335685	0.942409
RBM3	1.00099	1.82751		FBXW4	0.135225	5.85462e-05		PDE6D	0.553909	0.630089		LRFN4	1.19157	2.33185		PCSK1	0.317129	1.17828
FOSL2	1.36845	1.82659		DHX57	0.1352	5.85462e-05		MFSD10	0.553491	0.648117		LETM2	1.2227	2.33121		PPP1R9A	-0.3455	0.463283
Z93241.1	2.45894	1.82435		CLIP4	0.135147	5.85462e-05		ERAP1	0.553152	0.648798		LIF	2.47441	2.32794		MAPT	0.525002	0.429773
ATP11C	1.76322	1.82389		MLXIP	0.135034	5.85462e-05		CRBN	0.552913	0.845577		ASF1B	1.7213	2.32666		ICA1	0.681691	0.579197
NAALADL1	1.68225	1.82182		MDK	0.134905	0.00277592		SYNPO	0.552592	0.514409		SKA3	1.73553	2.31616		WDCP	0.631249	0.503632
MAP3K14	1.55666	1.8096		BAK1	0.134874	0.0644196		AF117829.1	0.552279	0.504082		CADM1	1.25765	2.31568		HLA-G	-0.397458	0.314707
RBM48	1.08602	1.80442		MICOS10	0.134821	5.85462e-05		TRIM41	0.552002	0.567219		UNC45B	1.80505	2.31183		CHAC2	1.56194	1.6845
TWIST1	6.6732	1.80339		HECA	0.134762	5.85462e-05		AGPAT3	0.551371	0.546687		MOXD1	3.37709	2.31064		SLC7A7	-0.407854	0.522519
TTF2	1.67767	1.80187		ASPHD2	0.134754	0.00509228		B4GALT1	0.551189	0.585119		SMAD9	4.72752	2.30594		DHRS3	-4.69069	8.45385
CFB	2.4107	1.79109		RILPL2	0.13466	0.0178233		IKBIP	0.550664	0.512521		TAF1A	1.31397	2.30574		THBD	-0.339562	0.600109
KIAA0319L	1.16452	1.78896		ZNF280D	0.134479	5.85462e-05		RAB20	0.550475	0.585119		B3GAT1	1.99969	2.30544		MPZ	-0.37746	0.438242
LINC00954	1.87818	1.78805		OGFR	0.134442	5.85462e-05		METTL8	0.550385	0.47748		AC008011.2	6.04453	2.30296		AC078846.1	-1.00081	0.875947
PDE7A	1.39526	1.7836		DDX24	0.134437	5.85462e-05		HIVEP2	0.550324	0.461875		PCSK1	5.21417	2.30131		DRAXIN	-0.927372	0.766267
ZNF276	1.21283	1.7813		DPY30	0.134328	5.85462e-05		MIB2	0.550258	0.492782		ZNF140	1.04166	2.29629		AC034111.1	0.386115	0.458331
GMIP	2.20372	1.77974		SETD1B	0.134223	0.00117394		NAP1L4	0.549371	0.910237		TUSC3	4.93489	2.29576		AC006460.2	1.63887	1.7123
CHST12	1.35356	1.77475		IL18BP	0.134104	0.415202		GOLGB1	0.548866	1.35059		KCTD21	1.41302	2.28195		JAG1	-0.389182	0.447694
CAPN12	2.12698	1.77408		LINC00623	0.133493	5.85462e-05		RPS27	0.548623	0.522839		ICMT	1.01525	2.27756		DDR1	0.3849	0.461656
TOP2A	2.90348	1.76978		GNPDA2	0.133296	5.85462e-05		RPL10	0.547733	0.688398		TMEM229B	1.49014	2.27449		BBS2	-0.910516	0.730403
GPRIN3	1.00306	1.7672		AIFM1	0.133164	5.85462e-05		LINC01588	0.547166	0.624533		TRIM16	1.39008	2.26278		SIRPA	-0.364573	0.502517
TSHZ2	1.33845	1.76418		SMIM27	0.132849	5.85462e-05		ADSS	0.546828	0.582541		KLC2	1.47517	2.26098		RSAD2	0.61329	0.586333
SNHG5	1.07469	1.75721		CORO1B	0.132824	5.85462e-05		BARX2	0.54663	1.93958		GEMIN5	1.15636	2.25801		AL096794.1	3.10684	4.40224
HPCAL1	1.49928	1.75469		SFMBT2	0.132541	5.85462e-05		PRR5	0.546481	0.51494		CH25H	5.85378	2.25653		SCML1	-0.594069	0.468837
AKAP7	1.13098	1.75469		STAMBP	0.132453	5.85462e-05		RCSD1	0.545821	2.2507		GPRIN1	2.2767	2.24377		AP001033.2	-0.824952	0.63524
JOSD1	1.0657	1.75136		MAP2K2	0.132399	5.85462e-05		EXOSC7	0.545581	0.602462		ZSWIM3	1.92848	2.23485		AC026471.2	-0.515301	0.40311
BARD1	1.58347	1.74572		KRR1	0.132396	5.85462e-05		EBP	0.545465	0.510003		AF305872.2	1.25916	2.23362		RNF144B	-0.336811	0.564312
RAP2B	1.07406	1.74225		NDUFAB1	0.132338	5.85462e-05		CCDC77	0.545332	0.501191		HCN2	1.69345	2.22663		ALDOB	0.300488	2.4665
NXT2	1.94657	1.7402		MEF2D	0.132313	5.85462e-05		ZNF708	0.544655	0.500775		SNAP25	5.8204	2.2244		BCKDHB	-1.5054	1.50934
RNASEL	2.13098	1.73602		KRAS	0.132242	5.85462e-05		ERICH1	0.544625	0.631		ZFP64	1.25906	2.22274		IGHG4	0.301631	2.32475
AC073332.1	1.7821	1.73526		PNPLA8	0.132169	5.85462e-05		MMAA	0.544463	0.528615		LINC01068	4.97673	2.22224		AC006504.5	1.69726	1.728
ZNRF1	1.32459	1.7242		NELFE	0.13198	5.85462e-05		CD47	0.543018	0.828628		CSF1	2.18792	2.21887		TTC24	1.17083	1.0219
TRBV28	6.13338	1.72222		IMPA1	0.131979	5.85462e-05		MSH2	0.542971	0.458677		AC026979.4	1.84493	2.21193		APBA2	-4.55211	8.24711
VILL	1.80027	1.71678		ANKRD12	0.131976	5.85462e-05		RAP1B	0.542277	0.616155		TTC26	1.93398	2.21181		AL137856.1	0.55928	0.525161
CRLF3	1.52255	1.71609		STK17B	0.131954	0.888421		ZYX	0.542086	0.491512		AL157394.3	1.92107	2.20581		LINC01215	-0.683252	0.540721
TFRC	1.35817	1.71128		UBE2N	0.131838	5.85462e-05		PPIL3	0.540741	0.494396		NUDCD1	1.04678	2.20548		C15orf39	-0.634173	0.610403
FRMD4B	1.0777	1.71128		GTPBP8	0.131719	5.85462e-05		TFIP11	0.540406	0.488547		AL354822.1	1.2785	2.20444		ZNF761	-1.00379	0.877702
KIF18A	2.19014	1.70568		USP34	0.131553	5.85462e-05		ZC3H18	0.539063	0.590528		AC099811.5	1.31446	2.20292		PRDM8	1.27022	1.49413
MBNL3	1.60161	1.70568		BARD1	0.131432	5.85462e-05		UBE2D1	0.538231	0.747373		DSCC1	2.33706	2.197		EGLN3	0.372497	0.45921
VPS37B	1.40127	1.70285		SRSF10	0.131332	5.85462e-05		SFSWAP	0.537997	0.549165		CREB3L3	5.77046	2.19337		C20orf197	-0.380934	0.470062
AC004865.2	5.82892	1.70008		BORCS5	0.131324	0.0320625		NCAPD2	0.536894	0.462054		BAMBI	3.44249	2.19138		AC087741.1	-0.568527	0.424974
ADARB1	1.79955	1.70008		SURF4	0.131272	5.85462e-05		MTF1	0.536622	0.653367		AP005131.1	1.7584	2.19138		ZP3	-0.529138	0.405353
RPA1	1.15451	1.6984		TCIRG1	0.13127	0.333306		RNF168	0.536612	0.623932		FAM78B	3.25988	2.18833		XKR8	-1.12421	1.04763
ARNTL	1.38055	1.69553		DCAF15	0.131107	5.85462e-05		SSR2	0.536055	1.09585		DOK4	3.25156	2.18237		PYGL	-0.334844	0.581896
RFX5	1.10822	1.69353		FBXO2	0.13098	5.85462e-05		ESCO1	0.535939	0.602442		VIPR2	2.09338	2.17994		ALKAL2	-0.31931	0.573254
TRAV4	4.97341	1.69119		YTHDC1	0.130949	5.85462e-05		DTNBP1	0.534912	0.655759		BTNL8	5.15929	2.16524		GSTM3	4.1349	7.09989
CCZ1B	1.84289	1.68576		RC3H2	0.130889	5.85462e-05		NFYC	0.534781	0.697453		MND1	2.03362	2.16251		PAXIP1-AS2	-0.904596	0.709934
LST1	5.79943	1.68002		IGFBP3	0.130798	5.85462e-05		ARPC5L	0.534302	0.522275		PGLYRP2	1.2472	2.15858		HIST2H2BF	-1.05266	1.01255
C16orf91	1.07731	1.67879		TRIM26	0.130757	5.85462e-05		HPS1	0.534267	0.709333		CCL23	2.94235	2.15804		AMZ1	0.326162	0.756552
EOMES	6.22684	1.67847		CHMP2B	0.130744	5.85462e-05		SNHG1	0.534253	0.476819		CENPS	1.2299	2.15432		CDKN1C	-0.487266	0.437112
BCL9L	1.06478	1.67462		PYROXD1	0.130724	5.85462e-05		ORMDL1	0.533695	1.41523		LINC02595	1.56683	2.15175		MTRNR2L7	0.292959	2.11528
LINC00963	1.67279	1.67039		DNAJC15	0.13063	0.0938724		AC074032.1	0.533316	0.470479		DHFR2	1.27293	2.14055		DAPK1	-0.356233	0.561556
DUSP16	1.26468	1.66605		MED11	0.130567	5.85462e-05		BUB3	0.532874	0.76323		E2F1	1.40969	2.14002		FILIP1L	0.412807	0.429661
NOD2	4.27279	1.66496		TRRAP	0.130484	5.85462e-05		SYF2	0.532714	0.797884		AP004608.1	4.78955	2.13707		NEK5	-0.456625	0.445043
TAF12	1.16971	1.66475		CNOT9	0.130447	5.85462e-05		CD83	0.53137	0.51593		KPNA2	1.26807	2.13634		LYRM9	-1.38319	1.23868
POLG	1.13178	1.66329		TSC22D4	0.130407	5.85462e-05		ZMIZ2	0.530675	0.57687		AC104078.1	2.31828	2.13348		AL355512.1	0.569624	0.497512
SHKBP1	1.03116	1.66229		SRSF8	0.130364	5.85462e-05		POLR3K	0.530498	0.452454		FUT7	1.40359	2.13291		STK3	1.44207	1.69808
CIITA	3.84802	1.65648		HEXB	0.130093	5.85462e-05		PBX4	0.530469	2.26669		AMACR	1.21486	2.13071		L3HYPDH	-0.458365	0.41882
THEMIS2	4.98948	1.65211		HNRNPK	0.129958	5.85462e-05		RNF115	0.529629	0.78378		DTYMK	1.02768	2.12783		NAMPT	0.601332	0.713429
PDLIM2	1.13866	1.65211		ATG13	0.129896	5.85462e-05		NIN	0.529455	0.530654		PRXL2B	1.1194	2.12654		CAMK2N2	0.351761	0.509506
PTPN6	1.45647	1.64664		RNF44	0.129868	5.85462e-05		SH3KBP1	0.528151	0.469297		WNT5B	2.40766	2.12321		AC005674.2	-0.452346	0.420662
AC004847.1	3.81063	1.64597		SMIM8	0.129776	5.85462e-05		MAP2K7	0.527371	0.595683		C3orf14	1.47084	2.12321		APOE	0.401731	0.431787
FGFRL1	2.41242	1.644		HLF	0.129618	5.85462e-05		CELF2	0.527231	0.445568		KNTC1	1.01429	2.11284		ZCCHC18	-0.50935	0.40482
AL499604.1	1.53088	1.64155		SF3B4	0.129615	5.85462e-05		CDCA4	0.526737	0.476713		LINC02195	1.85212	2.10669		ZNF793-AS1	0.407299	0.425168
MAP2K3	1.10531	1.64131		POMP	0.129384	5.85462e-05		RINL	0.526649	0.481569		SELENOP	3.56534	2.09755		SLCO4A1	0.506169	0.427516
SLC39A8	1.85935	1.64013		GMPS	0.129348	5.85462e-05		MATK	0.525549	0.838589		TJP1	3.7023	2.0975		C12orf60	-0.411359	0.424974
OSBPL3	2.19363	1.63803		MLLT3	0.129325	5.85462e-05		JOSD2	0.524149	0.471444		FEN1	1.07748	2.09724		AL109955.1	-0.777473	0.621438
KLF2	1.80279	1.63803		CHPT1	0.129274	5.85462e-05		AP3M2	0.523665	0.445145		IRAK1BP1	1.37739	2.09371		AC097448.1	-1.50576	1.52009
SYNGR3	3.093	1.63744		PIM1	0.129135	0.268709		SNAP47	0.523651	0.47748		SPAG5	1.63573	2.08924		SERPINI1	-0.69506	0.556311
GRK5	1.74609	1.63223		GRB2	0.128723	5.85462e-05		RNF216	0.523529	0.668035		LINC002481	1.46096	2.08817		WDSUB1	-0.891579	0.704584
C17orf107	2.77046	1.6282		ZDHHC6	0.128668	5.85462e-05		MBNL1-AS1	0.523174	0.534961		ABCD2	1.04381	2.08648		ALCAM	0.680615	0.540877
MAP3K6	2.12039	1.6282		VPS72	0.128645	5.85462e-05		PBXIP1	0.522463	0.936718		RWDD2B	1.14922	2.08573		MS4A7	-0.337928	0.583771
ASB2	5.8251	1.62716		OSER1	0.128635	5.85462e-05		TBC1D15	0.522382	0.499854		TRIP6	1.29525	2.08094		LINC01229	0.288345	1.39324
AC007216.3	1.6312	1.62674		KPNA2	0.128635	5.85462e-05		ANKRD13A	0.521916	0.612277		EOMES	1.575	2.08003		LINC00937	-0.376358	0.442363
CTDP1	1.46426	1.62618		WDR44	0.12847	5.85462e-05		RPL26	0.521748	0.582226		CCNA2	1.30832	2.08003		OPLAH	0.354962	0.460515
TUBA1C	1.00582	1.62603		MGAT1	0.128436	5.85462e-05		KNOP1	0.521421	0.556056		MAGI2	2.29391	2.07982		ERICH6-AS1	-0.852445	0.683489
LINC00299	3.92077	1.61776		AVL9	0.128284	5.85462e-05		STAT5B	0.521239	0.599114		AP000424.1	2.74318	2.07765		NT5M	-0.483549	0.37962
AC053545.1	5.97136	1.61489		IFIT3	0.128051	0.957538		RMC1	0.521113	0.468591		SCG3	4.17054	2.07648		NCAM1	-0.29319	0.993025
AL606807.1	2.09289	1.61413		GMEB1	0.127882	5.85462e-05		RAP1A	0.520912	0.506971		KDELR3	2.23681	2.074		CXCL10	0.298596	0.878953
ODF3B	1.57672	1.61286		CARS	0.127818	0.0265877		PSMD9	0.520243	0.655759		UBE2QL1	5.10137	2.07221		PLPP2	0.323365	0.776217
DTYMK	1.07409	1.60874		ARPC5	0.127776	5.85462e-05		MIR100HG	0.520143	0.47748		INPP5F	1.03801	2.06995		TRGV9	-1.2396	1.11148
RGS2	1.48749	1.6022		CDC37L1	0.12776	5.85462e-05		CAT	0.519562	2.93518		CD59	1.15721	2.06825		RRM2	0.412082	0.630369
PLEKHO1	1.30607	1.60057		COQ9	0.12775	5.85462e-05		DAB2IP	0.519535	0.486209		ORC1	2.04906	2.0652		TLCD1	0.293249	0.990623
RNF113A	1.26424	1.60057		CD44	0.127734	0.812532		TMEM131L	0.518843	0.438647		GFM2	1.00193	2.06221		CD300C	-0.295477	0.761163
C17orf67	1.57451	1.59906		N4BP2L1	0.127703	5.85462e-05		CAPZB	0.517344	0.945498		PLIN2	1.12511	2.05087		AP001160.3	-0.469139	0.370969
TSC22D3	1.28954	1.59618		TOR1AIP1	0.127593	5.85462e-05		RPLP1	0.516652	0.515455		TRGV2	2.86413	2.04975		LY96	0.714765	0.651002
PRR11	2.4059	1.59447		CDKN3	0.127535	0.0514265		BOLA2	0.515648	0.444221		TIPIN	1.0782	2.04682		GEN1	0.756392	0.69254
AC008115.3	1.92104	1.59447		NUDT21	0.127511	5.85462e-05		RHOC	0.515364	0.494731		PARD6G	2.08667	2.04063		ADGRF3	0.351225	0.505015
IL18R1	1.46185	1.59402		MRPL18	0.127475	5.85462e-05		IWS1	0.515108	0.469623		EPOP	2.23236	2.03068		AC087854.1	-0.563819	0.516836
RNF19B	1.11349	1.59173		ATAD1	0.127413	5.85462e-05		EMC6	0.514679	1.04052		CDKL1	1.38805	2.02799		MND1	0.297139	0.978698
BTN2A2	2.37622	1.58767		TMED9	0.127406	5.85462e-05		TRIM4	0.51379	0.42896		LSM11	1.27368	2.02546		EPHA4	-2.38865	2.86942
STIMATE	1.59648	1.58539		GPD2	0.127373	5.85462e-05		CWC25	0.51356	0.556056		AL158071.1	3.60611	2.0225		AC026979.4	0.808164	0.717045
IKBKB	1.04452	1.58294		THUMPD1	0.127192	5.85462e-05		CHPT1	0.513502	0.647966		RTP5	2.52564	2.01963		ZNF35	-0.682024	0.5116
SERPINB8	2.37961	1.58221		DESI2	0.127136	5.85462e-05		LINC00649	0.513482	0.438458		STMN2	5.32262	2.01534		PPARG	0.293451	1.03485
SLC22A18	1.18357	1.5821		HLA-DPB1	0.126958	1.28136		BCL2L11	0.513202	0.52593		NAV2	2.35968	2.01252		CNFN	-0.331093	0.461656
SNTB1	1.83556	1.58207		DEDD2	0.126909	5.85462e-05		LINC02381	0.512871	0.680621		AL590764.1	1.19096	2.00983		NRROS	-0.794629	0.652737
RPS6KA1	2.10195	1.58199		HIST1H4C	0.126569	5.85462e-05		FUOM	0.511509	0.436934		AC005306.1	1.30899	2.00107		HSPA1A	0.343347	0.786114
ITGAX	1.07157	1.57932		NTMT1	0.126538	5.85462e-05		RHOG	0.511063	0.426788		IRX3	2.468	1.99826		SPC25	0.283338	1.30231
MGME1	1.35092	1.57112		DOCK9	0.126379	5.85462e-05		SLC25A38	0.509697	0.49443		AL137003.2	1.53472	1.99826		RSPH3	0.8283	0.726172
TSPOAP1-AS1	1.96527	1.56912		IFITM3	0.126282	1.56903		CYB5B	0.509255	0.606487		LY6G5C	1.0766	1.99826		MORF4L2-AS1	0.393625	0.397309
CNTRL	1.02605	1.56819		PSMD2	0.126222	5.85462e-05		AL135818.1	0.50896	1.8477		AC005224.2	1.24433	1.99581		SLC6A8	0.306273	0.684953
GK-AS1	4.01809	1.56784		GIPC1	0.126214	5.85462e-05		GRB2	0.508417	1.45607		SLC12A5	2.22341	1.99441		MEF2B	-1.0341	0.868963
SLC7A5	1.73456	1.5673		PTBP1	0.126025	5.85462e-05		LMAN2	0.506684	0.842407		FAT1	5.14516	1.99153		C11orf74	-0.313542	0.500198
NOB1	1.1213	1.55888		HMBOX1	0.125928	5.85462e-05		VASP	0.505398	0.548826		PLCG1	1.02688	1.99153		TLR1	-0.979503	0.814618
UXS1	1.67281	1.55863		ACAT2	0.125877	5.85462e-05		TMPO	0.505063	0.616155		VWA1	4.84929	1.98839		AC084036.1	-0.336391	0.439464
HIVEP3	1.01283	1.55838		POLR2A	0.125618	5.85462e-05		AC010168.2	0.504431	0.502002		TRBV7-2	1.60821	1.98395		CCDC141	1.77707	1.98433
NOP14	1.03429	1.55715		MOV10	0.125613	5.85462e-05		APBA3	0.504322	0.423086		PDP2	1.42277	1.98347		NUGGC	-0.644986	0.495215
MKI67	3.6243	1.55452		MCUB	0.125546	5.85462e-05		UBE2L3	0.502557	1.18963		ZNF470	1.97644	1.98332		ZNF438	1.54822	1.63556
PRRG4	1.53586	1.55289		ANAPC16	0.125421	5.85462e-05		PTPN2	0.502359	0.789062		SSTR1	5.08411	1.97859		CHST15	-0.292998	0.621599
HECA	1.68404	1.54788		SRFBP1	0.125008	5.85462e-05		CLK4	0.502242	0.481852		ARHGAP33	1.34421	1.97304		SRCIN1	0.286179	1.03663
FANCD2	2.99167	1.54784		AKIP1	0.124972	5.85462e-05		SLTM	0.502182	1.50099		KLF6	1.05591	1.96908		LINC01353	-0.38538	0.4074
TES	1.06608	1.54348		SLC2A3	0.124929	0.380774		SBNO1-AS1	0.501809	0.510003		PPAT	1.1833	1.968		SUFU	0.577871	0.551612
PHYKPL	1.06045	1.53542		CIR1	0.124916	5.85462e-05		ZCCHC17	0.5015	0.48536		FLT1	1.61461	1.96722		CCL23	0.317326	0.798509
BCL2L12	1.81799	1.53301		AUH	0.124834	5.85462e-05		E2F4	0.501284	0.510071		PHLDB2	1.44804	1.965		C16orf86	-0.470299	0.405957
THADA	1.19308	1.53298		CEBPZ	0.12483	5.85462e-05		SNHG5	0.501094	0.442619		A1CF	4.10483	1.9635		FBXL19	0.663724	0.607813
KLRC4	5.36955	1.53232		ORMDL3	0.12481	5.85462e-05		CSNK2B	0.500252	0.667882		AC108105.1	2.2854	1.96253		SOX6	0.324721	0.54333
IAH1	1.9054	1.52794		FAM91A1	0.124631	5.85462e-05		KARS	0.499901	0.936363		MIR503HG	1.89622	1.95788		CES1	-0.805197	0.674477
NPAT	1.08605	1.52621		COX5B	0.124627	5.85462e-05		JADE2	0.499719	0.664289		AC007278.1	1.74002	1.95744		ECT2	3.1405	5.49757
ZNF75D	1.31387	1.52545		TSPAN2	0.124547	5.85462e-05		RALY	0.499468	0.664848		LTA	1.20151	1.95734		AC008014.1	-0.682289	0.518817
LINC01229	3.14982	1.52477		TST	0.124419	5.85462e-05		S1PR4	0.499431	2.57044		IRAK2	1.47261	1.95619		AP002748.4	-0.681407	0.510213
BACH1	1.0142	1.52443		ERICH1	0.124294	5.85462e-05		SNW1	0.499386	0.951664		TBCE.1	1.26282	1.95615		GMPR	-0.311297	0.392081
SLC25A19	1.57439	1.52224		APOL1	0.124291	0.711831		OSBPL3	0.499339	0.780015		PLAT	1.5439	1.95352		DYSF	-0.283628	0.697292
MRPL10	1.18689	1.51975		IFIH1	0.124216	0.0503989		WDR49	0.498854	1.03531		ZNF184	1.09453	1.95352		MYBL2	0.287119	0.887541
TYMS	1.48506	1.5195		HYI	0.124199	5.85462e-05		TADA2A	0.498762	0.473932		ZDHHC16	1.01431	1.95352		NAT1	1.64877	1.84538
ZBTB7B	1.17807	1.5195		PLEKHJ1	0.12412	5.85462e-05		CCDC137	0.498716	0.553508		RTKN	2.99176	1.95347		CDCA7L	-0.403545	0.372296
AC104695.3	3.33547	1.51582		RPS26	0.124091	5.85462e-05		MAPRE2	0.49752	0.723484		SLC41A2	1.54255	1.9527		AC099811.5	0.647839	0.614671
GLB1L2	1.6325	1.51555		WIPF1	0.124064	0.460363		CALM3	0.497142	1.18923		TRIM35	1.41206	1.95122		RELL2	-0.767902	0.673122
CKS2	1.02394	1.51347		ZYX	0.123904	0.0942825		SPTLC2	0.497138	0.478833		NFS1	1.0281	1.95109		SPDL1	1.75423	1.9705
ZYX	1.26581	1.51198		ATAD3A	0.123889	5.85462e-05		TRIM14	0.496864	0.497521		GSEC	2.03841	1.94897		RET	0.283766	0.819236
BNIP2	1.1055	1.5088		TACC1	0.123853	5.85462e-05		GPANK1	0.496595	0.447469		PLEKHA7	2.05552	1.94614		AC104078.1	0.402654	0.369963
CDYL2	1.41649	1.50567		CD96	0.123797	0.295314		SPSB3	0.496289	0.603512		EPS8L2	1.08254	1.9451		PLAAT2	-0.433271	0.414487
PARP11	1.06752	1.50341		ARHGDIB	0.123738	1.79328		PTCD1	0.49608	0.436838		EPAS1	1.7872	1.94397		PLEKHG1	-0.308334	0.457835
AL133342.1	4.23988	1.50197		NUP54	0.123702	5.85462e-05		TOR4A	0.495823	0.657708		SLC25A15	1.16299	1.94377		TAGLN	-0.453871	0.427516
TRGC1	5.32471	1.5017		SLC25A46	0.123695	5.85462e-05		LINC02694	0.495796	0.900604		AL391832.2	1.39591	1.94337		ENGASE	-0.931536	0.788068
OAS1	1.77757	1.49972		IGLC2	0.123668	0.836352		IL6ST	0.495729	0.617051		C1RL-AS1	1.11973	1.94196		TRBV19	0.322815	0.465527
AC008549.2	3.31168	1.49872		IDH1	0.123585	5.85462e-05		TESK2	0.495486	0.443993		GDF10	4.64398	1.94078		SLC17A9	-0.469369	0.371498
MSL3	1.15454	1.49825		M6PR	0.123374	5.85462e-05		NIBAN1	0.494535	2.39566		VSIG10	1.33983	1.93183		AC099791.2	-0.318253	0.525965
DLEU2	1.32615	1.49778		GTF2B	0.123349	5.85462e-05		ITM2B	0.494132	0.969454		DNAJC18	1.26795	1.92642		STX3	-0.478645	0.401173
TP53	1.13033	1.49473		PCNX4	0.123297	5.85462e-05		ZHX2	0.49402	0.427413		CDK2	1.14476	1.92228		DPF3	4.92381	11.1386
AC016747.1	1.22115	1.49179		METTL26	0.123286	5.85462e-05		MESD	0.493974	0.557943		FANCG	1.32982	1.92217		DCLRE1A	1.84577	2.17983
KCNK6	1.73632	1.48784		TMEM205	0.123253	5.85462e-05		LGALS8	0.493916	0.426578		AC011043.1	4.01243	1.91664		CDC42BPA	0.334635	0.462094
AC025164.1	1.17718	1.48774		LDHA	0.123043	5.85462e-05		YWHAB	0.49339	1.15415		AC022182.2	1.51275	1.91504		CARNS1	-0.488736	0.460418
PLAUR	1.95814	1.48634		IRAK4	0.122933	5.85462e-05		ADAT2	0.493058	0.542653		EMC1-AS1	1.58909	1.91481		FAM169A	-2.2059	2.52795
SAMD3	1.05627	1.48631		MBD3	0.122861	5.85462e-05		GNB4	0.492697	0.50686		CD69	1.22452	1.91094		LDHD	0.309063	0.531776
AP5Z1	1.22843	1.48491		SRRM2	0.122814	5.85462e-05		TIGAR	0.492626	0.458388		KLRD1	1.3006	1.89746		RAB20	-0.317608	0.524639
AP005131.6	1.96767	1.48099		FRMD4B	0.122741	5.85462e-05		PDCL	0.492233	0.626799		NCS1	1.90054	1.89651		AC008147.2	0.345135	0.40482
MYO1E	1.43164	1.48086		CCNDBP1	0.122705	5.85462e-05		ZNF394	0.492081	0.485602		CBLN1	5.30106	1.89369		RGS17	-0.467223	0.376073
GBP7	5.16493	1.4783		RAF1	0.122655	5.85462e-05		DECR1	0.491843	1.08477		CHAF1A	1.04212	1.89002		ZNF282	0.747886	0.726478
HIST2H2AC	1.2141	1.47506		SYNRG	0.122564	5.85462e-05		SDHA	0.491436	0.655759		MAPK10	1.93798	1.88973		SFXN2	0.719147	0.607068
TGFBR3	1.77414	1.47028		POLR1C	0.122516	5.85462e-05		ZNF646	0.491343	0.436838		TSPAN1	2.45717	1.88886		AC093157.1	-0.866548	0.674735
TTC7A	1.42452	1.46891		MED8	0.122432	5.85462e-05		HIVEP1	0.490827	0.437411		SLCO1A2	4.18915	1.8784		GPSM1	0.320575	0.629389
LINC01550	4.07407	1.46722		NUCB1	0.122388	5.85462e-05		RNGTT	0.490772	0.505826		CDC25C	5.03599	1.87629		KIAA1324	1.24443	1.2498
PHRF1	1.11601	1.4618		ZBTB1	0.122302	5.85462e-05		CALR	0.490688	1.50499		ACTA2	1.19723	1.87605		AL162253.2	-0.410638	0.383427
RSAD2	1.49207	1.46161		MDFIC	0.12213	5.85462e-05		MGME1	0.490485	0.442619		MON1A	1.38955	1.8706		NAP1L3	-0.35705	0.3502
STK26	1.51166	1.4596		YAF2	0.122077	5.85462e-05		SEPTIN7	0.490246	0.716898		NCDN	1.28824	1.86774		ARHGAP11A	2.12059	3.16073
POGLUT3	1.56042	1.45908		YIPF1	0.122051	5.85462e-05		MCL1	0.490209	0.563894		PRODH2	5.4269	1.86594		VSIG1	-0.30658	0.367943
LINC00513	1.84878	1.45356		MINDY2	0.121991	5.85462e-05		LSM5	0.489897	0.824944		INCENP	1.27009	1.86482		CNR2	-0.277077	0.635289
RAB37	1.46384	1.44965		KLF7	0.121858	5.85462e-05		B3GNT2	0.489741	0.416931		IGFBP5	4.37224	1.86323		EXPH5	-0.299308	0.472327
AF117829.1	1.4342	1.44649		IGLC3	0.121635	0.564759		AL158071.3	0.488737	0.690645		XRCC2	1.7255	1.86323		TAS2R14	-0.553423	0.417491
BIN1	1.04422	1.44645		NAP1L4	0.121578	5.85462e-05		ARPC4	0.488275	0.589064		AC104695.3	1.82286	1.86063		GUCY1A1	-0.279082	0.630381
EHD1	1.02946	1.4461		NBN	0.121527	5.85462e-05		GLCCI1	0.487961	0.480182		LRIG3	4.52641	1.85795		RIPOR1	-0.481899	0.458331
CARD8-AS1	1.98112	1.44572		OTUD5	0.121517	5.85462e-05		NUDT18	0.487652	0.408218		FKBPL	1.31513	1.85633		AL357054.4	0.397195	0.379574
NADSYN1	1.05353	1.44347		MIS18BP1	0.121465	5.85462e-05		DOCK9	0.486983	0.549383		ATAD5	1.01185	1.85566		ACTN1	-2.67573	3.69146
ATP10A	5.23797	1.44191		PIP4K2A	0.121404	0.136734		RPL36A	0.486698	0.460884		ST6GALNAC3	1.44481	1.85149		PTCH1	-1.27011	1.29357
PRIM1	1.13916	1.43729		SCAND1	0.121349	5.85462e-05		AL390728.6	0.486494	0.427909		FAR2	1.02363	1.84827		PROK2	-0.363527	0.475329
SLC35F2	2.13718	1.43617		GGCT	0.121188	5.85462e-05		PAXX	0.485752	0.469623		AC010168.2	1.1943	1.84747		SNHG21	-1.00592	0.83021
RASGEF1B	1.18718	1.4286		SH3BP2	0.120998	0.0314168		CMTR1	0.485743	0.564561		SLC2A8	1.22434	1.8461		AC009318.1	-0.531326	0.393137
BCAT1	3.2413	1.42778		GCAT	0.120816	5.85462e-05		MRPL58	0.48552	0.45092		PATL2	1.01636	1.84469		SATB2	0.29798	0.590266
FUT8	1.24152	1.42385		GLCCI1	0.120746	5.85462e-05		STARD5	0.485318	0.635486		TTC38	1.07479	1.84374		HECW2	0.301179	0.600109
NNMT	1.81557	1.4237		RAPGEF6	0.120745	5.85462e-05		CARD19	0.48509	0.558696		PPP1R1A	3.74042	1.83793		POU2AF1	0.327204	0.728012
CHFR	1.02549	1.42162		PRKCH	0.120586	0.215465		RBBP8	0.485012	0.400451		RAD54L	2.47287	1.83368		C9orf40	1.92438	2.21383
TNFRSF10A	2.17159	1.42128		MEF2A	0.12055	5.85462e-05		RPS27A	0.48495	0.739953		BYSL	1.3846	1.83232		CYP1B1	-0.277725	0.57718
SPSB1	1.17714	1.41981		LRCH1	0.120526	5.85462e-05		UPF3B	0.484563	0.612277		DTX3	1.10587	1.83207		LINC00891	-0.291046	0.476097
TNRC6C-AS1	4.17679	1.41624		PMS1	0.120238	5.85462e-05		ITGB7	0.484504	2.48466		ZNF189	1.07686	1.8225		FAR2	1.63089	1.71838
HIST1H4H	1.51184	1.41213		PMPCB	0.120195	5.85462e-05		C16orf91	0.484205	0.460487		ILDR1	3.05144	1.81096		AC092119.2	0.376759	0.363122
ETHE1	1.16674	1.41126		GPCPD1	0.120159	5.85462e-05		CCDC82	0.483568	0.769351		FARP1	1.25626	1.80555		AL031848.2	-0.365108	0.349803
AL359834.1	5.018	1.40692		SLC27A2	0.120073	5.85462e-05		KRI1	0.483196	0.402173		KHDRBS3	2.11227	1.8026		BCL7A	-0.42294	0.343885
UTP14A	1.05891	1.40548		PKN1	0.119894	5.85462e-05		RPIA	0.483018	0.424757		2022-03-03	1.22201	1.802		PTK2	-0.297008	0.426359
FAM83D	5.08471	1.40146		PGP	0.119796	5.85462e-05		RPS21	0.482636	0.543302		KIF18B	2.03599	1.79982		TMEM176B	-0.370471	0.436639
THOC3	1.06882	1.40146		SCAMP2	0.119563	5.85462e-05		NCDN	0.482449	0.39685		TPH1	1.93803	1.7983		AL355075.4	-0.902233	0.875947
ADTRP	2.8075	1.39358		CARD8	0.119527	5.85462e-05		PDIA3	0.48172	0.674206		PLGLB2	1.33125	1.7975		AL121944.1	-0.698299	0.566431
PIEZO1	1.84718	1.39358		PGM2	0.119429	5.85462e-05		EXOC3L1	0.481166	0.833477		STARD10	1.08862	1.79444		CRIPAK	-0.482818	0.381378
SNX18	1.03918	1.39327		FADD	0.119279	0.00561487		DCLRE1C	0.480877	0.389056		L1CAM	1.97175	1.79324		DPEP2	-2.757	3.54262
AC136475.3	5.10497	1.3927		SMC3	0.119254	5.85462e-05		DGUOK	0.48083	0.87081		ARL4D	1.61212	1.79241		CDCA7	1.36515	1.57882
HIST1H2BF	1.90205	1.38534		TINF2	0.119245	5.85462e-05		DIS3	0.480561	0.436838		IGHV1-3	2.41515	1.79204		SLC16A11	-0.729555	0.572333
CLP1	1.33377	1.38287		MIIP	0.119168	5.85462e-05		GOLGA8B	0.480513	0.452647		CFLAR-AS1	1.53798	1.79063		IKZF4	1.65459	2.0495
LINC02605	2.46323	1.38183		SPPL2A	0.119151	5.85462e-05		TNIP1	0.480438	0.455073		ZNF28	1.18405	1.78085		BST1	-0.280608	0.530028
GALNT6	2.44169	1.38088		CTNNBIP1	0.119151	5.85462e-05		NUDT5	0.480206	0.726442		CDH2	4.1119	1.78021		EEPD1	3.58388	5.99677
ADCY3	1.93904	1.37992		PROSER1	0.119135	5.85462e-05		LARP7	0.479929	0.65873		GRAMD1C	1.93493	1.78021		ZNF577	-0.467397	0.359678
CEACAM21	4.91948	1.37684		RAD51D	0.119035	5.85462e-05		AL121933.2	0.479892	0.582226		PLK2	1.29053	1.77401		TSPAN4	-0.77097	0.589043
TBXAS1	1.82741	1.37562		GFER	0.118876	5.85462e-05		TMEM43	0.479798	0.415495		GZMH	1.22619	1.77401		CYB5RL	-0.392641	0.374122
APBA3	1.34507	1.37189		REL	0.118842	5.85462e-05		SLC25A28	0.479555	0.474861		SHCBP1	1.46556	1.76907		CD302	-0.518601	0.433167
AL049840.2	1.03596	1.36749		AKAP10	0.11878	5.85462e-05		NFKBIB	0.479253	0.386754		AC011893.1	3.57987	1.76732		FMO5	-0.356876	0.37962
CLNK	2.36956	1.36717		TMEM120A	0.118712	5.85462e-05		AC008443.1	0.478502	0.396324		P2RY11	1.03894	1.76667		SLC30A4	-0.495225	0.389243
AL441992.1	1.24243	1.36717		SLC22A18	0.118679	5.85462e-05		TMEM120B	0.47778	0.401609		RAD51AP1	1.42539	1.76525		CA13	-0.361712	0.34431
USP4	1.01268	1.36343		RPS16	0.118315	5.85462e-05		ADNP2	0.476985	0.438377		DHFR	1.13398	1.76498		MYO1E	3.04343	4.68768
TMCO4	1.2093	1.35664		GARS-DT	0.118111	5.85462e-05		DHX16	0.476809	0.419778		WFDC2	2.78651	1.76397		RGS18	-0.48032	0.445043
ADGRG5	1.83323	1.35257		WBP2	0.118048	5.85462e-05		DDX10	0.476799	0.424757		PIK3C2B	1.1758	1.76162		GP6	-0.284679	0.472327
AC005332.4	1.78859	1.35257		RCC2	0.117982	5.85462e-05		TOPORS	0.476765	0.70458		TNIP3	1.56437	1.76146		CACNA1A	-0.504273	0.381216
KLRC2	1.63023	1.35		GPBP1	0.117972	5.85462e-05		CAMLG	0.476026	0.968851		FFAR3	1.8847	1.7475		SLC6A16	-0.380694	0.393137
RASGEF1A	2.09784	1.34795		CDK13	0.117959	5.85462e-05		TTLL3	0.475835	0.438647		FLVCR1-DT	1.25385	1.74083		NAA80	-0.894404	0.723512
ANKRD9	1.54472	1.34636		TEX10	0.117881	5.85462e-05		PBDC1	0.475692	0.653298		MTUS1	1.23056	1.7388		GNB4	1.42159	1.64388
C1RL-AS1	1.72902	1.34513		SAR1A	0.117785	5.85462e-05		RIPK1	0.475433	0.524711		SLX4	1.15665	1.73619		AC004854.2	-0.510728	0.434236
EIF5A2	1.22621	1.34244		NR2F2	0.117785	5.85462e-05		PLEKHM1	0.475064	0.430152		UBTD2	1.27629	1.73217		CNN3	-0.346059	0.259292
TLNRD1	1.03494	1.3394		AP1G2	0.117246	5.85462e-05		RPA2	0.475049	0.495648		SEMA3D	2.81174	1.71431		PRDM11	0.535434	0.43712
AKAP5	1.59567	1.33243		ZDHHC5	0.117116	5.85462e-05		ATF6B	0.474469	0.667882		NCKAP1	1.21961	1.71431		AC023590.1	-0.464644	0.379574
G6PD	1.06192	1.32907		JMY	0.116983	5.85462e-05		FTSJ3	0.474318	0.439807		USP2	3.01606	1.71329		ACVR1C	-0.310826	0.366062
TPST2	1.09711	1.32636		SMIM12	0.116886	5.85462e-05		SRRM2	0.474238	2.70226		MED20	1.30246	1.71224		ATP6AP1L	-0.358652	0.367943
ITPR2	1.30129	1.32367		ZADH2	0.116884	5.85462e-05		VDR	0.474009	0.47748		GOT1	1.02683	1.71175		CENPW	1.59161	1.88024
SPNS3	1.00395	1.31913		PANX1	0.116745	5.85462e-05		LXN	0.473767	0.433977		CPM	1.19219	1.70349		KIF9-AS1	-0.406565	0.372767
PRKCD	1.1393	1.31912		SNHG5	0.116641	5.85462e-05		ASXL1	0.473254	0.40157		AL683813.1	1.37268	1.70333		CACNB2	-0.343087	0.378265
IFIT1	1.72536	1.31745		MRPS10	0.116583	5.85462e-05		AATF	0.473133	0.392757		GPC1	1.77119	1.69757		TRIM2	0.313456	0.41601
AC016831.7	2.12913	1.31737		RAB18	0.116581	5.85462e-05		PDCL3	0.472852	0.439934		S100A2	1.60055	1.68252		TRIP13	0.277609	0.754521
AC253572.2	1.78987	1.31487		NRAS	0.116567	5.85462e-05		EEF1B2	0.471787	0.585798		PROX1	1.67387	1.68129		PARD6B	-0.586413	0.421179
NFIA	1.11058	1.3145		ANKRD36	0.116354	5.85462e-05		RPL27	0.471638	0.456906		FANCA	1.05972	1.67616		EPHA1-AS1	-0.792524	0.622022
MICB	4.72011	1.3137		PHC2	0.116288	5.85462e-05		HIST1H2BG	0.471558	0.425634		MAP2	3.90452	1.67302		LINC00920	-0.438205	0.387233
NUDT18	1.8585	1.31293		PPM1K	0.116167	5.85462e-05		P2RX7	0.471066	0.888417		ABHD17C	1.17033	1.67022		LRFN4	3.52765	6.01569
HIST1H2BH	2.19995	1.30962		HNRNPM	0.116088	5.85462e-05		PRRG4	0.470528	0.446912		AC007497.2	2.22316	1.66582		ANKEF1	-0.273342	0.498521
KCNA1	2.56046	1.30936		CPT2	0.115979	5.85462e-05		PMAIP1	0.470138	0.556056		CEACAM21	1.29417	1.66492		MAP3K7CL	-0.604919	0.490668
DISC1	2.01621	1.30442		MAP3K2	0.115913	5.85462e-05		PDCD10	0.470092	0.666631		SLC28A3	2.08938	1.6648		STAB1	-0.265139	0.552551
ZNF222	1.57924	1.30426		SIRT2	0.115893	5.85462e-05		TSPAN17	0.469034	0.494731		CFB	2.41014	1.66214		ADAM15	-0.97146	0.859479
AC016831.5	1.30933	1.30248		POLR3A	0.115798	5.85462e-05		MFN2	0.468688	0.470775		ZSWIM4	1.23028	1.65245		C1QL1	0.255311	0.923042
RGS13	4.02775	1.30242		DDB2	0.115773	5.85462e-05		BBS12	0.468262	0.383255		PGAP1	1.05384	1.64799		CDCA5	0.30711	0.499422
FBXO6	1.13597	1.30124		PCSK7	0.115627	5.85462e-05		SPSB1	0.467843	0.439383		NAALADL1	1.0828	1.64562		AL137025.1	0.280924	0.775104
FANCM	1.4589	1.30113		PCDH17	0.115602	5.85462e-05		AL359220.1	0.46774	0.376517		EVA1B	1.01132	1.64023		FAM153CP	-1.58392	1.55808
STAMBPL1	1.51988	1.30057		METTL8	0.115592	0.0262557		XYLT2	0.467705	0.438044		SMIM10L2A	2.32014	1.63033		CREB3L4	-0.464725	0.356574
WDR76	1.1614	1.29991		PXK	0.115587	5.85462e-05		XPC	0.467461	0.565209		DNA2	1.37076	1.62895		PPL	0.360307	0.411889
AC025171.3	2.11276	1.298		SURF1	0.115456	5.85462e-05		ROCK1	0.46725	1.52535		RECQL4	2.00825	1.62101		ECRG4	-0.258593	0.676966
AL158071.3	1.95069	1.29643		CRCP	0.11542	5.85462e-05		SLC34A1	0.467038	0.59412		ANKRD33B	1.43446	1.62101		LINC00665	-0.437741	0.383778
COLGALT2	2.06743	1.29194		POLR1D	0.115414	5.85462e-05		GADD45B	0.466509	0.563894		LINC01147	4.23323	1.61098		CMTM1	1.03578	1.00598
TMEM159	1.53182	1.29114		SLC35A4	0.115387	5.85462e-05		SZRD1	0.466491	0.62101		ZNF284	1.32488	1.61016		LINC00996	-0.33654	0.401452
AC022706.1	4.55004	1.28811		MTX1	0.115352	5.85462e-05		RNFT1	0.466368	0.396224		RNF139-AS1	1.0682	1.60579		FECH	-0.926335	0.83014
LINC00239	4.27785	1.28661		DLK1	0.115349	0.00117394		AL135925.1	0.466047	0.379058		C10orf88	1.0886	1.59447		AL157394.3	0.440992	0.352164
NEXN	1.90913	1.28524		LYRM2	0.115271	5.85462e-05		TAF12	0.465456	0.382883		APOE	2.01935	1.59397		LRRC25	-0.260131	0.566886
IRF5	2.2173	1.27737		LCMT1	0.115241	5.85462e-05		SIRT7	0.465381	0.420006		MOK	1.58558	1.58759		HPSE	0.583658	0.554433
TDP1	1.22294	1.2725		CENPK	0.115112	5.85462e-05		EDEM2	0.464205	0.40142		RNF128	3.46912	1.5862		AMER1	0.521163	0.424974
CDK11A	1.13501	1.26858		MAEA	0.115094	5.85462e-05		HMGB1	0.463386	1.12021		AURKB	1.1528	1.5828		TEC	-0.360919	0.32974
IKBKE	1.55739	1.26797		RPL26	0.11509	5.85462e-05		IL6R	0.46325	0.412745		ARL6	1.38883	1.58069		KCNK12	-0.633561	0.51925
SEMA4A	1.53028	1.26139		TALDO1	0.114683	5.85462e-05		DPF3	0.463214	0.541841		AL133395.1	4.0134	1.57339		PPFIBP2	-0.356267	0.378147
WWTR1	1.55725	1.26087		PPP1R21	0.114626	5.85462e-05		ZNF830	0.462591	0.467597		ANLN	1.65934	1.57084		AL121658.1	-0.456842	0.345898
C1orf216	1.43713	1.25684		EXOSC1	0.114603	5.85462e-05		UNKL	0.462339	0.381755		ZNF322	1.05633	1.57084		IFNG-AS1	-0.364909	0.349803
NRM	1.4645	1.25658		GXYLT1	0.114544	5.85462e-05		TRIM8	0.461803	0.536779		ABALON	1.7783	1.56772		IGHG3	0.255284	2.40167
CCNE2	1.53403	1.25643		EGLN2	0.114401	5.85462e-05		KSR1	0.461803	0.422032		ZNF585B	1.2242	1.55677		GCNT4	-0.351573	0.369306
RINT1	1.03375	1.24704		PABPC1	0.114385	5.85462e-05		ACAT2	0.461674	0.397507		TMEM53	1.01019	1.55425		SNURF	-0.529161	0.392081
C11orf21	2.08204	1.24659		ANAPC4	0.114323	5.85462e-05		SYNRG	0.46165	0.692698		FSD1L	1.09676	1.5532		FHIT	-2.8945	4.04647
AC083837.1	1.99224	1.24386		MCM3	0.114197	5.85462e-05		ZCRB1	0.461143	0.772443		ADGRG5	1.49069	1.55017		KCNC4	-0.379929	0.328264
XRCC4	1.1891	1.23634		ABRAXAS2	0.114179	5.85462e-05		XPO6	0.460913	0.431784		PYCR1	2.01175	1.54634		RAB27B	-1.80127	1.9115
KCNK12	3.17449	1.23528		DNMT1	0.114059	5.85462e-05		SRRT	0.460816	0.400451		C9orf40	1.01831	1.5427		SNHG19	-1.66863	1.86892
AL138724.1	2.20748	1.23272		MTMR12	0.113999	5.85462e-05		BTF3	0.46025	0.910237		CGNL1	2.95759	1.54252		BCL9	-0.453554	0.388078
MAL	2.09441	1.23224		MTX2	0.113967	5.85462e-05		KCNK5	0.460103	0.431421		ATL1	1.28582	1.54083		NUSAP1	3.29551	7.66886
AC005070.3	1.37983	1.23224		THYN1	0.113786	5.85462e-05		AL355001.2	0.45991	0.382004		ESPL1	1.28497	1.53726		ABHD17C	0.88297	0.828588
NUF2	2.15593	1.2299		YIF1B	0.113754	5.85462e-05		PPM1G	0.458917	0.562125		GGH	1.35874	1.52955		SMAD1	0.342031	0.35416
NLE1	1.50409	1.2299		ENDOV	0.113728	5.85462e-05		GRK6	0.458808	0.406347		ZNF704	1.86184	1.52281		VIPR1	-0.265236	0.471162
CDKN2B-AS1	1.79784	1.2275		TAF12	0.113441	5.85462e-05		PRRC2C	0.458695	1.77191		CSRP2	1.66492	1.51809		COL6A2	-5.29321	12.2589
RAPGEF1	1.00069	1.2275		PCNX1	0.113323	5.85462e-05		BLNK	0.458482	0.582226		RBPMS	1.8287	1.51552		SPIN3	-0.381064	0.346796
IL10RB-DT	1.90844	1.22709		FCHO2	0.113316	5.85462e-05		SNX9	0.457868	0.532217		RBFOX2	2.50396	1.51433		COL4A4	-0.304422	0.338967
ZGPAT	1.03475	1.22326		MBD6	0.113271	5.85462e-05		POLE	0.457346	0.655759		GPX3	1.70987	1.51009		CACNB3	0.69131	0.561922
BLNK	1.65959	1.22105		PDAP1	0.113136	5.85462e-05		PLEK	0.457233	2.52886		ITGA1	1.38157	1.50998		ZNF667-AS1	-0.281297	0.343112
CKAP2	1.0375	1.22105		S100PBP	0.113107	5.85462e-05		BCL9L	0.456842	0.42896		SLC4A4	1.8689	1.50185		ASH1L-AS1	-0.724701	0.542367
PACC1	1.69768	1.22006		TUBB4B	0.113084	5.85462e-05		MED10	0.456837	0.558981		FAAP24	1.25189	1.50087		ZBTB20-AS1	0.674977	0.635267
KIAA0825	1.19606	1.21515		GUSB	0.112973	5.85462e-05		GFOD1	0.455932	0.381274		IL12RB2	1.38712	1.50081		COQ8A	-0.8326	0.709135
ENG	2.10631	1.21142		ZNF224	0.112925	5.85462e-05		MED30	0.455178	0.389616		NEK10	1.71344	1.4964		AC010247.1	-0.337177	0.345047
GAREM2	1.94072	1.21083		KDM6B	0.112869	5.85462e-05		ATXN7L3	0.454877	0.484778		AC005837.1	1.4484	1.49472		ALDH3B1	-0.288322	0.409953
KLHDC7B	3.99813	1.2097		RPL32	0.112861	5.85462e-05		PSMA1	0.45345	1.25298		PTPRR	3.85785	1.4929		NPL	-0.404908	0.409293
ACP5	1.54552	1.20847		ARID2	0.112585	5.85462e-05		YRDC	0.453386	0.410777		TBC1D31	1.0267	1.49183		RACGAP1	2.10292	2.66646
ZNF107	1.18582	1.20847		CDK17	0.112541	5.85462e-05		KRAS	0.453208	0.406161		ZNF793-AS1	1.71265	1.49095		MPP7	-2.12232	2.43438
ADAMTSL4-AS1	1.20753	1.20735		ATXN1	0.112425	5.85462e-05		FAM76A	0.452797	0.375471		PLPP2	1.74967	1.48023		PTGR2	-0.508405	0.379448
HIVEP1	1.05008	1.20642		TRAF5	0.112378	5.85462e-05		RGL4	0.452336	2.34846		INA	2.52943	1.47904		AC096921.2	-0.395689	0.359963
TCHP	1.09929	1.20185		POLR3K	0.112366	5.85462e-05		RPS2	0.451339	0.668402		CCL20	1.55631	1.47786		AC103703.1	-0.777099	0.635289
CEP55	3.98174	1.20104		BPTF	0.112329	5.85462e-05		SAMD3	0.450903	0.494396		MACROD2	2.10698	1.47784		AARD	-0.254578	0.532788
SH2D3A	1.83686	1.20057		ACTN4	0.112188	5.85462e-05		GTPBP1	0.450487	0.475124		RUNX1T1	1.07457	1.47632		FBXL14	-0.441013	0.345047
ZNF79	1.65944	1.19664		RASGEF1A	0.11211	5.85462e-05		HMGN1	0.449319	1.36696		ENC1	1.01626	1.47617		COL4A1	0.255925	0.651002
RAB33A	1.994	1.19621		TMEM128	0.112094	5.85462e-05		TMEM126B	0.449309	0.608463		ULBP3	1.72581	1.47099		AL139383.1	0.274239	0.536649
LTBP4	1.24173	1.19398		CDC37	0.11208	5.85462e-05		UPF2	0.449299	0.618892		LRRC75B	1.55851	1.46293		HAR1A	-0.503752	0.368371
AC103706.1	2.49663	1.19212		NRBF2	0.11207	5.85462e-05		AL627171.1	0.448978	0.404836		TMPRSS3	1.53272	1.46183		TRGV2	1.34864	1.38314
ALKBH6	1.03737	1.19028		RPUSD3	0.112068	5.85462e-05		HERC5	0.448602	0.47748		GRB10	1.24674	1.46059		GCAT	0.527757	0.400215
LPAR2	1.3838	1.1883		COMMD7	0.112065	5.85462e-05		TRIP4	0.448283	0.431421		STEAP2	2.72002	1.45825		STYK1	0.470476	0.417169
AC004817.3	1.18455	1.18431		L3MBTL2	0.11204	5.85462e-05		JARID2	0.448124	0.47748		ALDH8A1	1.48833	1.45774		AC010186.3	-0.690309	0.542996
ARHGEF2	1.04866	1.1834		RPL12	0.11201	5.85462e-05		PARP12	0.448066	0.362118		GFOD1	1.03228	1.45742		ZNF2	0.374029	0.361693
RAB24	1.24658	1.18273		SUPT3H	0.111939	5.85462e-05		ZBTB1	0.446425	0.376517		AC008149.2	1.06562	1.45334		TPPP	0.284738	0.591503
HLA-DOA	3.85172	1.18154		NXPE3	0.111924	5.85462e-05		LINC02591	0.445915	0.3901		RORB	2.1939	1.44969		GP9	-0.246121	0.65626
FRMD8	1.13358	1.18112		ALYREF	0.111903	5.85462e-05		GNA13	0.445258	0.725494		EFNA5	2.37409	1.44498		HIST1H3G	0.267074	0.618877
NEK6	1.34554	1.18039		DNM2	0.111898	5.85462e-05		ZGPAT	0.445075	0.450331		SLC6A8	1.51579	1.44276		MME	0.247983	0.830235
TNFSF4	1.7906	1.17965		NOP58	0.111772	5.85462e-05		GPC5	0.444448	0.507789		AL137856.1	1.2599	1.43846		ST3GAL4	-1.24705	1.23771
RNF135	1.45671	1.17949		GGA1	0.111626	5.85462e-05		BOD1L1	0.444359	0.65873		TMEM37	3.49895	1.43207		PFKM	-0.419871	0.336432
MICA	3.97014	1.17863		LINS1	0.111577	5.85462e-05		ERP44	0.444124	0.621765		NRSN2	1.71604	1.42701		AC012368.1	-0.343982	0.337043
FAM241A	1.16352	1.17521		CAPN1	0.111498	5.85462e-05		DERL1	0.443771	0.643176		SGCE	1.84262	1.42454		SNAI3	-1.07117	1.00685
JAG2	1.76352	1.17464		CENPX	0.111228	5.85462e-05		RNF44	0.442898	0.41985		CCDC168	1.44415	1.42253		SNCA	-0.265731	0.420124
PSAT1	1.56534	1.16673		RAB28	0.111204	5.85462e-05		AC139887.2	0.442234	0.39613		TMEM99	1.07259	1.42222		AL359513.1	-0.73395	0.602799
CENPE	1.47964	1.16672		TPK1	0.11118	5.85462e-05		PGP	0.442169	0.536779		GK-IT1	1.3427	1.4004		PKMYT1	0.247913	0.836902
SLC2A8	1.09328	1.16304		RMND1	0.111051	5.85462e-05		PLK2	0.441858	0.380827		AC108047.1	1.11	1.39946		ZNF433	-0.349678	0.363779
TOP1MT	1.15756	1.16291		PAPOLA	0.110945	5.85462e-05		ARHGAP27	0.44165	0.456803		TIMELESS	1.23003	1.39557		COL27A1	0.301854	0.421055
GNB1L	1.71352	1.16233		KPNA6	0.110944	5.85462e-05		BMS1	0.441531	0.496528		FSCN1	1.25327	1.37516		DIABLO	-0.653586	0.500467
SGO1	1.69812	1.15932		CRIM1	0.110858	5.85462e-05		RPS14	0.441431	0.464412		ARL10	1.12872	1.36973		OTUD7A	-0.431116	0.398905
FAM50B	1.22251	1.15738		BSDC1	0.110856	5.85462e-05		PPP1R15A	0.441327	0.393142		LRRN3	1.34545	1.36512		ZNF18	-0.650935	0.478501
ZNF101	1.18294	1.15668		RBM42	0.11081	5.85462e-05		ZCCHC9	0.440929	0.402558		FAM166B	2.25524	1.36241		AL035587.2	-0.582659	0.464879
LINC00426	3.81055	1.15659		LEPROT	0.11076	5.85462e-05		RASSF2	0.440607	0.801575		LINC01006	1.20434	1.35982		NINL	0.290685	0.374242
SALL1	2.01417	1.15255		MTMR4	0.110662	5.85462e-05		CHD2	0.440369	0.951664		HSPA2	1.27546	1.35973		AUXG01000058.1	0.439929	0.356765
AC011462.5	1.62219	1.15204		CTCF	0.110382	5.85462e-05		EXOSC9	0.439882	0.390437		TRIM32	1.12065	1.3589		CASTOR3	-0.646124	0.485916
HIST1H3D	1.37769	1.14942		VDAC3	0.110307	5.85462e-05		GMPR2	0.439848	0.434854		WWC1	1.51971	1.35722		HLA-DRB5	0.326941	0.448361
AL355512.1	2.26803	1.14913		AC064836.4	0.110262	5.85462e-05		LINC01578	0.439713	0.399693		TLL1	2.9713	1.35513		AL136295.7	-0.438287	0.383272
RACGAP1	1.22062	1.14882		SCAMP1-AS1	0.110126	5.85462e-05		RPS25	0.439651	0.494731		RGS5	1.95303	1.35124		USP6NL	-0.268931	0.37962
RFC2	1.11325	1.14672		SERF2	0.110021	5.85462e-05		MAD1L1	0.439296	0.355085		HPN	2.09176	1.34535		NAV2	0.256776	0.510213
ZNF699	1.10984	1.14672		ZNF561	0.109998	5.85462e-05		SRGAP2B	0.439263	0.395457		B4GALT2	1.38403	1.34466		ZNF70	-0.396614	0.324797
CCDC9	1.11302	1.13804		ODF2L	0.10992	5.85462e-05		MAPKAPK3	0.438871	0.379131		CENPI	1.58437	1.34172		GORASP1	0.615694	0.496128
SLC16A6	1.78821	1.13747		ISCA2	0.109874	5.85462e-05		ME2	0.438808	0.609388		AOPEP	1.22531	1.34005		TRAV17	0.413451	0.376034
LRWD1	1.13925	1.13736		TMEM170A	0.109843	5.85462e-05		LMF2	0.43693	0.452647		PRSS23	1.10304	1.33567		TRIB1	2.94027	5.44077
AC027097.1	1.21325	1.13659		EWSR1	0.109836	5.85462e-05		AC025171.2	0.436916	0.537215		NPW	1.73155	1.33364		LRMDA	-0.252465	0.458357
SMUG1	1.0515	1.13432		JCHAIN	0.109647	0.211448		ARHGAP11A	0.435865	0.757544		SEMA7A	1.31575	1.33189		ZFYVE9	-0.289473	0.348243
TRMO	1.09631	1.13386		AGFG1	0.109595	5.85462e-05		ZNF410	0.43521	0.392145		ZFP82	1.09211	1.32879		KNSTRN	0.662094	0.577199
CENPL	1.41145	1.12902		ZNF567	0.109511	5.85462e-05		EXOC2	0.435123	0.405955		C18orf54	1.13054	1.32465		MORN2	0.872494	0.735265
CASP10	1.48032	1.1267		ZNF207	0.109357	5.85462e-05		CCDC7	0.434968	0.356507		TBC1D19	1.03238	1.3242		CNKSR2	-0.321278	0.359652
AC009831.3	1.18178	1.12226		ZNF276	0.109202	5.85462e-05		CCNH	0.434906	0.415495		AC007278.2	1.45654	1.3238		EIF4EBP3	-1.58518	1.56917
UBL7-AS1	1.38654	1.11881		H2AFX	0.109134	5.85462e-05		MAP3K3	0.43451	0.39261		KHK	1.29807	1.32006		TMPRSS3	0.341777	0.388671
FABP5	1.04608	1.11809		REST	0.109103	0.108531		C1orf56	0.434216	0.371501		MAMDC2	1.65505	1.31697		AL355999.1	-0.314497	0.329428
AF228727.1	1.07879	1.11497		SAP30	0.108972	5.85462e-05		ETV5	0.434108	0.354467		SPTY2D1OS	1.15094	1.30706		MARS2	-0.440137	0.332551
KBTBD8	1.62638	1.11124		CHD2	0.108929	5.85462e-05		HAUS3	0.433896	0.345207		BNC2	1.83095	1.29226		GALNT3	-2.48762	3.27014
ASTE1	1.2492	1.11049		DDA1	0.108895	5.85462e-05		ARID4A	0.432935	0.638299		SPRY2	1.35044	1.29178		L1TD1	0.370264	0.371777
AC245014.3	1.87722	1.1103		CLASRP	0.108855	5.85462e-05		BAG3	0.432682	0.358226		AC092868.2	1.29656	1.28805		AL132639.2	-0.308823	0.324102
FBXO5	1.09041	1.10753		MAPKAPK2	0.108781	5.85462e-05		AC044849.1	0.432483	0.346304		GCAT	1.37672	1.28696		IL26	0.251311	0.675963
BORCS6	1.07017	1.10735		ARFGEF1	0.108724	5.85462e-05		PILRB	0.432377	0.458677		PTGFRN	1.25351	1.2824		F11R	-2.22222	2.72281
CENPO	1.38865	1.10692		SCNM1	0.108695	5.85462e-05		WBP1L	0.432066	0.351975		IL2	1.69502	1.28018		COL3A1	0.234863	0.786114
PMEPA1	1.32107	1.10407		AKT2	0.10867	5.85462e-05		SEL1L3	0.431761	0.359225		OLFML3	1.90729	1.2793		WDPCP	-1.14036	1.03348
PLA1A	1.16028	1.10366		NUDT8	0.10846	5.85462e-05		MTDH	0.430992	0.624955		CTDSPL	1.0709	1.27476		AC104653.1	-0.376716	0.346214
ADPRH	1.41453	1.09957		EIF3D	0.10836	5.85462e-05		HIST1H2BC	0.430723	0.377375		ZNF473	1.29598	1.27433		HIST1H1B	0.902708	0.942548
ERN1	1.05541	1.09593		CCDC91	0.108318	5.85462e-05		ZNF34	0.430536	0.349667		STON1	1.0916	1.27433		PLEKHH2	-0.257393	0.394907
CPM	1.02835	1.09577		MVB12A	0.108239	5.85462e-05		KMT2A	0.430257	0.931041		SUV39H2	1.03935	1.27038		RDM1	0.311696	0.336869
SH2D3C	1.73783	1.09394		PSMA1	0.108235	5.85462e-05		EFNB1	0.430181	0.377375		BCAR3	1.27529	1.26301		BFSP1	-0.445006	0.370103
AC008149.2	1.63299	1.08983		CDC23	0.107992	5.85462e-05		PPP1R12A	0.430025	0.580574		MAPT	1.33034	1.26042		CLEC4A	-0.300756	0.381426
INO80B	1.04879	1.08934		EFHD2	0.107939	0.0136367		PSMG4	0.429724	0.522275		NCAPH	1.07631	1.25622		CNBD2	-1.45455	1.74683
ANKRD44-IT1	1.59298	1.08523		SPAG9	0.107898	5.85462e-05		IL15RA	0.429635	0.439793		ITGA3	1.16934	1.25372		ASPM	5.30313	12.9003
LINC00324	1.33643	1.08523		HNRNPU	0.107898	5.85462e-05		CHCHD3	0.429603	0.474628		PLCXD2	1.04444	1.24897		SBF2-AS1	-0.328531	0.327021
AC124319.1	1.42901	1.08385		WDR70	0.107814	5.85462e-05		HIST1H4C	0.429561	0.354917		MIR210HG	1.36657	1.24797		SCN1B	-0.303396	0.314643
EPHB6	1.49848	1.08233		SDHAF1	0.107808	5.85462e-05		MIATNB	0.429536	0.340057		RABGAP1L-DT	1.16199	1.24795		GGT7	-0.516705	0.379574
NOTCH2NLA	1.22381	1.08107		RALY	0.107745	5.85462e-05		FOXN2	0.429526	0.380654		NUGGC	1.04598	1.24621		MAP3K21	0.29244	0.362877
ALDOC	1.18027	1.07905		APH1A	0.107671	5.85462e-05		FDXACB1	0.42939	0.383255		EGOT	1.22801	1.24525		SOCS2-AS1	-0.291346	0.375183
AL021155.5	1.38302	1.07497		RELA	0.107634	5.85462e-05		PA2G4	0.429051	0.954313		CCDC173	1.23314	1.24181		SLC4A10	0.313467	0.340668
TRIM34	1.34189	1.07176		NDUFA7	0.107628	5.85462e-05		RSBN1L	0.428915	0.512723		BFSP2	1.30642	1.23422		TRIM16L	-0.367188	0.306408
ZNF646	1.21348	1.06988		ATP1B3	0.107566	5.85462e-05		ACTB	0.428908	0.491338		STRIP2	1.40059	1.23282		AL645728.1	-0.958356	0.795108
TMEM102	1.12711	1.06978		SHKBP1	0.107482	5.85462e-05		DBI	0.428856	0.75017		MRC2	1.26466	1.21981		AC133644.2	3.34533	5.52185
TRIM47	1.53108	1.06956		WDR12	0.107423	5.85462e-05		DDX3X	0.428814	0.566754		AC009152.6	1.21575	1.21275		KCNMB4	-0.279715	0.329824
OAS3	1.31611	1.06753		VPS13C	0.107392	5.85462e-05		TMEM87A	0.428611	0.468591		MESP1	1.30361	1.19237		PAQR7	-0.340903	0.341277
VAMP1	1.22052	1.06574		CTSB	0.107373	5.85462e-05		INTS7	0.428159	0.380095		CERKL	1.40709	1.19022		GAS2L3	0.256048	0.551164
C2CD2	1.38054	1.06265		FOSL2	0.107358	5.85462e-05		USF1	0.428158	0.371373		AC048341.2	1.25221	1.18902		IL13RA1	-0.269461	0.402699
ORC6	1.56016	1.06183		CLTA	0.10735	5.85462e-05		TRIM5	0.428115	0.853426		LINC01355	1.20338	1.18902		AC093462.1	0.500506	0.425777
TMPRSS3	1.7678	1.05995		RFX1	0.107257	5.85462e-05		ZNF44	0.427768	0.450331		AC103702.2	1.13777	1.18549		COL6A3	3.75167	6.59865
LRP8	1.48917	1.05819		SNRPN	0.107235	5.85462e-05		UBR5	0.427498	0.480406		TIMD4	1.2753	1.18527		TREML1	-0.230168	0.583387
BHLHE40-AS1	1.48874	1.05819		TMEM216	0.107219	5.85462e-05		PPP3CC	0.427384	0.361009		ARFGEF3	1.20806	1.18507		AL353807.5	-0.898615	0.732656
LINC00539	1.66217	1.05776		B3GNT5	0.107206	5.85462e-05		MRPS9	0.427382	0.373846		SLC44A4	1.52083	1.18184		FTCDNL1	-0.305675	0.281503
LDLRAD4	1.0532	1.05706		NFKBIL1	0.106972	5.85462e-05		EZR	0.426722	0.354969		GPSM1	1.24104	1.17738		DDIT4-AS1	0.430919	0.345047
FBXO32	1.15745	1.05574		RPS9	0.106755	5.85462e-05		LPIN1	0.425885	0.480901		TACC2	1.6022	1.1737		SKA1	0.268263	0.552551
DHRS7B	1.23626	1.04874		DCC	0.106619	5.85462e-05		SMC3	0.4258	0.832831		ZNF775	1.09817	1.17296		AL110114.1	-0.243127	0.400489
AL158163.1	1.4435	1.04601		UBR2	0.106613	5.85462e-05		CYTH2	0.425422	0.464682		AC090617.10	1.20327	1.16916		RBPMS	0.37166	0.307521
TOP3B	1.04353	1.04558		AKIRIN1	0.106572	5.85462e-05		MIF4GD	0.425234	0.387087		ZNF225	1.12107	1.16916		ITFG2-AS1	-0.358207	0.308171
METTL18	1.19507	1.04075		EIF2B4	0.106394	5.85462e-05		TMEM179B	0.425156	0.497999		NEK11	1.12053	1.16672		TRIM7	0.288048	0.492806
TMEM116	1.08225	1.02915		DBT	0.106322	5.85462e-05		USP30-AS1	0.425083	2.39566		LAIR2	1.30167	1.16647		SGCB	1.93611	2.88326
ZNF880	1.04218	1.02521		CDV3	0.106248	5.85462e-05		CLN3	0.424997	0.362118		BOLA3-AS1	1.03882	1.15329		APOA1	-0.363565	0.34041
ALPK1	1.56395	1.01704		MRPL14	0.10622	5.85462e-05		TSPYL2	0.424968	0.558785		HECW2-AS1	1.03784	1.15204		BDNF-AS	-0.348251	0.295032
WDR49	1.23943	1.01159		FBXO44	0.106181	5.85462e-05		OIP5-AS1	0.424956	0.475749		HOXB3	1.25031	1.15186		LINC00632	-0.326846	0.327629
EEPD1	1.31739	1.01006		STK32C	0.106089	5.85462e-05		NSD1	0.424894	1.02474		INHBA	1.07791	1.14299		EVA1C	-0.872184	0.728095
MBOAT1	1.16524	1.00763		TRNAU1AP	0.106081	5.85462e-05		COA6	0.42486	0.548826		CCDC150	1.16362	1.13552		AC113410.4	-0.31676	0.318736
CBR3	1.47794	1.00725		TMEM161B	0.106007	5.85462e-05		ADGRG1	0.424706	0.442619		AC159540.2	1.13206	1.12803		SEZ6	-0.330335	0.303445
AL080276.2	1.09609	1.00098		PTK2B	0.105972	5.85462e-05		TRIM16	0.424167	0.527178		OCLN	1.08865	1.12031		SPECC1	-1.47864	1.64391
KNTC1	1.15073	0.999528		NDUFB6	0.105926	5.85462e-05		C6orf89	0.424133	0.747373		RIMS3	1.42807	1.11444		CD33	-0.233669	0.436329
PROCA1	1.27836	0.996842		UBE2A	0.105902	5.85462e-05		ZNRF1	0.423635	0.355377		GSDME	1.23709	1.10904		TICAM2	0.384487	0.323805
AL392086.3	1.52598	0.991637		SATB1	0.10589	5.85462e-05		TERF1	0.423552	0.738867		EXO5	1.01247	1.10194		LZTS3	-0.356013	0.314434
ANKDD1A	1.23774	0.989814		CCDC43	0.10583	5.85462e-05		YDJC	0.423297	0.379058		TRBV19	1.32512	1.10007		RRAGD	-0.285867	0.349803
FANCI	1.26965	0.987982		CD58	0.105613	0.00921762		NFE2L2	0.423066	0.442619		DARS-AS1	1.05091	1.09315		PLA2G4B	-0.523823	0.396676
FGF2	1.85543	0.986381		GIGYF1	0.105489	5.85462e-05		ELK1	0.4228	0.366684		FSIP1	1.0436	1.08665		AL365295.1	-0.400008	0.313673
ATAD3B	1.11829	0.980623		SLC5A3	0.105408	5.85462e-05		MIOX	0.42197	0.355011		KSR2	1.3345	1.08592		AC009152.1	-0.232308	0.440525
MREG	1.08346	0.978534		POP4	0.105388	5.85462e-05		KDM2A	0.421601	0.504082		LIMCH1	1.38867	1.08483		DIAPH3	0.216607	1.02393
AC024560.5	1.08537	0.970311		PNRC2	0.10538	5.85462e-05		SCAF11	0.421547	0.567542		CACNB1	1.04156	1.08031		ILDR1	0.224677	0.835603
MCAM	1.41519	0.969798		FAM102B	0.105247	5.85462e-05		C12orf65	0.420613	0.348323		LANCL3	1.39591	1.07597		B3GNT8	-0.30729	0.349113
DRAM1	1.0799	0.969423		SFT2D1	0.105132	5.85462e-05		SETD1B	0.420529	0.371501		LINC01765	1.44898	1.06926		HLA-DQB2	0.262998	0.366096
AP002807.1	1.56995	0.969127		ANKZF1	0.105108	5.85462e-05		FRMD4B	0.4205	0.346633		TTC22	1.19247	1.06926		RWDD2A	-0.363388	0.335647
GALK1	1.07235	0.968258		RAB1A	0.105094	5.85462e-05		NUP98	0.420207	0.429628		PSPH	1.01367	1.06401		CCR4	-0.244299	0.374839
RGMA	1.59713	0.960154		ATP6V1A	0.105072	5.85462e-05		TMEM229B	0.419895	0.362885		UQCRHL	1.17547	1.06092		SLC16A10	-0.221438	0.575485
LATS2	1.24829	0.959421		ESCO1	0.104916	5.85462e-05		NCOA2	0.419768	0.492782		FAM83D	1.05359	1.04969		AL353660.1	-0.221438	0.575485
CFLAR-AS1	1.48388	0.95635		PPIL4	0.104869	5.85462e-05		CDC26	0.419127	0.663302		CNIH2	1.22168	1.04423		EGFL7	0.25993	0.362806
MICALL1	1.10137	0.951523		AIMP1	0.104714	5.85462e-05		ZNF736	0.418876	0.344247		FAM92A	1.11508	1.03755		LRRC7	-0.493106	0.42094
SLC8B1	1.13666	0.94136		FAM49B	0.104669	5.85462e-05		CSAD	0.418613	0.424262		VIL1	1.19951	1.03617		TIMELESS	0.531596	0.475965
CPNE7	1.34565	0.937496		UBE2G1	0.104667	5.85462e-05		MRE11	0.418507	0.389506		FAM167A	1.06137	1.02489		AC104794.3	-0.514826	0.421179
ITGA5	1.06467	0.935624		U2AF1L4	0.104642	5.85462e-05		POLR3E	0.418464	0.366684		ADCY1	1.29958	1.02182		IGSF22	-0.25682	0.283794
RASA3	1.35765	0.934637		IL15	0.104607	5.85462e-05		NBL1	0.417938	0.355944		SCRG1	1.03208	1.02118		DHFR2	0.695977	0.569356
HMOX1	1.37611	0.934554		EIF3H	0.104515	5.85462e-05		DHTKD1	0.417234	0.426509		C6orf52	1.13779	1.00895		ERRFI1	2.86359	4.1983
SUPT3H	1.14673	0.934554		ZFAND2A	0.10449	5.85462e-05		AC245014.3	0.416846	0.750845		SHF	1.08968	1.00895		ZNF551	-0.537143	0.439354
CMPK2	1.16814	0.929656		IRF3	0.104434	5.85462e-05		GATA3	0.416477	1.96608		AC099508.1	1.17013	1.00122		ZNF717	-0.304006	0.312086
AC103691.1	1.22207	0.929282		PHF21A	0.10437	5.85462e-05		DUSP2	0.416299	1.24914		AC092718.4	1.05485	1.00051		DNAH14	-0.343313	0.301122
NFKBIB	1.01903	0.915057		NT5C	0.104368	5.85462e-05		AC022706.1	0.415898	0.983879		CAVIN3	1.13215	0.985796		SHF	0.333162	0.316956
CCNF	1.42815	0.914564		CEP57L1	0.104325	5.85462e-05		KCTD17	0.415632	0.345036		KCNJ3	1.16456	0.981803		AC109446.3	0.466179	0.425777
SLC16A5	1.23298	0.914064		IREB2	0.104319	5.85462e-05		AL049840.4	0.415588	0.374292		CHAF1B	1.02731	0.981625		AIG1	-1.27929	1.23237
TUBB2A	1.09749	0.91258		NSUN6	0.104177	5.85462e-05		AC016831.5	0.415556	0.533378		TTC24	1.27587	0.976965		HSPA1B	0.24252	1.15656
FAM89A	1.25603	0.912057		OXSR1	0.10405	5.85462e-05		MIER1	0.415481	0.401367		HILPDA	1.08443	0.963985		ZNF519	-0.523949	0.374242
HECW2-AS1	1.21712	0.912057		CCZ1	0.104008	5.85462e-05		POLR2C	0.415251	0.49263		ZSCAN22	1.06452	0.94317		UBE2E2	-0.34963	0.307953
GPR82	1.21751	0.911021		RIC8B	0.103938	5.85462e-05		ADPGK	0.414886	0.345164		ZNF80	1.21761	0.938238		AC108047.1	0.695618	0.562422
ANO9	1.07057	0.911021		FXN	0.103886	5.85462e-05		ETHE1	0.414819	0.415268		TRGV9	1.20855	0.935489		ASCL1	0.210792	1.01239
CEP152	1.28724	0.90958		PARK7	0.103886	5.85462e-05		RAB37	0.414499	0.334272		ZFP57	1.05592	0.935489		BTBD11	-0.441835	0.376476
NEURL3	1.24356	0.903812		FUOM	0.103843	5.85462e-05		EP400	0.414492	0.349815		RYR2	1.03835	0.932718		PRNCR1	-0.416761	0.40833
FRAT1	1.16305	0.903812		HNRNPUL2	0.103835	5.85462e-05		PHKG2	0.41435	0.402539		AC004540.2	1.03664	0.930604		GLCE	-0.361562	0.346796
CSTF2	1.2582	0.900432		NFAT5	0.103638	5.85462e-05		LINC01934	0.414336	2.41359		RAB3B	1.08133	0.929109		AC104530.1	-0.255498	0.354581
WIPI1	1.04008	0.900432		FAM111A	0.103613	0.0485597		CARS	0.413942	0.381755		LINC01814	1.04346	0.923569		CERNA1	-0.392694	0.304999
ASPM	1.00135	0.899033		SLC9A3R2	0.103609	5.85462e-05		RPL36AL	0.413775	0.548791		FAM174B	1.00329	0.917294		LY6G5C	0.924018	0.802844
TUBB6	1.1702	0.895029		STARD7	0.103606	5.85462e-05		SSNA1	0.413617	0.453771		AL392086.3	1.09457	0.912549		PRODH2	0.211712	0.53031
ENC1	1.20861	0.891442		TFRC	0.103542	5.85462e-05		C1R	0.41357	0.757038		MYO1B	1.25561	0.901624		NLK	1.37718	1.5981
MANEA-DT	1.2563	0.888112		BACH1	0.103508	5.85462e-05		TNFSF12	0.413456	0.333068		DBF4B	1.02279	0.897146		KIAA1324L	-0.223808	0.274586
F5	1.04599	0.888112		ZEB2	0.10348	0.380774		TRMT2B	0.413243	0.329145		OTOF	1.08107	0.881103		KAT2A	-0.600657	0.450414
WDR81	1.0308	0.88727		SNRPE	0.103451	5.85462e-05		MALT1	0.413147	0.329983		LRP11	1.03054	0.877901		TCFL5	-0.5517	0.406728
FBLN5	1.17759	0.886579		CTPS1	0.103423	5.85462e-05		CCDC167	0.412915	0.349854		ZNF2	1.01015	0.863662		AC005842.1	-0.244075	0.322665
CHAF1A	1.14577	0.885042		SARNP	0.103411	5.85462e-05		NFATC3	0.412876	0.336101		PLGLB1	1.01528	0.855624		TPST1	-0.234729	0.363779
SECTM1	1.00154	0.884363		CD40	0.103398	0.484722		CNIH4	0.412865	0.401745		RAD54B	1.03801	0.843202		AMN	-0.238223	0.32496
PCBP3	1.08856	0.87708		TXLNG	0.103366	5.85462e-05		SLU7	0.412754	0.392757		FBXO43	1.02792	0.833797		ZNF674	0.412099	0.338806
TPRG1	1.16374	0.872024		ANKHD1	0.103357	5.85462e-05		PSD4	0.412685	0.321058		ZNF625	1.06575	0.831242		RAP1GAP2	-1.88523	2.23965
AP003717.4	1.35464	0.8715		TMEM87B	0.103319	5.85462e-05		ZDHHC18	0.412538	0.354624		RDM1	1.1169	0.818424		AC009318.3	-0.388435	0.3266
CCDC18	1.16721	0.869552		PPM1M	0.103171	5.85462e-05		KYAT3	0.412278	0.317728		DMD	1.02633	0.811264		LSMEM1	0.403483	0.349803
CDK2	1.25281	0.859692		PI4K2B	0.103154	5.85462e-05		ISCU	0.412098	0.895227		PLXNB1	1.03107	0.799847		AC011043.1	0.228321	0.424891
LRRC8C-DT	1.30028	0.847833		YBX1	0.102932	5.85462e-05		PRPF38B	0.412003	0.382457		Z99774.1	1.01923	0.798133		TRIM61	-0.354007	0.341681
AC027020.2	1.21547	0.846832		RBBP5	0.102924	5.85462e-05		FAM49B	0.411916	0.451632		RUNDC3A-AS1	1.04934	0.797061		ACP2	1.1796	1.3022
DMRT2	1.43935	0.843208		HSPA8	0.10292	5.85462e-05		TBC1D5	0.411144	0.437105		COL27A1	1.02908	0.769418		MAFF	-2.19019	3.60307
GGACT	1.14309	0.842759		RPS27L	0.102853	5.85462e-05		CIITA	0.410752	1.55933		TDRD7	0.999745	1.39785		GPA33	-0.211112	0.475965
RASGRP3	1.10044	0.841598		MLX	0.10277	5.85462e-05		PRMT2	0.410589	0.566754		SRGAP3	0.999674	1.08886		MT3	-0.252947	0.207394
PDCD4-AS1	1.00119	0.840829		BAG3	0.10277	5.85462e-05		RIT1	0.410205	0.442199		TEDC2	0.999624	1.14921		PDZK1IP1	-0.22929	0.182717
ITFG2-AS1	1.29531	0.839184		CYBC1	0.102622	5.85462e-05		RBM39	0.410001	0.856654		TMEM223	0.99954	2.97721		AC009951.6	-0.253147	0.414506
SOWAHD	1.40787	0.833739		H1F0	0.102538	5.85462e-05		FLT1	0.409458	0.986533		ACADM	0.999406	4.49383		SCOC-AS1	-0.310889	0.293868
AL357054.4	1.1109	0.827939		CHD1	0.10252	5.85462e-05		HBP1	0.408876	0.374508		MAD2L1	0.999374	2.37567		KIF1BP	1.41519	1.60776
AC007952.4	1.14615	0.825717		GNAI3	0.102465	5.85462e-05		HIST1H1E	0.408731	0.361009		AMPD3	0.999204	1.68145		CD79A	-0.336864	0.358138
MPPED2	1.09106	0.825447		RPP25	0.102446	5.85462e-05		SBF1	0.408391	0.319252		ZNF720	0.99919	2.6245		MYO1C	3.4809	6.41452
ARMH1	1.07701	0.825374		LAMTOR5	0.102434	5.85462e-05		YES1	0.40838	0.51494		CASP3	0.998829	3.64191		HOXA9	-0.301981	0.349945
AC012020.1	1.00546	0.822794		NUP62	0.102318	5.85462e-05		PLAUR	0.407949	0.397344		SKAP1-AS1	0.997626	0.932954		SLC25A43	0.689794	0.562931
GINS4	1.15637	0.82178		GABRB3	0.102266	5.85462e-05		COIL	0.407687	0.456757		HDGFL3	0.997367	2.68447		CHN1	0.337817	0.307061
HIST1H2BJ	1.10251	0.821224		ARHGAP35	0.102265	5.85462e-05		TUBA4A	0.407601	0.602442		GRK4	0.997141	1.0232		FBLN7	0.247748	0.372023
AL353622.1	1.25414	0.819011		PYHIN1	0.101983	0.149416		SUCLG2	0.407562	0.479688		RFC4	0.996577	1.9444		MMAB	-1.48484	1.57882
SULT1A3	1.17769	0.819011		MBOAT7	0.101922	5.85462e-05		ZNF131	0.407284	0.536416		NPDC1	0.996361	3.05042		AL161421.1	-0.510318	0.365505
AC025171.2	1.04789	0.816534		CDK11A	0.101882	5.85462e-05		RSRP1	0.407098	0.505843		ZNF304	0.996181	0.894712		AL844908.1	-0.268437	0.216417
BLM	1.2048	0.814901		ZBTB38	0.101869	5.85462e-05		UBXN4	0.406394	1.12889		SORBS1	0.99617	0.770797		G0S2	-0.250641	0.445043
U2AF1	1.07665	0.809876		XCL1	0.1018	5.85462e-05		USP36	0.406069	0.321454		EMP2	0.996024	0.868852		ZNF473	0.337183	0.341423
ADGRG1	1.00142	0.807848		PIAS2	0.101742	5.85462e-05		MVB12A	0.405853	0.392757		AC110769.2	0.995741	1.03939		TLR6	-0.236661	0.325923
C19orf38	1.18631	0.804682		FABP5	0.101608	5.85462e-05		WDR11	0.405746	0.633944		ANTXR2	0.995122	3.73677		AC008440.2	0.252868	0.502517
ATP8B3	1.25799	0.803069		SFXN3	0.101511	5.85462e-05		TC2N	0.405392	0.475124		FAS	0.99381	3.36256		AC005224.3	0.324689	0.349537
TOR4A	1.1854	0.802211		TPRKB	0.101459	5.85462e-05		AC099811.4	0.404492	1.13788		AC013264.1	0.993718	2.71655		SLC4A8	-0.44781	0.386145
ADAP1	1.08145	0.802207		SRSF3	0.101402	5.85462e-05		CKS1B	0.404235	0.361361		TMEM184C	0.993705	1.74624		SKA3	0.320113	0.342852
AC016773.1	1.15227	0.797381		TNFSF12	0.1014	5.85462e-05		RPS4X	0.404186	0.4043		DMC1	0.992953	0.850869		CTRL	-0.42494	0.318225
CDKN2C	1.21345	0.796765		IFITM2	0.101399	2.01343		DDX21	0.404105	0.431627		KBTBD7	0.992708	1.40646		SPIN4	-0.619353	0.461474
EVC2	1.05502	0.793963		NFKB1	0.101354	5.85462e-05		PHACTR2	0.404048	0.355085		PKIG	0.991722	1.12869		RNF128	0.212158	0.517566
VDR	1.13468	0.783997		KAT6A	0.101292	5.85462e-05		CHFR	0.403172	0.371233		AC092683.1	0.991442	2.68384		MAGEF1	-0.799477	0.661481
CEP128	1.09414	0.783997		TRIM38	0.10129	0.00974267		RPS29	0.403158	0.333533		CD8A	0.990922	1.53637		ITGB8	0.217878	0.531304
ARHGAP27	1.16004	0.769337		LCP1	0.101267	0.937695		SYNE3	0.402544	0.400451		RAPGEF6	0.989898	2.98533		AL035530.2	0.795663	0.662414
HIST2H2BF	1.08864	0.769337		METTL23	0.101203	5.85462e-05		LRR1	0.40222	0.418412		CRPPA	0.989762	0.861017		NPM2	0.432063	0.33709
S1PR1	1.21839	0.768807		ZNF770	0.101151	5.85462e-05		PSMB1	0.402134	1.08866		ZNF827	0.98957	2.89207		JPT2	1.36655	1.53898
INCENP	1.08271	0.766853		CDS2	0.100817	5.85462e-05		AC087190.1	0.40206	0.317261		AC004816.1	0.987574	0.738999		MMP9	0.329934	0.339325
BCL2L15	1.10618	0.76343		QKI	0.100534	5.85462e-05		KAT6A	0.401742	0.461182		PPP2R2B	0.987148	1.19735		NEB	-0.216081	0.346796
PINX1	1.07029	0.762271		EIF2S3	0.100463	5.85462e-05		TTC39B	0.401591	0.439793		PRELID2	0.986407	0.952284		HIF1A-AS3	0.331925	0.331983
RNF213-AS1	1.01471	0.749019		ESYT2	0.100461	5.85462e-05		DOCK11	0.401508	0.552808		POLE	0.986257	1.44173		LTBR	-0.277403	0.327014
SHMT1	1.07376	0.746389		FAM50A	0.100439	5.85462e-05		NMRK1	0.401276	0.357662		BAZ1B	0.985797	5.64152		LGR4	0.273218	0.319486
HLA-F-AS1	1.01811	0.739704		KIF2A	0.100423	5.85462e-05		PTER	0.400983	0.355434		PCED1B	0.985793	2.49945		LINC02384	-2.51913	3.68187
LTB4R	1.11063	0.738881		RCOR1	0.100387	5.85462e-05		SLC66A2	0.400963	0.382004		C16orf54	0.985493	4.21456		MTMR11	-0.213169	0.354444
MYC	1.19202	0.738709		GMNN	0.10031	5.85462e-05		MLLT3	0.40088	0.527348		RESF1	0.984933	2.87058		GCSAM	-0.285677	0.306247
AC006064.4	1.07578	0.736444		TMEM14C	0.100217	5.85462e-05		MFSD14B	0.400829	0.353965		APBA3	0.984919	1.6919		UBOX5	-0.616613	0.487421
FANCB	1.05904	0.73476		C5orf51	0.100209	5.85462e-05		SEC16B	0.40064	0.955537		TRIM21	0.984834	2.49072		DENND5B	0.222988	0.387233
SLC28A3	1.03232	0.729168		MTMR3	0.100191	5.85462e-05		SLC12A9	0.400579	0.336051		CXCR4	0.98483	7.70916		C22orf34	-0.472952	0.388008
GPC5	1.075	0.726267		SNRPG	0.100149	5.85462e-05		ASXL2	0.400572	0.353965		GPR137	0.984556	1.72692		CDH24	0.243808	0.340164
AC006460.2	1.01824	0.708489		NDUFS3	0.100147	5.85462e-05		NKTR	0.400391	1.04115		DZIP3	0.984209	2.94115		THRA	-2.24381	2.91168
ADAMTSL4	1.21037	0.70737		DRAIC	0.100137	5.85462e-05		ZNF880	0.400042	0.317997		PWWP3A	0.982326	3.6164		KALRN	-0.198041	0.444151
LINC002481	1.03507	0.668254		DEDD	0.100134	5.85462e-05		MTERF3	0.40002	0.324364		BSPRY	0.981477	0.999127		MYLK-AS1	-0.447439	0.351149
ACKR4	1.06527	0.664535		AC026471.4	0.100089	5.85462e-05		TUT7	0.39928	0.317997		GABRB3	0.980871	1.75833		ZNF528-AS1	0.552586	0.503667
AC005343.1	1.01214	0.650053		JMJD1C	0.100089	5.85462e-05		CCDC59	0.399217	0.331483		IFT81	0.980862	0.996157		LONRF2	0.214372	0.763419
AL121603.2	1.0359	0.630999		AC058791.1	0.100015	5.85462e-05		AC022075.1	0.398162	0.610578		C19orf12	0.98019	3.3858		EMP1	0.266901	0.347938
LY6G5B	1.01304	0.623945		CWC15	0.0999918	5.85462e-05		CERS5	0.398135	0.456906		CDYL2	0.97995	1.92723		MPP6	-0.71431	0.561922
MRPS12	0.998854	1.5493		ANXA6	0.0999402	5.85462e-05		FAM177A1	0.397937	0.415075		YWHAQ	0.979685	6.98976		AC020663.3	-0.363162	0.299953
SNX5	0.998565	4.30179		TBL1XR1	0.0999019	5.85462e-05		PGAM1	0.397506	0.457959		ZNF420	0.979038	1.33107		MGST1	-0.212178	0.339451
WWC3	0.997577	1.68576		SDHAF2	0.0998221	5.85462e-05		SLC27A2	0.396755	0.474363		ZAP70	0.978303	2.60752		ODC1-DT	-0.305858	0.288114
EIF2S1	0.996447	2.4274		ENDOD1	0.099758	5.85462e-05		C3orf38	0.396526	0.392757		GTF2H1	0.978072	2.98153		AL021155.5	-1.64625	2.18372
DOK1	0.995671	1.11134		PHF20	0.0996662	5.85462e-05		LRRC28	0.396495	0.371181		RITA1	0.978052	1.41041		IGKC	0.215251	1.13755
DDX27	0.994928	1.80289		C18orf21	0.0995703	5.85462e-05		SNAPIN	0.396411	0.40128		CD99	0.977669	8.25648		ITM2C	0.641924	0.559702
ACTR3	0.994669	3.78613		GSK3B	0.099396	5.85462e-05		ASCC3	0.396327	0.469688		GATA3	0.977554	4.45617		SAP25	-1.00326	0.990623
GSTM4	0.994668	0.925204		KAT5	0.0993562	5.85462e-05		SIPA1L1	0.395645	0.697821		CMC1	0.976812	4.23646		ZC3H11A	-0.384671	0.328787
ANKS1B	0.993758	0.855311		CENPW	0.0993328	5.85462e-05		CARD8-AS1	0.395296	0.689446		CMBL	0.976543	0.858215		TBC1D30	-0.209095	0.318406
LRIF1	0.993194	0.869853		GTF2H1	0.0992741	5.85462e-05		S100PBP	0.39522	0.47504		SCML4	0.976462	1.88523		AL117336.2	-0.270341	0.25784
SP2	0.992994	1.13118		PCM1	0.0992282	5.85462e-05		PSIP1	0.395131	0.65873		NUDT14	0.975906	3.34702		AC006064.4	0.366415	0.350328
USP20	0.992721	1.28227		MRPL38	0.0992122	5.85462e-05		ZNF138	0.395026	0.316336		NCOA5	0.975733	2.17467		L3MBTL1	-0.488228	0.352797
CTDSP1	0.99173	1.87606		TSPAN17	0.0991563	5.85462e-05		KRTCAP3	0.394628	0.345705		MGME1	0.975579	2.37305		TIAM2	2.36505	3.5771
BOD1L1	0.990493	3.35313		PIP4P1	0.0989985	5.85462e-05		CDCA5	0.394559	0.65316		KIAA0040	0.975312	2.10132		CLEC4E	-0.198343	0.359963
MBNL1	0.990439	1.40146		LGALS3BP	0.0989918	5.85462e-05		MTPN	0.394371	0.545053		TRBC2	0.975237	2.44037		AL158212.2	-0.26315	0.292778
MASTL	0.989726	1.00517		ILF3-DT	0.0988992	5.85462e-05		AC008147.2	0.394176	0.327752		SHC4	0.97438	1.74894		DDC	0.189882	0.760859
GTF2B	0.988373	1.73526		FAF1	0.0988194	5.85462e-05		OSER1	0.394165	0.371233		AC092821.3	0.973989	2.09724		PSRC1	0.252317	0.301775
DDX23	0.988284	2.19844		KBTBD2	0.0987863	5.85462e-05		U2AF1L4	0.39388	0.366788		B3GALNT2	0.971999	1.62214		AC099332.1	-0.29081	0.307061
TMEM43	0.988122	1.17949		STAT5B	0.0987618	5.85462e-05		DLST	0.393588	0.336848		AZIN1-AS1	0.970375	1.03391		CPNE2	-0.395006	0.324102
SPTLC3	0.98795	0.874016		PRELID3B	0.0987406	5.85462e-05		DLGAP1-AS5	0.393075	1.61155		MAP3K9	0.970199	1.0022		MUC1	0.289093	0.299742
RPS15A	0.987312	2.46454		B4GALT3	0.098597	5.85462e-05		AC064836.4	0.392671	0.386979		CETN3	0.970064	2.16742		KBTBD8	0.674222	0.543865
FIRRE	0.986227	1.09279		UBA52	0.0985587	5.85462e-05		SNX20	0.392534	1.2929		JCHAIN	0.969315	1.43381		CGNL1	0.200967	0.431254
CDC123	0.986051	1.88295		FAM120A	0.0985178	5.85462e-05		RNF149	0.392406	0.405955		AC005480.1	0.968857	0.934122		PYGM	-0.253602	0.30625
SH3BP5L	0.984959	1.01553		ZNRF2	0.0984477	5.85462e-05		STAP2	0.392322	0.475124		IATPR	0.966214	0.972842		FZD6	2.66052	3.89543
AC026979.2	0.984894	0.923383		RFC1	0.0984369	5.85462e-05		CDV3	0.391994	0.461718		AK1	0.965606	1.32496		ADGRE1	-0.262894	0.260738
AL021707.7	0.984262	0.645464		MED1	0.0984234	5.85462e-05		PTPN6	0.391966	0.328579		NPIPB4	0.964759	1.80147		ACSM3	-0.374335	0.282164
IL17RA	0.983617	1.71735		E2F4	0.0983228	5.85462e-05		BRMS1	0.391705	0.36873		RIBC2	0.964334	1.37278		CCNE2	0.568258	0.514915
EXOC3L4	0.983466	0.840416		DDX52	0.0983201	5.85462e-05		CLK2	0.390779	0.31965		PGBD2	0.96413	1.4744		PYCR1	0.22766	0.320416
FCHSD1	0.982276	1.36383		VIM	0.0982863	1.66054		MAP3K1	0.390778	0.352992		UTP20	0.962608	2.50441		AC041005.1	-0.216563	0.313673
TMEM35B	0.982221	2.5444		SART1	0.0982403	5.85462e-05		CCDC51	0.390701	0.333533		SNX33	0.962336	0.868362		AC015813.1	-0.627982	0.4956
SAT1	0.981278	7.65581		MAPRE2	0.0982402	5.85462e-05		CCDC97	0.390045	0.303515		RGS2	0.961908	1.67019		AL162231.1	0.519929	0.400489
RNF44	0.980843	1.62056		TMOD3	0.0982253	5.85462e-05		STK24	0.389271	0.632861		SLC25A19	0.961773	1.12916		OAS1	1.10628	1.17828
USB1	0.980605	1.75136		MGAT4B	0.0981522	5.85462e-05		ALKBH6	0.388977	0.297329		MAST4	0.961428	2.20191		IGHM	0.212756	0.891289
MAP3K3	0.980486	1.32141		PUM1	0.0981446	5.85462e-05		CARD8	0.388864	0.312064		RIOK1	0.961227	3.70365		AC008467.1	-0.410702	0.355903
AC105446.1	0.979576	1.14672		DUSP16	0.09808	5.85462e-05		GDE1	0.388804	0.356724		PPT2	0.960975	0.874161		ZNF446	-0.520273	0.393648
PSMG3	0.979138	1.66749		TMEM107	0.0980459	5.85462e-05		CHRAC1	0.388692	0.311466		NSD2	0.960816	3.56607		ARMCX2	-0.211603	0.269494
NHSL2	0.97912	0.884657		FYB1	0.0980406	0.984917		ZNF484	0.388626	0.29737		TMEM106C	0.95999	2.09724		PARD6G	0.592755	0.50395
ACTN4	0.97867	2.93647		ERVK3-1	0.0979407	5.85462e-05		SMG1	0.388501	0.480182		TRMT1L	0.959757	1.94614		DSCC1	0.346612	0.298466
ANKRD12	0.974066	2.48265		ORMDL2	0.0978174	5.85462e-05		TIGD5	0.388284	0.311251		BTN2A2	0.959457	1.98481		CR1	-0.187533	0.377116
TRIP4	0.973709	1.52224		MAT2A	0.0977573	5.85462e-05		ZDHHC24	0.388164	0.427413		AL021707.7	0.95944	0.921862		ZBTB20-AS2	-0.446727	0.33559
PGM2	0.973458	0.823663		CNIH4	0.0976551	5.85462e-05		MAPKAP1	0.387407	0.319136		ZNF235	0.958987	1.11165		STXBP5L	0.189848	0.479868
PACS1	0.972895	1.13666		LYRM4	0.0974785	5.85462e-05		PCLAF	0.387051	0.424757		POC5	0.958396	1.72692		CDA	-0.287123	0.269305
SELL	0.972122	1.28524		VPS50	0.0973685	5.85462e-05		CCDC84	0.386411	0.358137		RSBN1L	0.958317	4.64894		IL17RC	-0.347722	0.313673
RBCK1	0.972019	5.04515		MRPL44	0.0973653	5.85462e-05		CLDND1	0.386364	0.405207		MRPL13	0.958097	5.70356		SHB	-0.20192	0.289897
ENOSF1	0.971624	1.78053		MVD	0.0972624	5.85462e-05		RAPGEF5	0.385668	0.360026		AL121839.2	0.958037	1.00005		IQGAP3	0.194146	0.454585
OSBPL11	0.971556	1.35173		SCLT1	0.0972324	5.85462e-05		WNK1	0.385254	0.933801		HOXB6	0.956598	0.803219		AC078883.1	-0.392634	0.336869
TAF10	0.971293	2.78346		RAB35	0.0970538	5.85462e-05		RBM15	0.385103	0.332677		LINC00944	0.955695	1.36889		MINPP1	0.968059	0.948186
PRDM15	0.970788	0.683886		SNHG15	0.096955	5.85462e-05		PNRC1	0.384969	0.431784		DPY30	0.955552	3.57012		MCF2L2	0.381116	0.413037
AC099811.1	0.970723	0.705377		VIRMA	0.0969019	5.85462e-05		MT1E	0.38459	0.33611		ERG28	0.955008	2.25155		TXNDC5	0.875415	0.881254
AC087239.1	0.970686	0.899033		SAP30L	0.0968995	5.85462e-05		PRPF4B	0.383886	0.531547		PLEKHG3	0.954966	0.934053		ARHGEF10	-0.241887	0.278519
NRBF2	0.970552	1.57306		FLNA	0.0968701	0.544395		TOX2	0.383869	1.40183		ANGPT2	0.953819	1.32884		TLE1	-3.71692	6.65523
DTX2	0.969975	0.748677		CPSF4	0.0968426	5.85462e-05		RPS16	0.383482	0.417648		PFDN6	0.953457	4.54329		NPM3	-0.86226	0.766684
HMOX2	0.969442	1.49491		ERP29	0.0967787	5.85462e-05		TOX4	0.383428	0.593794		CXorf40A	0.953248	1.78021		AC004832.6	-0.313426	0.312834
Z82215.1	0.968775	0.714992		NFATC2	0.0967623	5.85462e-05		TRAF2	0.383274	0.316121		MMP25-AS1	0.952079	1.48204		CREB3L3	0.177249	0.802112
ASXL1	0.968234	2.85501		SELENOW	0.0964198	5.85462e-05		LINC00513	0.383269	0.563894		CEMIP2	0.951743	5.9326		GSTZ1	0.693702	0.600968
PATL1	0.968064	1.04741		MRE11	0.0964127	5.85462e-05		PSTK	0.383099	0.302915		TRAT1	0.95077	2.61408		MAP4K2	-1.82479	2.31229
PSMD6-AS2	0.968061	0.715158		IFI27L1	0.0963757	5.85462e-05		ATXN7	0.383081	0.401148		COL9A2	0.950427	1.80093		TMEM178B	0.197277	0.543862
TESC	0.967518	1.61389		TMEM258	0.0963243	5.85462e-05		CPNE8	0.383081	0.315069		INSL3	0.950093	0.946392		TOMM34	1.51408	1.67223
C1orf131	0.967363	2.7569		PIGS	0.096301	5.85462e-05		PDCD4	0.383036	0.429963		TCAF1	0.949755	2.69458		ANK1	0.179713	0.564853
DYNLT1	0.966249	5.81345		IMMT	0.0962899	5.85462e-05		C12orf49	0.38301	0.323885		CFAP298	0.949279	4.57348		ADGRE3	-0.201966	0.281344
MAD2L2	0.965689	2.80593		THUMPD3-AS1	0.0962102	5.85462e-05		DAXX	0.382729	0.383367		CCDC127	0.949179	1.88414		CXorf21	3.31091	5.73347
GRAMD1C	0.965255	1.06588		COMMD8	0.0961705	5.85462e-05		ATG12	0.382432	0.689488		MLEC	0.949047	2.34635		TNNC2	-0.226724	0.270523
PPM1G	0.96379	4.13359		MTRES1	0.0961406	5.85462e-05		WDR54	0.381552	0.362118		CROT	0.948777	1.61743		GEMIN5	0.893568	0.798652
GIMAP8	0.963491	1.26422		DCPS	0.0961309	5.85462e-05		AC026979.2	0.380995	0.293282		PHACTR2	0.948066	5.17516		MACROD1	-0.500814	0.360297
NSMCE1-DT	0.963228	0.665863		RPL35A	0.0961294	5.85462e-05		MFSD11	0.380919	0.387866		MAP4	0.946441	7.02082		CLEC7A	-0.214309	0.672919
C4orf3	0.962676	4.81506		RRM1	0.0960878	5.85462e-05		UBXN1	0.38077	0.611778		DCAF13	0.94587	4.3468		KIF4A	0.188759	0.735265
TCF19	0.962469	0.909095		FADS2	0.096053	5.85462e-05		SLC38A1	0.380578	0.304366		PRMT6	0.945258	0.865508		AC105429.1	-0.330571	0.284218
PPIH	0.961064	1.8498		NIT1	0.0960331	5.85462e-05		MSL3	0.379888	0.307364		IPO13	0.944934	1.34868		RASD1	5.27546	15.8277
PSMD13	0.960339	4.84505		GHITM	0.0960238	5.85462e-05		SEPTIN9	0.379803	0.371848		CHORDC1	0.944287	2.12658		AL139384.1	0.368792	0.284828
AC091057.6	0.959887	0.955366		CYB5R4	0.0960207	5.85462e-05		MTIF2	0.379336	0.321454		ARL1	0.943659	4.8801		AL022345.4	-0.232309	0.263775
AC007613.1	0.959802	0.678118		DAXX	0.0959952	5.85462e-05		AC010491.1	0.379326	0.481852		SV2A	0.943427	1.1188		C12orf66	-0.450622	0.33559
LARS2	0.958897	1.01122		CHCHD3	0.0959075	5.85462e-05		AGPAT2	0.379165	0.292388		ESYT1	0.943362	5.12031		ZFP28	-0.265962	0.275228
MMP25-AS1	0.958232	0.756457		AGFG2	0.0958917	5.85462e-05		RRAS	0.37902	0.289702		SMIM10	0.9417	1.75894		KHDRBS3	0.215863	0.327196
EXOSC5	0.958183	1.12669		ZNF585A	0.0958348	5.85462e-05		MRPL39	0.379011	0.311969		DLEU1	0.941421	2.7132		SCX	0.282164	0.280244
BNC2	0.957771	0.715529		CSK	0.0958327	0.265497		SNAP23	0.379001	0.314234		TRIM37	0.941274	2.39644		LCA5	0.208403	0.637209
SMIM19	0.957636	2.31079		WDR33	0.0957994	5.85462e-05		PARG	0.378988	0.32037		LINC-PINT	0.941006	2.27495		CD274	0.418754	0.317558
RFWD3	0.956506	1.18493		SMIM7	0.0957555	5.85462e-05		OGA	0.378683	0.620456		TMEM60	0.940635	1.80345		HIST1H2BG	-1.3683	1.81234
ACOX3	0.955214	0.798289		LACTB2	0.0956474	5.85462e-05		MRPS31	0.378605	0.381443		TMEM185A	0.940206	2.57467		ZNF441	-0.744494	0.627287
ARIH2OS	0.955197	0.942069		EIF3K	0.0955953	5.85462e-05		STARD7	0.378386	0.586885		CRYZ	0.939889	1.32486		RPS6KA2	-0.211438	0.266674
APRT	0.954217	2.95328		C12orf43	0.0955734	5.85462e-05		SRI	0.377866	0.458495		LSS	0.939315	1.25274		SLC35F3	0.178402	0.507685
AC012615.1	0.953749	1.00218		CFAP97	0.0955309	5.85462e-05		GSTM2	0.377706	0.311605		AACS	0.938689	1.32634		AC009060.1	-0.628031	0.470482
TRNAU1AP	0.952023	2.47156		MCEE	0.0955125	5.85462e-05		RUBCN	0.377658	0.346094		ACOT13	0.938658	3.73376		JDP2	-0.286408	0.331154
MTMR14	0.951371	1.22093		ITPR1	0.0955024	5.85462e-05		CCNK	0.377156	0.437105		EEPD1	0.938145	1.52131		MSC-AS1	0.542921	0.398738
CYB561D2	0.951208	1.21093		SLC38A2	0.0953447	5.85462e-05		PSMA3-AS1	0.376519	0.60266		MDH1	0.93753	6.93438		TTC26	0.32542	0.290651
ZFHX2-AS1	0.950943	1.02625		NABP1	0.0953188	5.85462e-05		SMNDC1	0.376363	0.436838		POLR2H	0.937467	5.62567		MICAL3	-0.757571	0.620103
CAB39	0.950202	2.23458		RMND5A	0.0952927	5.85462e-05		NELL2	0.376068	0.716898		KIAA1841	0.937275	1.49095		FN3K	-0.418765	0.299729
SFSWAP	0.950171	3.15911		ZBTB14	0.0952353	5.85462e-05		SRSF4	0.376044	0.474595		TNFSF8	0.936688	3.79412		SPARC	-0.215191	0.276639
AC005480.1	0.949754	0.608494		HSBP1L1	0.0951407	5.85462e-05		LINC02195	0.375887	1.08477		PHTF1	0.935512	1.83207		IL4I1	0.230504	0.300057
MIATNB	0.948996	0.996329		RELB	0.0950408	0.125381		LINC00892	0.375245	1.91027		WSB2	0.935511	2.08512		LINC01481	-0.180509	0.356954
DGKH	0.948003	1.15883		ATR	0.094995	5.85462e-05		NR2F2	0.374904	0.303515		CAB39L	0.935393	1.5207		DICER1-AS1	-0.349484	0.26608
RPL37	0.946095	2.04253		GNB4	0.0949775	5.85462e-05		LRRC4C	0.374348	0.294513		TMEM216	0.934916	2.80713		AC004889.1	0.741436	0.629381
PLSCR1	0.946095	1.43617		PTPN18	0.0949766	5.85462e-05		MPRIP	0.374248	0.330902		AC074044.1	0.93441	0.714661		ADAMTSL3	-0.206014	0.300876
HOPX	0.945086	0.861773		PI4KA	0.0949519	5.85462e-05		SERPINB1	0.373842	0.511174		PMEPA1	0.934275	0.780232		AC253572.2	-1.89752	2.33077
CA5B	0.944036	1.19048		MTHFR	0.0949502	5.85462e-05		TXN2	0.373265	0.539371		STAP2	0.933905	0.804762		GAB1	-0.279901	0.252292
SNRPB	0.943734	2.96343		EIF3B	0.0948537	5.85462e-05		PLEKHA3	0.37292	0.382004		YIPF6	0.933154	3.10776		NPW	0.201596	0.425836
AL645728.1	0.943294	0.718488		PSMD4	0.0948469	5.85462e-05		EDEM1	0.372417	0.285692		PSMC3IP	0.932903	1.02247		MISP3	-0.481201	0.353673
RPL22L1	0.941859	1.43377		FAM177A1	0.0946986	5.85462e-05		CEP57L1	0.372365	0.311886		SHROOM3	0.932758	1.5135		ALDH5A1	0.928618	0.819003
ODF2L	0.940752	3.82009		ZDHHC18	0.0946839	5.85462e-05		JOSD1	0.372322	0.368817		COX20	0.931356	5.17538		ZNF23	-0.437122	0.352241
TMEM229B	0.940138	0.937597		WDR46	0.0946226	5.85462e-05		FAM104A	0.372186	0.397046		KCTD9	0.930493	2.40245		CDCA3	0.205097	0.517521
STAT2	0.938899	1.45894		SHARPIN	0.0946019	5.85462e-05		CD5	0.372101	2.04652		COA4	0.930466	3.50451		AC009065.4	-0.329997	0.294345
MTDH	0.938837	4.28914		PAFAH1B3	0.0945081	5.85462e-05		ZMYM3	0.372007	0.287551		CHKB-DT	0.929444	1.03377		INS	0.158573	2.20018
RAP1B	0.938568	2.21728		BLVRB	0.0944881	5.85462e-05		ZBED5-AS1	0.371663	0.301197		HNF4A	0.929406	1.18759		LINC02649	-0.308053	0.299608
APOBR	0.938122	0.922067		SPCS3	0.0944634	5.85462e-05		RAB24	0.371286	0.371373		CARHSP1	0.929287	2.45392		DNAJB4	0.615254	0.608969
ATG5	0.938086	2.50068		MRPS12	0.094436	5.85462e-05		UROS	0.371144	0.294681		CCDC32	0.928587	4.5101		HDAC4-AS1	-0.772533	0.629345
NUDT22	0.937194	1.39371		OTULIN	0.094422	5.85462e-05		ZC3H10	0.371053	0.346185		ACP5	0.928038	1.89756		AC147651.1	-0.184287	0.294054
RASA2	0.9367	1.87547		PANK2	0.0944087	5.85462e-05		PRPF38A	0.371047	0.399172		RAB15	0.927891	0.885791		ALMS1-IT1	-0.291333	0.290275
C18orf54	0.935707	0.655673		HIST2H2AC	0.0941985	5.85462e-05		USP1	0.3709	0.3329		PPM1G	0.927827	5.57342		CD83	-0.360307	0.450582
SHLD1	0.935661	1.01398		C12orf57	0.0940996	5.85462e-05		C9orf85	0.370824	0.310219		ACTR3C	0.927798	1.20968		PODXL2	-0.25525	0.237952
RAP2C	0.93548	1.74124		HNRNPH1	0.0940589	5.85462e-05		USP28	0.370797	0.297582		HDAC7	0.926985	3.27227		HIST1H2BI	-0.265285	0.288496
TBC1D2B	0.934092	1.11753		PELI1	0.0940012	5.85462e-05		SRSF5	0.370613	0.663302		UCK2	0.926893	1.21194		LMNTD2	-0.235312	0.23751
PUM3	0.933343	1.02014		KRTCAP2	0.0939443	5.85462e-05		KDM6A	0.370611	0.318998		BHLHE41	0.926777	1.26596		LINC00852	-0.352792	0.307061
NUP93	0.933172	1.15228		HIVEP1	0.093901	5.85462e-05		SUFU	0.370533	0.298748		INTS6L	0.926729	2.52509		SLC2A11	-0.561708	0.427249
ERICH1	0.9327	1.47597		CHD6	0.0938908	5.85462e-05		TRIP6	0.37036	0.491425		FAM107B	0.926443	6.08798		GHRL	-0.283668	0.366428
NDUFV2	0.932685	4.39826		CEP57	0.0938688	5.85462e-05		MYO7A	0.370322	0.607343		SRPRB	0.925864	3.33312		CD9	2.79885	4.61944
FARS2	0.932016	1.12587		SRSF4	0.0938576	5.85462e-05		NASP	0.370145	0.494336		TRMT10A	0.925698	1.8784		NR2F6	-0.323953	0.258278
WBP1L	0.931647	1.31487		LAPTM5	0.0938019	0.82028		HAT1	0.369774	0.309578		POLR1C	0.925659	2.12581		CUEDC1	0.232155	0.325314
ZNF433-AS1	0.931532	0.96343		RGCC	0.0937913	0.718896		C12orf60	0.369607	0.312989		NT5DC2	0.924824	0.882914		POLE2	0.224442	0.491019
TOX	0.930977	0.841916		TMEM8B	0.0937044	5.85462e-05		INCENP	0.369484	0.460487		PLEKHF1	0.92478	2.15462		MCEMP1	-0.176403	0.306408
EED	0.930016	1.22007		PPP4C	0.093612	5.85462e-05		DGKZ	0.36943	0.288554		FAM89B	0.924143	4.47621		AC138649.1	-0.184241	0.288105
ZNF675	0.928857	0.943209		SMURF1	0.0935633	5.85462e-05		MR1	0.369427	0.475935		DERL3	0.922952	1.11545		KDELR3	0.182927	0.571338
ZNF224	0.927458	1.47325		ABALON	0.0934924	5.85462e-05		TTC14	0.369152	0.423398		MORN2	0.922221	1.30738		EDA	-0.167832	0.376511
RCC1	0.926317	0.661797		USP36	0.0934433	5.85462e-05		PDCD4-AS1	0.3691	0.329401		AC124248.2	0.922144	0.912549		NRIP1	-2.29147	3.18305
DESI1	0.926272	1.84189		MED21	0.0934018	5.85462e-05		SRSF2	0.368594	0.493697		EPSTI1	0.920899	2.07697		MKLN1-AS	0.409759	0.314707
HIST1H1C	0.925694	2.68259		ZC3H15	0.0933828	5.85462e-05		AIMP1	0.368522	0.47748		MTCH2	0.920741	3.71203		CCDC96	-0.255858	0.22888
SUB1	0.925263	1.94337		ALDH18A1	0.0933629	5.85462e-05		AIP	0.368249	0.389616		HOXB7	0.920211	0.735469		ZNF674-AS1	-0.426702	0.348243
USP36	0.924268	1.48203		LMF2	0.093164	5.85462e-05		BET1L	0.367914	0.28507		PDZK1	0.920174	0.728608		SV2C	0.172796	0.43376
OGDH	0.922996	1.51555		C2orf69	0.0931615	5.85462e-05		MIR762HG	0.367904	0.324784		EIF2S1	0.919373	6.0637		AC017083.1	0.355961	0.299123
LMAN2	0.92105	2.27684		IPO9	0.0930709	5.85462e-05		ZBED4	0.367762	0.289618		GDF11	0.918843	2.1591		IGLC2	0.182541	1.53915
SYF2	0.920829	1.77592		HIF1AN	0.093035	5.85462e-05		BID	0.367318	0.278407		SMUG1	0.918391	1.72692		IGF2BP2	-0.207829	0.270494
AC008764.8	0.920531	0.66857		BOP1	0.093011	5.85462e-05		CCDC18-AS1	0.367274	0.346304		WBP4	0.917994	2.6107		TRMT10A	0.833463	0.847694
HPS6	0.91943	0.94344		TAX1BP1	0.0930052	5.85462e-05		PASK	0.367194	0.336101		CD3G	0.917751	1.76261		TRBV6-2	0.386666	0.3795
MTRNR2L7	0.919096	0.710587		TBC1D10B	0.0929628	5.85462e-05		AC005520.2	0.367065	0.376756		LIN9	0.917096	1.04653		CD163	-0.17257	0.290651
AMER1	0.919016	0.662808		NDUFA8	0.0928704	5.85462e-05		TRIR	0.367047	0.528276		ZNF17	0.917072	1.0755		S1PR3	-0.198644	0.295609
MPPE1	0.918915	2.2596		SLA	0.0927815	0.6377		RFFL	0.366822	0.278132		XPO5	0.916957	1.95615		TFF3	0.161571	0.589251
PLPP1	0.918289	0.888459		SNX27	0.0927716	5.85462e-05		ENTR1	0.366531	0.289466		AL139274.2	0.916229	0.7779		TMEM91	-1.35444	1.39146
RTKN2	0.91807	0.621696		TMEM242	0.0927229	5.85462e-05		FAU	0.366273	0.586788		CCNI2	0.916225	0.723916		LINC02580	-0.167093	0.408451
ATAD5	0.917529	0.749442		LYPLA2	0.0926226	5.85462e-05		P2RY11	0.365937	0.567402		LCMT2	0.916034	0.828057		CD300LF	-0.190026	0.282089
RPLP1	0.917247	3.26985		HPS1	0.0926016	5.85462e-05		RDH5	0.365895	0.298748		HLTF	0.915629	2.00155		AL139289.2	-0.175387	0.279354
MFAP1	0.917202	2.03908		STARD3NL	0.0924417	5.85462e-05		UBA6	0.365799	0.619264		TRIM46	0.915579	0.844462		PCSK5	-0.157505	0.514948
TBC1D22A	0.916919	1.60676		PDK1	0.0924227	5.85462e-05		SRRM1	0.365573	0.676745		FDPS	0.914658	5.96206		NEK2	0.227848	0.328541
AC048341.2	0.916546	0.633029		DDX46	0.092364	5.85462e-05		TEX264	0.365493	0.367497		DMGDH	0.914239	0.942584		AC108471.3	-0.224328	0.334622
GRPEL1	0.915248	1.9073		NAXE	0.092308	5.85462e-05		IGBP1	0.365165	0.351975		PRC1	0.913996	1.43869		TRAM2-AS1	-0.193094	0.244683
CENPU	0.91355	0.587016		TMEM87A	0.0922646	5.85462e-05		C21orf91	0.364763	0.347558		METTL15	0.913437	1.18729		MCOLN3	-0.188564	0.143519
Z97192.3	0.913148	0.843758		KPNA4	0.092249	5.85462e-05		TXLNG	0.364724	0.328579		RAB39B	0.913158	1.95208		TGFB1I1	0.184171	0.487799
CLN3	0.913116	1.7696		RB1	0.092248	5.85462e-05		PDIA6	0.364618	0.53342		CEP170B	0.912724	0.736113		CEP170B	0.194045	0.448335
CHD1	0.912105	2.08215		PHF20L1	0.0921862	5.85462e-05		ANKLE2	0.364088	0.492782		COMTD1	0.912228	4.80659		DBP	-1.24636	1.23213
N4BP2L1	0.91148	2.41918		PHYKPL	0.0920853	5.85462e-05		GSTM4	0.364073	0.288628		CENPW	0.91142	1.04329		AC005480.1	0.33402	0.311369
TBC1D2	0.909707	0.590965		ZNF720	0.0920783	5.85462e-05		RPA1	0.364053	0.297166		ADARB1	0.911187	1.82472		KIAA0753	0.827106	0.707337
YWHAZ	0.90889	1.70681		RAB11FIP1	0.0920056	5.85462e-05		UBN1	0.363942	0.393982		TMEM70	0.910666	4.07754		WNT4	0.159174	0.498521
MZB1	0.9079	1.24708		SNRK	0.0919993	5.85462e-05		RPL30	0.363862	0.372356		LIN52	0.910577	1.41389		KRT7	0.157273	0.525945
TMEM250	0.907595	1.61762		CS	0.0918674	5.85462e-05		RMI1	0.363519	0.291589		IMPA1	0.910503	2.8156		GATA2	0.202718	0.372442
C2CD3	0.907158	0.735302		MAFF	0.0918476	5.85462e-05		GSTO1	0.36351	0.639		RAB35	0.910454	2.67227		EPHX1	-0.247093	0.235766
VAMP8	0.907098	3.66362		ALG13	0.0918326	5.85462e-05		SPAG8	0.363185	0.421564		PSD4	0.910201	3.47363		LEF1	-1.69039	1.93724
BTN2A1	0.905873	1.88612		ACTR2	0.0917922	5.85462e-05		N4BP2L2	0.363083	1.30981		TRBV9	0.909953	0.706325		C10orf143	-1.19576	1.13934
COA6	0.905279	1.93194		DCUN1D1	0.0917869	5.85462e-05		RBM25	0.363023	0.458516		CORO1B	0.909192	2.61025		ALG10B	0.685414	0.547416
NBPF26	0.904923	0.628847		PLEKHF2	0.0916827	5.85462e-05		SBNO2	0.362244	0.672236		PTRH1	0.909158	2.51724		GOLPH3L	0.935516	0.898954
NDUFAF1	0.904882	1.27045		IGF1R	0.0916727	5.85462e-05		PICALM	0.362214	0.367211		KHDC1	0.908959	0.696299		ASB2	2.18456	2.86081
ZNF701	0.903857	0.757966		MAP1A	0.0914838	5.85462e-05		MTHFD2	0.361906	0.298748		HES6	0.908936	1.28537		APBB3	-0.429253	0.330804
PIGC	0.903751	1.91679		MALSU1	0.0914468	5.85462e-05		LINC00861	0.361822	1.50099		MZF1-AS1	0.907499	1.07504		AFAP1L2	6.23326	20.4007
LRCH4	0.903501	1.93194		ACBD3	0.0913661	5.85462e-05		PDLIM2	0.361793	0.295319		CEP97	0.906625	2.0218		IGSF6	-0.439844	0.351653
STARD5	0.902819	0.666969		NTAN1	0.0913505	5.85462e-05		AC079922.2	0.36168	0.588432		GALM	0.90587	2.64539		PRSS21	-0.313905	0.187233
UBLCP1	0.902279	1.37564		ARCN1	0.0913436	5.85462e-05		CENPE	0.36158	0.63461		TRGC1	0.90587	0.784867		BTK	-0.194089	0.271419
PHF20	0.90209	2.27887		GNG2	0.0912366	5.85462e-05		C9orf78	0.361455	0.502002		CERS4	0.905845	2.20923		IGFBP5	0.155692	0.498178
AAK1	0.901572	2.17525		RCOR3	0.0911867	5.85462e-05		MPG	0.361348	0.339362		LRFN3	0.905555	0.912005		SUMF1	-0.891774	0.780344
RPL36AL	0.901262	3.59981		GSPT2	0.0911465	5.85462e-05		CHRNE	0.361258	0.486051		SEPHS1	0.904986	2.5137		TMEM45B	-0.211655	0.206278
XYLT1	0.901109	0.624775		CLEC2D	0.0911371	0.810834		PLEKHN1	0.361063	0.721096		AGL	0.90476	3.3808		AP000240.1	0.50883	0.384948
LPIN1	0.89931	2.35142		MPPE1	0.0911022	5.85462e-05		GALT	0.361007	0.37364		PSMC4	0.904727	5.03366		DDX28	-1.77088	2.08057
CYP20A1	0.89867	1.22655		ZMAT3	0.0910814	5.85462e-05		DCAF8	0.360893	0.43834		ATP2A3	0.903884	4.03866		ZNF16	-0.775338	0.615021
ZNF845	0.898213	0.659712		SCAP	0.0910535	5.85462e-05		TAF1B	0.360887	0.284978		RBM4B	0.903785	1.48826		AC010883.1	-0.41696	0.303375
SZRD1	0.898125	2.13071		CEP95	0.0910442	5.85462e-05		DERL2	0.36085	0.405207		UBL5	0.902696	5.22725		IFITM3	-4.46685	10.1682
KIF11	0.898058	0.648467		HINFP	0.0910156	5.85462e-05		AC097448.1	0.360804	0.291314		ZNF20	0.902586	0.882387		ARL6	0.34169	0.282112
RAD9A	0.89755	0.872001		MUC13	0.0909746	5.85462e-05		ZNF766	0.360774	0.314803		COQ5	0.902577	1.75814		AC048341.2	0.375948	0.300876
CCDC174	0.897209	1.27758		ASPSCR1	0.0908717	5.85462e-05		THOC6	0.360723	0.280903		TOB2	0.902494	2.53963		ZEB2-AS1	-0.358561	0.277223
PPA1	0.896737	6.2063		ECHDC1	0.0908549	5.85462e-05		ERN1	0.360485	0.320258		AC016747.1	0.902429	1.27021		ZNF503	0.290096	0.262548
ARPC5L	0.896696	2.30193		PEX10	0.0908541	5.85462e-05		LSM6	0.360327	0.313297		METTL2A	0.902136	1.96949		GPBAR1	-0.169142	0.250436
SLC34A1	0.896633	0.911548		SNRNP25	0.0907598	5.85462e-05		RPS7	0.360272	0.376517		EMC2	0.902116	3.3222		AC097534.2	-0.493365	0.365692
TOPORS	0.896599	2.24324		RPL13	0.0907513	5.85462e-05		WASF2	0.360203	0.543503		GDAP1	0.901961	1.19391		WBP2NL	-0.283183	0.253931
MTPN	0.896506	2.7274		DDX39A	0.0907427	5.85462e-05		PDE4A	0.36016	0.405955		ARPC5L	0.901478	3.28809		EHHADH	0.252627	0.259651
EIF1	0.895072	2.22609		TOE1	0.090736	5.85462e-05		SDCBP	0.360135	0.308025		OLFM2	0.901468	0.735469		SLCO1A2	0.15871	0.424891
PLEKHA7	0.894285	0.772373		KMT2E-AS1	0.0906274	5.85462e-05		SGO2	0.359771	0.326686		PHF6	0.901018	2.72996		ENO1-AS1	-0.298127	0.255924
HMGN4	0.893385	1.80289		KLRB1	0.0905124	0.652106		AL392086.3	0.359472	0.655759		AP003774.2	0.900327	1.4772		OIP5	0.149671	0.735265
CCDC97	0.893183	1.17247		MLLT6	0.0904841	5.85462e-05		DDX55	0.35941	0.276139		KL	0.89988	0.666721		TAF6L	-1.18187	1.14342
ATP6V0A2	0.892469	1.35126		DDX54	0.0904744	5.85462e-05		ATP6V0A2	0.358831	0.28613		DCP1B	0.899788	1.18326		LINC00205	1.43005	1.55677
RELA	0.891979	1.55301		RNF38	0.090418	5.85462e-05		FBXL8	0.358727	0.277705		ID2	0.897696	3.09138		NEUROD1	0.152817	0.485074
GTF2E2	0.891867	1.68443		YBX3	0.0904013	5.85462e-05		DDX24	0.358702	0.630222		AC006480.2	0.895886	0.963713		LMLN	-0.228808	0.251654
PTHLH	0.891256	0.665091		NDUFA9	0.090358	5.85462e-05		POLM	0.358556	0.273576		LSM2	0.895698	3.19223		LIM2	-0.150953	0.423387
GATAD2A	0.889711	1.60142		AL353807.5	0.0903116	0.133457		ZSCAN25	0.358292	0.390437		OXCT1	0.895657	1.7368		CD40LG	3.47027	6.54517
HIST1H2BC	0.889463	0.88733		XPO6	0.0903072	5.85462e-05		SNHG6	0.358208	0.43834		SP140	0.894984	5.97663		AC137630.3	-0.256843	0.269305
INTS6L	0.889277	0.850754		SEMA4G	0.0903013	5.85462e-05		ITGB1BP1	0.357926	0.28704		NDC80	0.894976	2.24121		SRGAP1	-0.200303	0.240844
AC139720.1	0.888227	0.812681		MYDGF	0.0902485	5.85462e-05		ZNF831	0.357707	1.89539		DENND2D	0.893818	1.87		HK3	-0.15837	0.275228
RABGAP1L	0.888125	2.64068		PTMS	0.0902038	5.85462e-05		NGDN	0.357334	0.298748		MUS81	0.893467	2.75229		AC093525.4	0.277539	0.262829
HIST1H3H	0.886207	0.678118		TTC9C	0.0901871	5.85462e-05		AL441992.1	0.357131	0.296037		ARID5B	0.892951	6.6679		RASSF8-AS1	-0.184908	0.256429
SEPTIN7	0.886064	1.89622		MTFP1	0.090119	5.85462e-05		DDX39A	0.357042	0.290839		AL022323.4	0.892732	0.717804		GFOD2	1.30987	1.44903
TOPBP1	0.885672	1.41287		GRSF1	0.09008	5.85462e-05		HLA-DRB5	0.35697	1.63659		ST6GALNAC1	0.891647	0.722596		LY6G5B	-1.17257	1.11464
STX5	0.885648	1.85629		STX16	0.0899333	5.85462e-05		ACADS	0.35654	0.269743		SNAP47	0.89164	1.98298		PARD6G-AS1	0.159716	0.577572
RAB38	0.885412	0.894546		FAM118B	0.0899166	5.85462e-05		DLGAP1-AS1	0.35588	0.768611		BPNT1	0.891609	1.75121		AC004982.2	-0.380487	0.275336
LZTS1	0.885411	0.635223		CAMK2G	0.0899103	5.85462e-05		EPC1	0.355802	0.424757		PSTPIP1	0.8908	5.27887		RPARP-AS1	-1.08335	0.995775
CCSER2	0.885166	2.38472		MIF4GD	0.0898328	5.85462e-05		CD96	0.355696	3.2927		CHPF	0.890536	1.40796		PZP	-0.629538	0.561154
ZNF669	0.884942	0.875169		VASP	0.0898287	5.85462e-05		TMEM250	0.355593	0.281727		GOLIM4	0.890291	1.49983		ACRBP	-0.208788	0.230973
AC064836.4	0.884666	0.666424		GLMN	0.0897712	5.85462e-05		B3GNTL1	0.355486	0.470775		CARD6	0.88955	1.70769		AC021016.3	-0.292671	0.278033
NFATC2IP	0.884612	1.99674		PLEKHA3	0.0897684	5.85462e-05		CTDSPL2	0.355357	0.346094		ANXA1	0.887348	3.52734		MYRF	-0.160123	0.235316
Z98885.3	0.884489	0.621346		PPIL3	0.0897161	5.85462e-05		TOMM5	0.35519	0.497521		CRNDE	0.886208	0.78516		AL135791.1	-0.381622	0.293052
DUSP11	0.883653	1.2663		CNPY3	0.0896491	5.85462e-05		CEP135	0.355166	0.29239		INO80C	0.885572	2.31207		CASTOR1	-0.714532	0.569483
YARS	0.883142	1.19027		RPS27A	0.0896016	5.85462e-05		TCOF1	0.354934	0.319136		SLC30A6	0.885054	1.66249		PPT2	0.534482	0.396286
AATF	0.882379	1.32177		SAMD3	0.0895988	5.85462e-05		CHAMP1	0.354637	0.286967		ALG1	0.885033	1.9307		SRRM2-AS1	-0.215283	0.229701
TPR	0.881357	2.79081		GNB5	0.0895497	5.85462e-05		SETD4	0.354616	0.276466		CCDC80	0.884662	0.679422		NEDD4L	-0.457225	0.328351
JAKMIP1	0.881015	0.811101		RPS14	0.089522	5.85462e-05		CEP192	0.35425	0.298618		TRNAU1AP	0.884351	4.02729		FNBP1L	0.213373	0.296612
PBXIP1	0.88048	1.52877		SNX9	0.0895127	5.85462e-05		ACSF3	0.354207	0.267029		SYP	0.883518	0.739045		MCM4	1.2645	1.59585
L3HYPDH	0.880197	0.72097		COA1	0.0895078	5.85462e-05		DYNLT1	0.353786	0.405511		PPP2R5D	0.883467	2.17314		INKA2	-0.190303	0.23058
RNF168	0.880064	1.30165		LXN	0.0894953	5.85462e-05		M6PR	0.353757	0.298748		PCNX4	0.883251	3.0882		GATM	0.219863	0.351653
MED26	0.879674	0.866707		JAK2	0.0894294	5.85462e-05		ZNF43	0.353464	0.290953		NDUFV2	0.882785	4.59145		HIST1H2BD	-0.737858	0.717141
SFT2D1	0.879391	1.13286		SLC4A4	0.0893805	5.85462e-05		TRIL	0.353455	0.315918		DHCR7	0.882706	1.91069		IFT81	0.324201	0.269723
MRPL9	0.879082	2.18968		ABHD3	0.0893559	5.85462e-05		ZNF688	0.353392	0.360026		BRD8	0.882682	2.59231		AL391069.2	0.400208	0.303445
ZFP36	0.878154	1.41624		NUFIP1	0.0892703	5.85462e-05		PRNCR1	0.353291	0.280903		GABPB1	0.881852	2.13348		PCLAF	3.27367	6.67379
TSPAN14	0.877665	1.09697		MRPS5	0.0892172	5.85462e-05		MTF2	0.353192	0.452884		TBCB	0.881814	6.32716		PHLDA3	0.2399	0.24774
SNX6	0.877441	5.13485		ETFDH	0.0891964	5.85462e-05		SCYL3	0.352999	0.267077		S1PR2	0.881394	1.03193		AC004825.2	-0.176148	0.228679
AL359220.1	0.877231	0.798292		INO80	0.0891934	5.85462e-05		JUNB	0.352859	0.575005		SV2C	0.880413	1.04969		AP006623.1	-0.15331	0.265218
UBE2L3	0.87719	4.17445		PTPN22	0.0891468	0.444124		LAYN	0.352138	1.47754		TRIM59	0.880408	2.73736		GNAO1	-0.354854	0.301735
KRAS	0.876418	1.61489		NCOA1	0.089098	5.85462e-05		PECAM1	0.352063	2.23516		SLC30A8	0.879762	0.753376		ASPHD2	0.53752	0.435385
ADPRM	0.875907	0.641662		PREX1	0.0890873	5.85462e-05		NHLRC3	0.35189	0.355085		RMI1	0.879483	1.23323		MBOAT2	0.234867	0.265614
CX3CL1	0.875403	0.627325		MRS2	0.089064	5.85462e-05		SPAG1	0.35177	0.362877		AC026356.2	0.879414	0.702843		AC124016.2	-0.456767	0.359052
B3GNTL1	0.874588	0.812785		IGF2R	0.0890475	5.85462e-05		RBM8A	0.351453	0.542792		MCF2L2	0.879065	1.30035		MEAK7	0.84123	0.780875
OMA1	0.874199	1.41497		CYCS	0.0889752	5.85462e-05		PRDX1	0.351337	0.344968		HNRNPAB	0.878954	4.40933		PTGS2	-0.161435	0.242342
PPP3CB-AS1	0.873527	0.655772		RSL24D1	0.0889469	5.85462e-05		TGFB1	0.351202	0.278464		AC011815.2	0.878876	0.687985		SERPINH1	0.486281	0.368021
DRAP1	0.873485	7.75935		LDLR	0.0889254	5.85462e-05		HIST1H3H	0.351143	0.403089		LMBRD2	0.878793	2.09696		P2RX5	0.679454	0.585035
SUMO4	0.873338	0.7737		ECSIT	0.0888965	5.85462e-05		PHB2	0.35083	0.51469		WDR47	0.878677	1.55704		ENTPD1	0.21247	0.525965
D2HGDH	0.873209	1.16664		ADPRHL2	0.0888429	5.85462e-05		EGLN2	0.350756	0.279504		HIST1H1B	0.877679	0.865097		BAIAP2	0.339229	0.320002
ACTR1B	0.872938	1.3607		SERBP1	0.0888203	5.85462e-05		PRPF40A	0.350664	0.650151		GOLPH3L	0.876966	1.34642		FOXP2	0.160558	0.526068
MT1M	0.87237	0.630571		CABIN1	0.0886214	5.85462e-05		USPL1	0.350254	0.319296		TPM4	0.875933	2.78199		BCAM	0.152433	0.418215
IKZF4	0.871497	0.888862		USP24	0.0886073	5.85462e-05		RPL39	0.349981	0.295625		ARMC1	0.875925	3.5471		AL590705.1	-0.251679	0.225624
NUDT5	0.870102	1.89223		SMARCA5	0.0885904	5.85462e-05		SLC16A4	0.3499	0.408929		PLXNA3	0.874176	1.79537		ESRRG	0.159359	0.532788
UCP2	0.870059	1.09852		KIAA1841	0.0885581	5.85462e-05		GIT2	0.349743	0.280903		SDF2	0.873742	4.3273		TMEM37	0.152977	0.359052
KLRC3	0.870015	0.778497		PDCD1	0.088554	0.516661		RRP8	0.349681	0.283161		DEAF1	0.872992	2.05646		AC107464.3	-0.444195	0.31758
C1orf56	0.869345	1.0875		ADGRE5	0.0884698	0.488584		RPS18	0.349425	0.306167		ARHGEF26	0.87298	0.778756		SIGLEC9	-0.148047	0.279768
EPB41	0.869299	2.36146		NMRAL1	0.0884535	5.85462e-05		SPSB2	0.34941	0.268332		ZNF600	0.872875	1.57861		MSRB2	-0.60618	0.512063
SNHG1	0.868698	1.43999		CNOT8	0.0884262	5.85462e-05		ANXA11	0.349161	0.31965		SPIRE2	0.872853	0.67431		AC011893.1	0.144937	0.616649
RHNO1	0.867933	1.13286		LTB	0.0883524	0.697467		SYNE1	0.34898	0.395889		PDCD10	0.872782	2.9143		MIR503HG	0.257331	0.237658
TSTA3	0.867518	1.80187		SLC7A6OS	0.0883489	5.85462e-05		TTC7A	0.34869	0.322352		LRBA	0.872755	3.53968		CCL4L2	4.11472	9.23921
ANKRD49	0.867427	1.01448		KCNMB2	0.0882777	5.85462e-05		TMEM154	0.348406	0.496537		CEP89	0.872662	1.79241		ZFR2	-0.198966	0.229024
ABHD17A	0.866833	1.38104		VRK3	0.0882696	5.85462e-05		CDK11A	0.34839	0.274545		NSDHL	0.872283	1.4869		AC007569.1	0.237596	0.314836
TRAPPC1	0.866816	2.37905		NDUFS1	0.0882475	5.85462e-05		YJU2	0.348349	0.282725		SOCS3	0.872088	2.13308		P3H4	-0.39672	0.284263
DARS2	0.866376	0.800162		NDFIP2	0.0882395	5.85462e-05		ST3GAL5	0.348237	0.276466		TBCC	0.871863	3.70784		GALR2	0.223198	0.233149
HIST1H1E	0.866151	1.09207		BABAM1	0.08822	5.85462e-05		TNFSF4	0.348161	0.509135		AL603839.3	0.87184	0.760457		SYT14	0.14593	0.39953
GALNT1	0.865224	1.19664		H2AFZ	0.0881412	5.85462e-05		ASTE1	0.348076	0.270391		TBC1D4	0.870977	2.01569		PCP4	0.14377	0.428064
SCLY	0.865103	0.678843		HERC6	0.0881407	5.85462e-05		ZBTB8OS	0.347961	0.522263		EHD3	0.870282	0.705312		AMOTL1	-0.144074	0.306408
RAP1A	0.864912	1.94891		LRRFIP2	0.0880938	5.85462e-05		YAF2	0.347936	0.301327		SLC23A3	0.870251	0.707777		CPAMD8	-0.144074	0.306408
IL2RA	0.863954	1.29454		PRAF2	0.0880818	5.85462e-05		TRMO	0.347915	0.267029		GDPGP1	0.869943	0.73287		PCK2	0.993186	0.947247
UBE2I	0.863517	2.35602		ECHS1	0.0880802	5.85462e-05		AC084018.2	0.34765	0.344968		UBFD1	0.869308	2.21238		TTC39C-AS1	-0.250871	0.233624
AC092580.4	0.863089	1.8498		PHB	0.0880504	5.85462e-05		WDHD1	0.347632	0.450491		PPID	0.869009	2.83729		PSTPIP2	-1.31992	1.43361
TMEM167A	0.863035	1.60997		SH3BP1	0.0880461	5.85462e-05		CDC37L1	0.34755	0.346304		NDUFB3	0.868772	3.30421		CSF1R	-0.147803	0.255452
ZNF563	0.862151	0.597974		TRAPPC6B	0.0880065	5.85462e-05		A2M-AS1	0.347468	0.479688		AP003469.4	0.868731	0.681767		RETN	-0.147803	0.255452
BET1L	0.862127	1.12948		FBRS	0.087986	5.85462e-05		SECTM1	0.346701	1.36786		RNF213-AS1	0.868654	0.759988		DSC1	-0.143164	0.349513
GCNA	0.862015	0.657591		ZNF148	0.0879735	5.85462e-05		ODF2L	0.346684	0.417145		GINS3	0.868578	0.743803		DMRT2	0.145588	0.445562
HAUS6	0.86127	0.947336		FAM160B1	0.0879666	5.85462e-05		AL096794.1	0.346135	1.26491		HSPD1	0.868055	1.7739		ADAMTSL4-AS1	1.29304	1.40161
MAP3K7CL	0.861256	0.59436		KARS	0.0879047	5.85462e-05		GIMAP8	0.346135	1.26491		C11orf54	0.86771	2.15719		RAC3	0.239749	0.292053
CABIN1	0.860934	2.20293		ZNF566	0.0877621	5.85462e-05		INTS6-AS1	0.345996	0.270311		CD81	0.867279	2.14339		CCNJ	-0.347047	0.289897
VCPKMT	0.860518	1.02038		WWC3	0.0877059	5.85462e-05		FAM192A	0.345911	0.364158		AC099063.4	0.867178	0.733605		ZNF814	-0.750483	0.591921
CDC25B	0.85946	0.751423		HDAC10	0.0875827	5.85462e-05		RASAL3	0.345728	2.06949		TRMT13	0.866953	2.34178		TESK2	-0.466879	0.349803
PPAN	0.859029	1.15189		MAP4	0.0875642	5.85462e-05		LIPH	0.345688	0.463128		INTS14	0.866565	2.04798		CFAP70	-0.177414	0.237469
ISY1	0.858919	1.48631		HELLS	0.0875386	5.85462e-05		TMEM116	0.345162	0.268395		DDX39A	0.865818	2.11446		SPA17	0.346883	0.294054
DEK	0.858894	1.91438		CAPN10	0.0874938	5.85462e-05		C1orf159	0.344799	0.358226		FERMT2	0.865789	0.684788		AC096667.1	-0.152831	0.234999
TRAF2	0.858611	1.00875		FUT11	0.0872323	5.85462e-05		MTRNR2L12	0.344518	0.287964		POC1A	0.86543	0.894712		CD300LB	-0.152831	0.234999
PROSER3	0.858299	0.654213		PAG1	0.0872288	0.391066		EHD4	0.344517	0.306382		AC092828.1	0.865003	0.682653		VGF	0.143357	0.582221
STIM1	0.85799	1.13224		RBBP8	0.0872227	5.85462e-05		NUP107	0.344508	0.267064		PRDX5	0.864854	2.87529		LCMT2	0.288296	0.278629
STX10	0.857722	1.55196		GEMIN7	0.0870715	5.85462e-05		PCGF5	0.344298	0.316328		FITM1	0.864669	0.703292		HIST1H2AD	-0.354072	0.367943
SNRPA1	0.857041	1.88344		TMEM44-AS1	0.0870476	5.85462e-05		IMPDH1	0.344266	0.257816		LINC00963	0.863136	1.80759		HIST1H2BM	-0.249105	0.232191
HERPUD2	0.856457	1.1084		ITGA4	0.0870427	0.445258		DNAJB6	0.344217	0.607163		SYNE2	0.862617	2.01281		EGR4	0.152907	0.447328
RNFT1	0.856444	0.994466		USB1	0.0870169	5.85462e-05		DDI2	0.344028	0.355944		ARL6IP6	0.862112	3.28906		DMD	0.176077	0.288868
CHMP7	0.85538	1.15409		RNF181	0.0869801	5.85462e-05		TMCO6	0.344006	0.281788		SPCS2	0.861978	3.28926		RGMB	-0.14386	0.29865
ZNF430	0.855296	0.867166		LUZP1	0.0869625	5.85462e-05		PLEKHM2	0.343993	0.317496		INE1	0.861547	1.11734		DERL3	0.156132	0.461613
YPEL1	0.854784	0.560283		PSMD1	0.0869384	5.85462e-05		NDST2	0.343847	0.257481		CDK6	0.861348	2.60021		ZNF747	-0.585236	0.427335
SLC38A5	0.854677	0.959823		TIPRL	0.086932	5.85462e-05		TCF7	0.343831	0.277291		AC009403.1	0.861271	1.02422		MT1G	0.150954	1.35391
MANF	0.854267	2.19585		SCAPER	0.0868835	5.85462e-05		HDDC2	0.343502	0.400451		RAB30-DT	0.861258	2.2727		PLGLB2	0.652297	0.511569
CEP120	0.854178	0.795612		BET1	0.0868428	5.85462e-05		ORC6	0.343045	0.657015		NEURL4	0.861052	1.00366		NLRP3	-0.416944	0.29714
RPL26	0.853721	2.55076		TMEM243	0.0868046	5.85462e-05		C14orf119	0.342991	0.356221		POLR2K	0.860542	5.13162		RPUSD2	-2.00655	2.54932
AL360012.1	0.853345	0.556279		SIX2	0.0867514	5.85462e-05		JAML	0.342891	0.943133		MEAK7	0.860261	1.30237		CD1D	-0.175303	0.256595
SRI	0.853116	3.57152		CDC16	0.0867362	5.85462e-05		PPP1R35	0.342763	0.34932		BCAS3	0.859597	2.35124		VASH1-AS1	-0.255727	0.234716
BLVRA	0.85277	1.7639		MORC3	0.0867308	5.85462e-05		ATR	0.342742	0.350713		PSMD1	0.858904	3.6178		PRRT2	0.234349	0.24683
COX20	0.852392	1.72253		RHOF	0.0867018	5.85462e-05		TSPAN14	0.342697	0.406161		C17orf67	0.858562	2.11446		PLEKHG2	1.71326	2.53704
ANK3	0.851844	1.09319		MAP2K7	0.0866875	5.85462e-05		EIF3F	0.342546	0.464027		PALM2-AKAP2	0.858065	1.17624		LINC01023	-0.138927	0.301035
AC020915.2	0.85181	0.616991		PTPN23	0.0866271	5.85462e-05		EBLN3P	0.342252	0.398704		AL021707.6	0.857805	0.786414		MOXD1	0.137867	0.586099
NTAN1	0.85134	1.30102		PDS5B	0.0865535	5.85462e-05		POLR3GL	0.342081	0.605659		SEM1	0.857386	2.94918		KCNE3	-0.148699	0.227155
PRR15	0.851182	0.579448		FAU	0.0865407	5.85462e-05		IKZF4	0.342019	0.280903		SLC16A4	0.856189	0.990766		VARS2	-0.409343	0.324145
IL10RB	0.850767	1.89018		GPAA1	0.0865288	5.85462e-05		RNF167	0.342019	0.373212		SACM1L	0.856015	4.114		CLECL1	5.301	14.4932
IER5	0.850496	0.794059		ARHGAP30	0.0865102	0.272916		FMR1	0.341348	0.302579		TRAPPC2B	0.855744	2.29265		RASSF8	-0.170572	0.412808
SCAMP2	0.850298	2.66128		TMEM123	0.0864995	5.85462e-05		TCF25	0.341334	0.494841		TWSG1	0.855179	1.02247		SPRED1	-0.165763	0.174288
MAP3K14-AS1	0.849578	0.608522		INPP5E	0.0864411	5.85462e-05		NCK1-DT	0.341314	0.259288		ZNF66	0.854253	1.17834		IGHD	-0.160272	0.22732
RAD51C	0.848958	0.960256		IRF7	0.0864273	5.85462e-05		CDC40	0.341167	0.423199		LDAH	0.854068	1.60726		LRP5	0.136874	0.414487
GLB1L3	0.84855	0.51282		PTPRE	0.0863936	5.85462e-05		PCBD2	0.341057	0.274023		CBR1	0.853808	1.96013		SYDE2	-0.137521	0.289897
LINC00944	0.846721	0.895057		STX4	0.0863292	5.85462e-05		TRIM13	0.340657	0.389506		TRERF1	0.853543	1.8905		SH3D21	0.209601	0.255452
SHISA5	0.846186	3.42602		ADRM1	0.0863157	5.85462e-05		THRAP3	0.340585	0.410944		ZNF764	0.852919	1.48676		NEURL4	0.719793	0.587024
RAB8A	0.844491	1.69353		CCDC167	0.0861623	5.85462e-05		EIF2AK2	0.340146	0.743778		AL356481.1	0.852261	0.708227		AC099508.1	0.14827	0.440635
SH3KBP1	0.844292	1.92869		SLC39A13	0.0860676	5.85462e-05		SUSD6	0.339872	0.366684		SPTAN1	0.851902	7.66346		KCNJ2	0.138081	0.427335
RNF4	0.844061	1.10925		RUNX3	0.0860636	0.544395		EVL	0.339625	0.296153		ZNF280C	0.85167	1.06077		TLR4	-0.145628	0.218904
ZNF438	0.843681	0.597098		MED29	0.0860542	5.85462e-05		TNFSF14	0.339463	1.3539		MAP1B	0.851635	0.644		RASGRP4	-0.145628	0.218904
ZNF200	0.843655	0.672524		SLC35F6	0.08605	5.85462e-05		ZNF281	0.339338	0.295923		SLC4A7	0.85143	2.63626		TNS3	5.14963	16.1687
LBH	0.843419	1.40208		ANKRD13A	0.0860241	5.85462e-05		HIST1H2BK	0.339272	0.424757		ATG101	0.851266	1.94023		LINC01011	-0.35374	0.290583
ADPGK	0.843388	0.833739		ADGRG1	0.0860176	5.85462e-05		SMG6	0.339027	0.282374		AC093635.1	0.851212	0.810987		AC017002.3	5.51672	16.4682
SQOR	0.842904	1.83068		OTULINL	0.0857466	5.85462e-05		AC090198.1	0.338891	0.355346		ACY1	0.850034	1.31691		KL	0.140656	0.341277
RAB35	0.842362	0.997722		VPS26C	0.0857343	5.85462e-05		MTMR14	0.338861	0.2599		EEF1AKMT1	0.849993	1.01326		AFF3	-0.351632	0.259651
TSPAN32	0.841325	0.835449		USP32	0.0857135	5.85462e-05		HNRNPAB	0.338599	0.331362		H2AFZ	0.849874	3.08578		FERMT2	0.244499	0.228438
MAML2	0.841096	1.26939		CCR5	0.0856696	0.183502		KDM4A-AS1	0.338419	0.281409		THAP8	0.849113	0.801051		CBARP	0.130147	0.625773
NIF3L1	0.840339	0.833871		TYW1	0.0855532	5.85462e-05		ORC3	0.338418	0.304366		GBF1	0.849028	3.22181		ITGA9	0.142356	0.517685
TADA3	0.839041	1.5216		AC005562.1	0.0855113	5.85462e-05		RAP2B	0.338317	0.295319		KCTD1	0.848655	0.662844		MKI67	3.6805	9.04086
YDJC	0.838794	1.19081		ZNF688	0.0855082	5.85462e-05		WTAP	0.338316	0.405885		DNAJC17	0.848601	2.407		ISL2	0.168402	0.421179
S100A10	0.838151	2.05901		TIPIN	0.0854802	5.85462e-05		ANKFY1	0.338261	0.293009		GLS	0.848498	6.8184		TCEAL2	0.160802	0.285231
AC026979.4	0.837892	0.584297		CPSF2	0.0854458	5.85462e-05		TRNT1	0.338245	0.254278		LETM1	0.848432	2.40879		GNG7	-0.184999	0.224114
CEP85L	0.836632	0.726809		PPP1CC	0.0854282	5.85462e-05		OST4	0.338231	0.301197		IGFLR1	0.848425	2.33969		AL133523.1	-0.313185	0.280092
CHST2	0.836268	0.726119		NUS1	0.0854107	5.85462e-05		SRBD1	0.338203	0.289618		SAMD1	0.848366	2.45257		CACNB1	0.495862	0.37962
DDHD1	0.836232	1.50735		AC099343.3	0.0853012	5.85462e-05		BARD1	0.337926	0.280213		EFL1	0.847743	1.61579		HJURP	0.124757	0.775891
AC103591.3	0.835635	0.632175		TMEM185A	0.0852792	5.85462e-05		LINC01146	0.337601	0.301197		DCAF12	0.847616	2.22996		CAPS	-0.736617	0.593231
HEATR1	0.835458	0.829628		GATD3A	0.0852402	5.85462e-05		MDK	0.337435	0.377526		EZR	0.847557	2.23571		POP1	0.70072	0.618704
JAK1	0.834883	1.78805		PDE4B	0.0851765	5.85462e-05		DAZAP2	0.337418	0.397293		AL137779.1	0.847065	1.02567		IL15	-0.742134	0.605278
PCSK7	0.834256	1.35404		NSMCE2	0.0851635	5.85462e-05		MAB21L2	0.337188	0.524421		LIMS1	0.847049	3.05556		SMARCD3	-0.336248	0.263953
MYCBP2	0.834077	2.12179		SUZ12	0.0851556	5.85462e-05		NQO2	0.337126	0.263988		ME3	0.846781	0.671717		ZNF687	-0.854007	0.721238
DCP1B	0.833802	0.663503		FAM104A	0.0851248	5.85462e-05		ATXN2L	0.337051	0.315178		ARPP19	0.846643	6.52547		ARHGAP32	-0.149953	0.186823
SRSF2	0.833652	1.74323		COX7B	0.0851104	5.85462e-05		RPL35A	0.336938	0.308458		CRACR2B	0.846422	0.639571		SLC7A2	0.125795	0.472327
SNRK	0.833567	1.80983		DTNBP1	0.0850985	5.85462e-05		PRC1	0.33656	0.331635		PDCD11	0.846269	2.3588		ARHGEF40	-0.174746	0.239881
SETX	0.8331	2.7261		SNRPD3	0.0850864	5.85462e-05		INSIG2	0.335997	0.26105		SLC52A2	0.846262	2.28371		KCTD15	0.196559	0.22732
ORMDL1	0.832898	2.13688		IGHM	0.0850757	0.597733		ARIH2OS	0.335451	0.272852		CBR3	0.845185	1.51047		DUSP18	1.33235	1.60626
TMPO	0.830994	1.94712		ZNF33A	0.0850747	5.85462e-05		CLK3	0.335341	0.3168		AC002306.1	0.843748	0.719922		FAM153A	-0.1706	0.192774
BCL10	0.830854	0.833864		LIMA1	0.0850003	5.85462e-05		OSBPL8	0.335092	0.307364		RETSAT	0.843562	1.59702		LGMN	-0.191439	0.208662
CCDC130	0.830574	1.42992		STMN3	0.0848853	5.85462e-05		DEXI	0.334974	0.277184		MRPL18	0.84325	2.23003		FGD4	-0.308891	0.252767
TIGAR	0.830426	1.05719		SLC50A1	0.0848523	5.85462e-05		CDKN2D	0.334926	0.255819		KIAA0753	0.842904	0.939655		IRX2	0.132203	0.412808
MFSD10	0.8304	2.33228		TAOK3	0.084726	5.85462e-05		RASGRP2	0.334903	0.915756		B4GAT1	0.842649	0.768487		PTCRA	-0.13011	0.301512
N4BP1	0.830303	2.2938		SPATA13	0.0847129	5.85462e-05		TAF1D	0.334401	0.310518		SDF2L1	0.842639	3.65089		MMP28	-0.162851	0.185332
UBE2T	0.828471	0.678497		PTPN1	0.0846963	5.85462e-05		CENPN	0.334045	0.358896		HELLPAR	0.841451	1.0084		RNF212	-0.134877	0.238121
ATL3	0.828281	2.24501		PIN4	0.0845477	5.85462e-05		TMEM204	0.333957	1.46566		SNRNP40	0.841334	4.05059		ZNF550	-0.69378	0.538583
SAMD10	0.827953	0.559988		TMEM33	0.0845368	5.85462e-05		FO393401.1	0.333957	1.46566		SUDS3	0.841109	3.07052		ZNF667	-0.129298	0.263257
FBXO4	0.827877	0.56636		DCUN1D5	0.0844736	5.85462e-05		MATR3.1	0.3338	0.253347		NDUFA8	0.838958	1.97472		CRISPLD2	-0.178315	0.222248
CHEK2	0.827553	0.504051		PRR14	0.0844222	5.85462e-05		SATB1-AS1	0.333695	0.602039		AC024560.1	0.838675	1.22896		ZNF711	-0.159275	0.205606
DCPS	0.826905	1.14719		RAB5C	0.0843153	5.85462e-05		RIN3	0.333184	0.915268		PRKCH	0.838395	2.58121		ARMCX1	-0.147543	0.212296
FEN1	0.82584	0.54273		CRTAP	0.0842641	5.85462e-05		DHX35	0.333177	0.276466		CD27	0.837691	1.22059		CRYBG2	0.199912	0.247279
NOD1	0.825353	0.537502		STIM1	0.0842408	5.85462e-05		AUH	0.333166	0.26445		ANKRD52	0.837104	1.65546		VENTX	-0.137848	0.203741
POMC	0.825055	0.523414		AC018521.5	0.0841659	5.85462e-05		TTN-AS1	0.333149	0.311251		AC006449.6	0.836703	0.830327		DENND11	-2.05075	2.90347
NOP58	0.82491	1.17766		TP53	0.0840236	5.85462e-05		NAALADL1	0.333084	0.310219		PCNX2	0.835337	2.41066		DDIT4L	0.126723	0.548989
SSH1	0.824168	0.975152		SVBP	0.0839982	5.85462e-05		SASH3	0.332826	2.37379		VCP	0.83479	5.57307		VAV2	0.277259	0.23601
ABHD17B	0.8236	0.720234		DCTD	0.0839016	5.85462e-05		AL365203.2	0.332702	0.347914		PHLDA3	0.834668	0.629226		AC008735.1	-0.305193	0.303445
USP42	0.822786	1.8144		ITM2B	0.08373	5.85462e-05		CACYBP	0.332281	0.32037		DEGS2	0.83367	0.801346		PDE8A	-0.910066	0.788504
SCNM1	0.822331	1.16233		SREK1IP1	0.0836805	5.85462e-05		MOSPD3	0.332172	0.265239		HGH1	0.833245	1.07422		TBXA2R	-0.131168	0.226784
MRGBP	0.822029	1.08928		KLRK1	0.0836391	0.696751		ANXA2R	0.332064	0.759604		TMEM79	0.832596	0.777401		TRAV12-3	-0.269025	0.327987
ATRIP	0.821272	0.601464		BAIAP3	0.0835928	5.85462e-05		DDB2	0.33183	0.259947		MANEAL	0.832543	0.74202		EPAS1	0.234998	0.35416
NHEJ1	0.821188	0.661797		CMTM3	0.0835455	5.85462e-05		GPR174	0.331293	1.77116		PCDH20	0.832423	1.79402		ACSS2	-0.278386	0.221521
FUT8-AS1	0.819742	0.561015		MEMO1	0.0835015	5.85462e-05		CHIC2	0.330936	0.267714		ATF7IP	0.831852	5.62567		PLCG2	-0.48351	0.349456
GON4L	0.819297	2.10096		UHRF2	0.0834782	5.85462e-05		EDA2R	0.330926	0.344236		ILK	0.831825	1.79031		SLC44A4	0.128816	0.262478
PAK2	0.81797	1.16299		DCTN5	0.0834651	5.85462e-05		ST6GAL1	0.330877	0.432662		MAP4K1	0.83178	3.19597		AC139720.1	0.339564	0.248109
TRIR	0.817791	3.09543		ACY1	0.0834039	5.85462e-05		CCDC85B	0.330868	0.548826		TEDC1	0.831629	1.83265		SH3BGRL2	-0.124607	0.266247
GSTO1	0.817597	1.98639		TRAF2	0.0833808	5.85462e-05		EFS	0.330859	0.586788		LUZP1	0.831346	3.9881		ATP23	-0.634739	0.482783
AL096794.1	0.817039	1.11753		MPV17	0.0833745	5.85462e-05		MED8	0.330708	0.289466		CCDC90B	0.831312	4.22193		NADK2	-0.728957	0.602654
RPS29	0.816192	1.27834		ZCCHC7	0.0833655	5.85462e-05		ARPC5	0.330496	1.07164		RAD50	0.830534	3.24535		FANCE	0.383704	0.28563
DERL1	0.815624	1.34913		KHDC4	0.0832671	5.85462e-05		SLC7A6	0.330414	0.269729		ELP6	0.830448	2.51361		GTSE1	0.189537	0.48814
TTC39B	0.815096	1.59859		PDCD2L	0.0832546	5.85462e-05		RILP	0.330109	0.309578		ASTN2	0.829799	0.629401		AL133445.2	0.23159	0.266118
ITSN2	0.814905	2.11204		GOLGA7	0.0831911	5.85462e-05		SH2B3	0.330093	0.288147		C2CD3	0.828606	1.3994		C3orf67	0.162482	0.346416
RPL36A	0.814284	1.37975		CD69	0.0831694	0.670029		AGA	0.329912	0.249186		N6AMT1	0.828128	0.818983		HSD11B1L	-0.313392	0.23601
SHMT2	0.81379	0.846824		CRY2	0.0830667	5.85462e-05		TAF3	0.329855	0.259153		SORD	0.826837	1.25609		CABLES1	-0.139644	0.201764
ICOSLG	0.813167	0.578804		SLC39A3	0.0830324	5.85462e-05		LYAR	0.329769	0.280903		ZNF222	0.826676	0.854167		DHRS11	-0.386491	0.268739
ORC2	0.81203	1.28169		RLF	0.0830044	5.85462e-05		PHF7	0.329716	0.259818		TMTC3	0.826517	1.07422		AP001189.1	-0.123049	0.27637
UPP1	0.811819	1.07174		ANXA2	0.0828938	5.85462e-05		ZNF625	0.329594	0.254198		PFN2	0.826471	0.669863		AC106795.2	-0.126741	0.234999
MCM2	0.811789	0.607453		COMMD1	0.0826773	5.85462e-05		ADARB1	0.329231	0.298543		SYT4	0.826395	1.23422		FAM171B	0.204237	0.227155
TRIM59	0.81169	1.26071		NSUN3	0.0826705	5.85462e-05		EIF2B1	0.328923	0.274545		SMN2	0.825965	0.765643		CDKL1	0.788928	0.675558
EML2-AS1	0.811329	1.02986		SIPA1	0.0826627	5.85462e-05		AC090152.1	0.32843	0.25022		RASGRP1	0.825779	1.88648		MREG	1.64373	2.00918
YIPF5	0.811029	1.25286		SRPK1	0.0825744	5.85462e-05		LINC00893	0.328414	0.250215		ASL	0.825331	3.10543		BCAR3	0.23637	0.219106
TIMD4	0.810978	1.78112		FCHSD2	0.0825683	5.85462e-05		EED	0.328411	0.250323		PPM1M	0.824673	2.70195		IGHV1-2	0.132313	0.455863
MED4	0.810936	1.19621		CCT8	0.0825498	5.85462e-05		PARP15	0.328406	0.361274		CEP57L1	0.823248	1.61127		NACAD	0.146471	0.259632
CREBRF	0.810093	2.39884		STYXL1	0.082477	5.85462e-05		TRANK1	0.327853	0.272541		FKBP7	0.823237	0.678012		AC067817.1	-0.190208	0.239733
NAA50	0.809692	2.02236		RNPS1	0.0824321	5.85462e-05		STIP1	0.327722	0.33511		TATDN2	0.822835	2.62431		AL627309.5	-0.204441	0.235953
CYP3A5	0.809313	0.592108		CLN8	0.0823963	5.85462e-05		FIRRE	0.327668	0.263627		LPCAT4	0.822765	1.59195		EML5	-0.206142	0.209178
CTSO	0.80915	0.802207		RNF34	0.0823343	5.85462e-05		TAB1	0.327586	0.24339		PHOSPHO2	0.822692	0.881776		CAVIN2	-0.108836	0.566308
AC010618.3	0.808578	0.600099		KHSRP	0.082326	5.85462e-05		TMEM134	0.327173	0.284978		CCDC97	0.822291	2.39699		LINC02694	2.22193	3.28795
INIP	0.807621	0.993094		AC103691.1	0.0823163	5.85462e-05		EIF5AL1	0.327109	0.285712		BTBD10	0.821983	2.54553		TLL1	0.155951	0.453334
BOLA2	0.806973	1.01417		E2F3	0.0823146	5.85462e-05		Z82215.1	0.326766	0.35991		DENND5B	0.821846	0.634611		USP3-AS1	-0.298614	0.27607
ISCU	0.806901	1.80821		THOC2	0.0822994	5.85462e-05		MAP4	0.326699	0.384275		RHOH	0.821663	3.09004		ASB13	-0.124904	0.208979
TEX264	0.806627	1.19055		MIEN1	0.0822648	5.85462e-05		ACOX3	0.326682	0.2599		TRBC1	0.820642	0.674726		ZNF781	-0.271516	0.223674
EZR	0.805933	2.25326		TIMP3	0.0821687	5.85462e-05		CXorf56	0.326664	0.257481		STOML2	0.81922	3.21726		CHRM3-AS2	0.253676	0.225827
MCL1	0.805733	1.38925		SMARCD2	0.082166	5.85462e-05		CABIN1	0.326657	0.286962		PAFAH2	0.81871	0.955889		SLC2A14	0.306889	0.253855
CDKN2B	0.805485	0.534054		USP25	0.0819217	5.85462e-05		TXNDC9	0.326504	0.307364		ZNF382	0.818004	0.786839		ZNF222	0.904679	0.825151
RALB	0.80476	1.2226		GPBP1L1	0.0819192	5.85462e-05		PSMD13	0.326495	0.449587		SLC16A1-AS1	0.817415	1.0004		KCTD12	-0.206071	0.309024
FASTKD5	0.804301	0.858495		REPS2	0.0819054	5.85462e-05		NIFK	0.326458	0.375339		NIT2	0.817191	2.21515		GNG11	-0.107742	0.561922
DIS3	0.803444	1.57872		RHOD	0.081854	5.85462e-05		MAST3	0.326436	0.278413		SLC26A2	0.817066	1.48023		PC	-0.219473	0.199598
HMMR	0.803265	0.663503		LLPH	0.0818155	5.85462e-05		EIF3D	0.326274	0.312989		SMIM15	0.816889	3.49027		PTCH2	-0.443884	0.398386
AC037198.1	0.802787	0.591063		TCOF1	0.0817893	5.85462e-05		ZC3H7A	0.326266	0.319252		DBI	0.816471	2.44167		SH2B2	-0.19989	0.212241
AC005520.3	0.802682	0.508557		SNHG17	0.0817801	5.85462e-05		TAX1BP3	0.326124	0.263988		PCCA-DT	0.816422	0.754365		DEPDC1	0.11133	0.561922
HNRNPF	0.802113	3.03229		CSAD	0.0817681	5.85462e-05		BCDIN3D	0.325695	0.250795		D2HGDH	0.816384	1.16639		PKP4	0.97064	0.996341
TOX4	0.801798	2.85007		NFIA	0.0817238	5.85462e-05		RPL19	0.325441	0.458677		TRBV18	0.815246	0.700571		CTSO	-1.68831	2.05926
AC087190.1	0.801462	0.795612		PSME3	0.0816999	5.85462e-05		BRF1	0.325303	0.271915		FUT8-AS1	0.815205	0.659471		RAB6B	-0.168156	0.230973
SIDT1	0.801412	0.543747		ASB16-AS1	0.0816325	5.85462e-05		AC016831.7	0.325242	0.481296		PFN1	0.815157	7.27682		GPM6B	-0.746773	0.60248
STAMBP	0.801074	1.47915		MFSD14C	0.0815623	5.85462e-05		CENPC	0.325192	0.358226		STAG3	0.814911	0.910558		CLIC4	0.175233	0.345047
CXorf65	0.801021	0.661317		ACSL1	0.0815475	5.85462e-05		STX18	0.325108	0.251489		SPATA33	0.814829	1.35798		AC108105.1	0.275966	0.275813
TTC39C	0.800727	1.18493		WDR11	0.0815255	5.85462e-05		FGFR1OP2	0.325106	0.357473		ZNF749	0.814313	1.95551		PID1	-0.133176	0.168269
LSM8	0.800299	1.4844		TAF8	0.0814978	5.85462e-05		STIM2	0.324975	0.382651		TP53RK	0.814251	1.99976		LILRA2	-0.179662	0.249356
KMT5A	0.799494	1.22424		EML2	0.0814968	5.85462e-05		AC243829.4	0.324945	2.08573		FRMD6	0.813726	0.801813		HEMK1	-1.43054	1.52982
MTRNR2L10	0.799191	0.632776		ERP44	0.0814737	5.85462e-05		SLC16A7	0.324688	0.469187		DLGAP1-AS2	0.813571	0.737829		TEDC2	0.110378	0.526157
RPS21	0.797832	1.70449		NOP56	0.0814498	5.85462e-05		WIPI1	0.324637	0.247621		CDC123	0.813463	3.31766		MAGI2-AS3	-0.134455	0.170606
HGH1	0.7974	0.754044		PHF19	0.0813975	5.85462e-05		SP2	0.324524	0.250323		ABCF1	0.813378	4.11687		SPRED2	0.333256	0.255025
POC5	0.79736	0.740044		DNM1L	0.0813619	5.85462e-05		C6orf120	0.324273	0.252239		AC004889.1	0.813199	1.3686		IPO4	-0.432471	0.323934
HAUS8	0.796566	0.528734		RMDN1	0.0813235	5.85462e-05		AC008549.2	0.324172	0.50609		RAB11FIP3	0.812397	1.21186		WDR25	0.543	0.446666
LRRN3	0.796014	0.581927		PEX11B	0.0812969	5.85462e-05		TCF4	0.324078	0.259288		KDM4A	0.812131	1.43829		RND1	-0.271229	0.233893
COQ10B	0.79528	1.34383		HOXB-AS1	0.0812909	5.85462e-05		CMYA5	0.323694	0.287573		NFATC3	0.811545	4.34477		GCG	0.10001	1.73946
CARS	0.793678	1.33932		CD247	0.0811796	0.0415279		PCM1	0.323192	0.762342		CMTM1	0.811544	0.788781		MET	0.117046	0.299742
SNAP47	0.793369	1.04326		LSM4	0.0811048	5.85462e-05		CENPK	0.323133	1.20181		SNRPG	0.811319	4.01155		LTA	0.89181	0.805213
PRKD2	0.79172	1.00218		PHAX	0.0810959	5.85462e-05		FDPS	0.323103	0.572632		AC083837.1	0.811162	0.68596		RYR1	3.8043	7.79402
NFIB	0.791415	0.681537		ACSL5	0.0810831	5.85462e-05		CREBZF	0.3231	0.374508		TBC1D10C	0.810934	3.5471		MED18	0.593655	0.493912
CCDC136	0.789896	0.589968		ARHGEF7	0.0810611	5.85462e-05		MRPS18B	0.322847	0.283085		QSOX2	0.810642	0.922662		STARD5	-0.265496	0.245992
PPIF	0.789308	0.891219		APEH	0.0809193	5.85462e-05		GPBP1	0.322719	0.401341		TRAF5	0.8105	2.13291		LILRB4	-0.117026	0.178847
WDR55	0.789292	0.971557		ETFA	0.0809103	5.85462e-05		KLRC4	0.322631	1.24205		HPF1	0.809647	2.16562		LINC01278	-2.58081	4.16189
DUSP28	0.789093	0.828294		OSBPL9	0.0808837	5.85462e-05		TMPRSS3	0.322503	0.41118		FHL1	0.809423	1.81826		TRAV25	0.180338	0.293052
HAUS4	0.787703	0.835938		PRKCB	0.0808219	0.22791		RTBDN	0.322098	0.302986		AL138724.1	0.809266	0.88831		PSD3	0.10901	0.510283
RNF34	0.787471	1.39358		AK3	0.0807974	5.85462e-05		ZNF200	0.321995	0.249616		HSPA4	0.809162	1.979		KIF12	0.106957	0.376073
KATNB1	0.787126	0.71771		MT1G	0.0807759	5.85462e-05		RIC1	0.321754	0.243436		MRPL48	0.809156	2.65187		GAD2	0.106957	0.376073
DOCK5	0.787117	0.540617		GTPBP1	0.0807699	5.85462e-05		LYN	0.32175	0.2635		UNC45A	0.808744	2.37005		SPI1	-0.106931	0.363779
PNKP	0.786246	0.93781		SSNA1	0.0807175	5.85462e-05		GATAD2A	0.321671	0.238767		NDUFAB1	0.808731	3.35346		SLC22A15	-0.151083	0.198803
CSNK2B	0.784851	1.29582		PSEN1	0.0806839	5.85462e-05		TMED5	0.321454	0.361009		NAB2	0.808721	1.12008		MIR3936HG	-0.201628	0.248613
DHX38	0.784666	1.0192		IL6ST	0.0806325	5.85462e-05		NUP210	0.321437	0.233188		LRRC8C	0.80859	1.85387		TSPYL5	-0.152453	0.128977
XRN2	0.784649	1.7595		DHRS7	0.080599	5.85462e-05		FMR1-IT1	0.321374	0.297629		ATXN2	0.808558	3.1157		STXBP1	0.406789	0.298053
SMC1A	0.783358	1.79537		ZNF195	0.0805795	5.85462e-05		TTC1	0.321312	0.326985		CCDC47	0.808418	3.33342		CDH23	-0.142232	0.195274
TBC1D1	0.783256	0.861773		CHST11	0.0805574	0.0621829		GHDC	0.321057	0.251751		FAM114A2	0.808018	1.89771		AC092139.1	-0.262571	0.171866
GFI1	0.783245	1.42832		CCDC152	0.0804889	5.85462e-05		IGHMBP2	0.320859	0.251676		MEX3D	0.807573	0.763431		FCN1	-0.0989028	0.634447
SLC12A4	0.781989	0.540617		ZDHHC21	0.0804722	5.85462e-05		RYR1	0.320588	0.310518		GOLGB1	0.807245	4.26112		ENKUR	-0.115914	0.196461
AC022182.2	0.781926	0.679929		CLIP3	0.0804394	5.85462e-05		AAK1	0.320451	0.403089		TRNT1	0.806819	3.19765		DARS-AS1	0.30835	0.265089
TMEM106A	0.781701	0.54747		GFOD1	0.0804295	5.85462e-05		STAU1	0.319969	0.51494		GSKIP	0.806754	2.24118		AL391840.3	0.140915	0.350576
BRD1	0.781627	1.8586		ZNF684	0.0804206	5.85462e-05		TGIF1	0.31996	2.17443		ORAI2	0.806547	1.67302		UBXN10	0.234503	0.307845
TPGS2	0.781546	1.4421		HELZ2	0.080398	5.85462e-05		E2F3	0.319742	0.264489		ATP10D	0.80646	1.53099		IGLC1	0.120344	0.773082
ZNF333	0.781466	0.618325		GEM	0.0803613	5.85462e-05		KIF18A	0.319674	0.769351		TTC9C	0.806158	1.82244		ZNF280B	-0.243125	0.208662
PRC1	0.780751	0.581388		ITGA3	0.0802164	5.85462e-05		BCL7C	0.31955	0.301812		RECQL	0.806154	2.83138		HOXA5	-0.167212	0.16151
PDE4D	0.780748	1.29454		UCHL3	0.0802035	5.85462e-05		SLC35E1	0.319547	0.281727		CASP6	0.806016	1.96621		MFAP3L	-0.117561	0.174895
AC009152.6	0.78004	0.631321		NARS2	0.0801871	5.85462e-05		PRKCA	0.319519	0.336848		KIAA0319L	0.805517	1.05356		SPC24	0.18393	0.289897
ANXA5	0.779806	2.42288		AGTPBP1	0.0800935	5.85462e-05		ABCG2	0.319491	0.271801		SLFN12L	0.805438	1.23706		CALD1	-0.213352	0.204074
CHSY1	0.779562	0.609927		CHKB-DT	0.0800866	5.85462e-05		AC009236.1	0.319265	0.244254		DNASE1	0.805357	0.765643		WNT7A	-0.109746	0.225599
MAPKAPK5-AS1	0.778639	1.27947		CHMP2A	0.0800805	5.85462e-05		SH2D3C	0.319161	0.257816		SEPTIN1	0.804887	1.62931		MAPRE3	-0.23706	0.227292
NUP210	0.778393	1.00435		EIF3F	0.0800189	5.85462e-05		NFKBID	0.318861	0.227422		VEZT	0.804792	3.00616		CMTM5	-0.109034	0.23058
AC245407.2	0.777652	0.535905		COIL	0.079973	5.85462e-05		CDCA8	0.318844	0.371419		GTF2H2	0.804171	1.44466		ACCS	-0.24095	0.209178
HIST1H4C	0.777502	0.71939		COX11	0.079939	5.85462e-05		NDUFV2	0.318834	0.490662		ELMO1	0.803603	3.15245		ARHGEF28	-0.129657	0.177848
MED15	0.777274	1.24614		SNRNP40	0.0799364	5.85462e-05		FKBP14	0.318803	0.250215		ZFYVE28	0.803513	1.22013		MORN4	-0.129657	0.177848
PLAAT3	0.777167	1.86937		SEL1L3	0.0798248	5.85462e-05		DESI1	0.318744	0.278219		MFSD4B	0.803288	1.08495		C2orf27A	-0.356269	0.27896
EIF3G	0.776442	2.97777		PRDX1	0.079818	5.85462e-05		NMT1	0.318574	0.321454		WDCP	0.803254	0.659304		AC092718.4	0.139552	0.561922
[truncated: 13,661 more rows]

## Sheet: Fig2 - in vitro scRNAseq
Differetial expressed genes
SC-Endocrine Co-cultured vs control									Immune cells Co-culture vs control
SC-alpha				SC-beta					CD4 T-cells				CD8 T-cells				NK cells
gene	log2FoldChange	-log10(pval)		gene	log2FoldChange	-log10(pval)			gene	log2FoldChange	-log10(pval)		gene	log2FoldChange	-log10(pval)		gene	log2FoldChange	-log10(pval)
B2M	2.85578	300		CXCL10	8.31229	300			FTL	∞	108.268		IFNG	∞	150.083		MT.CO3	∞	57.4462
HLA-E	2.67337	300		GBP1	6.95274	300			TMSB10	503.131	300		MT.ATP6	∞	135.789		MT.ATP6	∞	1.27754
CXCL10	2.58693	223.824		ISG15	6.8213	300			LTB	453.627	300		XCL1	∞	132.72		GZMB	∞	0
STAT1	2.53588	300		IRF1	6.45312	300			RPS27	334.335	300		XCL2	∞	70.3687		MALAT1	∞	180.537
ISG15	2.50265	300		HLA.B	6.28913	300			S100A9	236.01	251.488		MT.CO2	∞	60.6277		HSPA1A	380.761	0
GBP1	2.46992	300		B2M	6.26712	300			TPT1	223.508	259.804		GZMB	∞	59.4008		S100A9	360.93	61.0134
IRF1	2.44486	300		BST2	6.12522	300			FTH1	203.05	300		MT.CO3	∞	14.3607		RPS27	187.042	113.78
HLA-B	2.37736	249.894		TAP1	6.09859	300			RPS29	187.207	300		CCL4	∞	0		S100A8	169.052	31.5273
PSMB9	2.34082	300		PSMB9	6.09748	300			NEAT1	162.651	7.5544		TMSB4X	∞	0		PTGDS	133.627	14.8558
IL32	2.27816	242.565		HLA.E	6.08079	300			RPL41	153.998	244.299		S100A9	144.996	283.28		LYZ	119.974	63.9772
TAP1	2.24802	300		IL32	6.04667	300			S100A8	149.383	117.499		S100A4	126.107	120.548		FTH1	106.25	104.084
WARS	2.15931	274.617		PLAAT4	6.04472	300			MTRNR2L12	130.915	33.0448		TMSB10	97.2567	10.1151		DNAJB1	90.7503	17.0595
PSMB8	2.02404	300		HLA.C	5.66207	300			RPL34	119.374	286.384		FTH1	87.0843	0		UBC	80.2778	17.5778
IFIT3	2.02254	300		IFITM3	5.6542	300			ACTG1	115.046	17.3958		S100A8	77.1804	152.392		HBA1	78.0951	13.4422
HLA-C	1.97247	217.413		IFIT3	5.60627	300			LYZ	113.602	249.457		ANXA1	74.1522	222.293		JUNB	66.614	110.287
RNF213	1.95969	271.382		STAT1	5.51902	300			JUNB	112.597	300		S100A6	68.3314	96.6114		KLF2	61.9593	171.679
PSME2	1.92767	288.532		PSMB8	5.32078	300			RPL37	110.718	300		GZMK	67.7144	300		B2M	57.6404	63.1675
BST2	1.89692	213.846		UBD	5.26281	300			ACTB	109.271	39.8041		ACTB	66.5081	109.23		CCL5	48.542	69.9607
ISG20	1.89471	300		APOL6	5.23707	300			RPS15A	107.902	300		CD52	64.2319	300		VCAN	46.4228	17.9537
LAP3	1.87639	272.335		IFI30	5.18387	300			CD52	99.3401	300		HSPA1B	63.607	29.0575		SARAF	40.8157	21.9153
APOL6	1.85487	300		IFI27	5.16055	300			RPLP2	89.0772	195.818		LYZ	53.7657	285.719		ZFP36L2	40.7845	133.654
HLA-A	1.8427	167.997		CXCL11	5.12643	246.635			RPL30	86.2653	240.077		JUN	52.5519	300		TPT1	37.4554	43.5705
PLAAT4	1.78977	186.125		SERPING1	5.02857	300			MT.CYB	86.1913	237.699		HSPA1A	51.1732	32.1609		CCL4L2	36.8178	17.6256
UBD	1.76913	300		CXCL9	4.96572	112.37			LGALS1	81.8637	38.3915		ARHGDIB	47.1969	13.9227		BTG1	35.5568	71.1245
IFI6	1.76787	176.919		LY6E	4.96556	300			RPL39	74.8365	221.488		KLRB1	46.5492	90.6804		TXNIP	35.1237	129.812
GBP2	1.76771	238.556		GBP2	4.93274	300			RPS12	67.4368	0		COTL1	39.333	153.398		JUN	30.3075	64.2405
IFITM3	1.75344	221.322		ISG20	4.89586	300			RPL13	64.5514	0		TLE5	34.9925	0		CD52	29.6694	93.7204
PARP14	1.69228	275.948		GBP5	4.89427	287.182			ZFP36L2	59.0781	300		PIK3R1	34.7307	300		MAP3K8	26.209	119.638
IFI30	1.60568	256.252		GBP4	4.74578	300			B2M	53.0799	27.6459		ZFP36L2	32.4399	300		IER2	25.9401	117.013
UBE2L6	1.58266	280.749		MT2A	4.71111	300			KLF2	51.8101	300		HCST	31.5571	300		FGFBP2	25.184	109.823
TMSB10	1.57319	209.706		PARP14	4.66899	300			HLA.A	51.5635	275.719		LIME1	30.613	300		ZNF331	24.5162	46.9757
IFI35	1.56207	272.886		IFI6	4.63663	300			RPS27A	51.5575	74.6536		KLF2	29.3207	300		JUND	23.8436	104.445
MX1	1.54137	297.64		LAP3	4.61032	300			RPL38	51.4955	300		BTG1	28.1778	284.301		RPL34	22.5739	30.6545
SOD2	1.4858	176.744		IL18BP	4.58424	300			ARHGDIB	49.9776	300		NRGN	23.2687	15.5206		SOX4	22.5591	0
PSMB10	1.48262	277.154		IDO1	4.54374	247.746			GZMA	49.6301	127.583		SARAF	22.0568	0		CTSS	22.5458	65.5312
IL18BP	1.47206	230.247		CTSS	4.54188	254.423			TXNIP	48.6652	300		SAMHD1	20.329	0		PTPRC	22.3487	63.0557
EPSTI1	1.46268	241.667		IFI35	4.52649	300			VCAN	48.3912	73.2941		BCL11B	19.8253	130.261		JAK1	21.5372	96.203
PSME1	1.4226	219.53		APOL1	4.52175	300			ITGB1	47.3371	150.483		FYB1	19.7045	8.88889		SAT1	21.3268	86.9022
LY6E	1.36383	133.044		RSAD2	4.3676	300			GZMK	47.2443	136.863		C12orf75	19.2805	0		GZMK	21.2569	14.4302
NFKBIA	1.36181	196.219		RNF213	4.24023	300			RPS21	45.6739	126.562		ANXA5	19.185	30.6229		RPS29	21.2443	65.3366
TAPBP	1.34072	197.547		MX1	4.1877	300			JUN	44.0589	300		CTSS	18.8213	74.4582		HLA.E	20.5944	133.678
RSAD2	1.29164	188.159		GBP3	4.18583	300			JUND	42.1482	300		CNN2	17.1336	15.219		PIK3R1	20.548	43.4938
TAP2	1.29161	248.551		HLA.A	4.12193	300			KLRB1	41.2691	139.616		TXNIP	16.4936	300		FOS	20.4567	70.7244
CXCL11	1.28558	106.25		CD74	4.10495	300			RPL36	40.4668	72.3307		DNAJB1	16.3543	43.5906		RHOB	19.7115	2.42821
ICAM1	1.28174	198.876		TAP2	4.07416	300			H1FX	40.2859	300		CD99	15.5367	74.212		IL2RB	19.6586	26.9352
GBP4	1.27009	135.827		UBE2L6	4.06969	300			RPL32	40.0242	13.5302		CDC42	14.4321	13.0754		PLAC8	19.231	196.644
NAMPT	1.26337	159.495		ICAM1	4.035	300			TRBC1	39.0178	28.8508		AC239799.2	14.0135	17.3793		CLIC3	19.0933	122.754
APOL2	1.25916	260.012		SOCS1	3.9708	300			SARAF	38.7786	300		ITGB1	13.8482	85.1044		BCL11B	18.9944	17.5408
MT2A	1.2271	97.1134		EPSTI1	3.9673	300			COTL1	38.5811	6.36051		NOSIP	13.7188	105.655		NEAT1	18.2351	35.9398
CXCL1	1.17258	80.1576		TNFSF10	3.95905	300			RPL22	36.6673	14.7986		JUNB	13.5817	251.235		HCST	17.3189	214.281
SERPING1	1.17044	119.717		SP100	3.7713	300			RPL11	34.2543	101.947		IL7R	13.374	73.1064		PPP2R5C	16.9815	84.8014
IFIH1	1.15521	197.05		HLA.F	3.76235	300			PABPC1	32.71	285.117		CXCR4	13.3368	300		SPON2	16.8753	162.142
IFI27	1.15065	57.9431		IFIT2	3.74101	255.897			FYB1	32.6143	300		UQCRB	12.1004	81.2402		IRF1	16.7288	96.0353
CEBPD	1.14836	135.64		BIRC3	3.72191	172.887			RPS10	32.0759	300		IFRD1	12.0955	0.488698		DUSP2	15.8124	8.57755
SP100	1.14234	226.811		APOL2	3.70356	300			IL7R	30.1136	300		TYROBP	11.342	99.8398		TYROBP	15.7582	125.334
BIRC3	1.13203	175.525		WARS	3.68651	300			RPS25	29.7182	79.4522		LITAF	10.6136	112.969		TRBC2	15.5528	0.938192
TNFSF10	1.12843	119.626		PSMB10	3.66811	300			DNAJB1	28.6747	300		ZFP36	10.4772	197.403		IL7R	15.375	5.31471
GBP3	1.12323	223.816		PSME2	3.61405	300			CXCR4	28.0283	300		CAP1	10.3113	132.613		GZMM	14.8603	159.779
CTSS	1.09918	82.1368		C5orf56	3.6002	300			PIK3R1	27.768	300		TSC22D3	9.7805	300		TLE5	14.1093	115.569
PSMA6	1.09326	182.229		SP110	3.57535	300			LIME1	26.5754	300		MXD4	9.74719	95.9305		ARHGDIB	13.9002	135.802
OPTN	1.09059	179.722		DDX60	3.57082	300			TRBC2	25.5806	136.5		FGFBP2	9.61853	100.295		KLRB1	13.6381	110.004
CXCL8	1.0851	34.0213		ETV7	3.50939	300			UBC	25.0699	134.638		TNFAIP3	9.52065	106.456		GZMH	13.5195	64.2437
IRF9	1.07826	226.479		IFIH1	3.27877	300			SLC2A3	24.2608	300		SLC11A1	9.35958	56.1909		LEPROTL1	13.3818	12.7646
CD74	1.06838	71.3779		PARP9	3.21013	300			RPS14	24.1559	6.64397		AC103591.3	9.29949	138.678		ZFP36	13.1428	108.935
PARP9	1.06819	215.113		VAMP5	3.18526	300			RPS28	23.7132	161.39		GZMH	9.11527	271.721		ARRDC3	12.9381	6.42221
APOL1	1.0625	116.578		BATF2	3.16916	300			RPS3A	23.1652	60.219		RGS1	8.98386	40.1517		CMC1	12.9343	0
DTX3L	1.04159	218.029		SAMD9L	3.16665	113.948			GMFG	22.6144	300		SKAP1	8.56784	0		H1FX	12.7877	38.8913
CXCL6	1.03711	60.3495		TYMP	3.16331	300			GSTK1	22.3405	289.434		VCAN	8.16784	101.797		LAIR2	12.2165	15.6426
TYMP	1.03274	149.427		XAF1	3.15258	185.24			GATA3	22.146	58.5686		HIST1H2BG	8.01433	183.076		LITAF	12.1047	145.193
CP	1.02828	105.287		PSME1	3.12157	300			ANXA2	21.3314	0		PLAC8	7.65229	241.04		HLA.C	12.0318	43.2699
SP110	1.01769	222.073		DTX3L	3.11854	300			BCL11B	20.4726	300		SPOCK2	7.59927	193.198		ITM2B	11.8414	53.3139
NEAT1	1.014	69.5043		NFKBIA	3.09316	300			TLE5	20.226	300		TBC1D10C	7.48556	29.8825		FYB1	11.2593	107.637
PLSCR1	1.00787	180.127		IRF9	3.08302	300			MT.ND3	19.8292	153.703		TRAF3IP3	7.28703	0		SLC2A3	11.2189	49.2854
DDX60	0.999617	216.492		NMI	3.07088	300			TSC22D3	19.548	300		MAP3K8	7.1328	58.262		ITGB2	11.0787	201.45
SOCS1	0.996357	175.312		TAPBP	3.065	300			FOXP1	19.366	300		UBL5	7.07224	300		TSC22D3	10.4656	117.992
HLA-F	0.98767	136.648		HABP2	3.04184	148.677			TOMM7	19.3556	204.833		EML4	7.03165	165.417		DUSP1	10.3804	85.4802
LGALS3BP	0.985351	79.3012		AGT	3.03362	277.83			TNFAIP3	18.3888	300		EVL	6.73979	63.7086		STMN1	9.64936	58.6337
ETV7	0.977912	217.568		CD274	3.03295	300			GYPC	17.877	75.3625		SYNE1	6.68177	194.865		PCED1B.AS1	9.44625	56.1777
VMP1	0.971335	131.897		OAS1	2.99247	300			ANKRD12	17.072	176.726		GSTK1	6.58743	29.6809		EVL	8.97597	120.599
C5orf56	0.969261	208.709		USP30.AS1	2.93993	300			CLDND1	17.0383	3.68465		ITGB2	6.39778	190.692		STK17A	8.53985	62.6037
MDK	0.964478	59.8348		LGALS3BP	2.9283	300			LIMD2	16.9393	300		GMFG	6.36688	0		CEMIP2	8.4332	75.8381
ELF3	0.962296	121.07		TRIM69	2.92451	300			HLA.C	16.9328	181.66		TMEM167A	6.36659	300		SRSF5	8.42286	79.8054
S100A11	0.959429	92.3774		C2CD4A	2.9164	125.228			IER2	16.7617	300		LCP1	6.33739	4.52047		TCF7	8.3121	7.70769
PPA1	0.954469	136.43		SAMHD1	2.79537	300			ARL6IP5	16.5697	0		KLF3	6.25743	111.92		MT.ND3	8.14338	82.6229
OAS1	0.916642	182.957		GC	2.73894	67.6994			ARL4C	16.2683	300		FCGR3A	6.23595	203.142		RPS10	8.14337	53.3916
DYNLT1	0.905581	134.545		MDK	2.72887	300			RAC2	16.1214	20.3936		ZNF331	6.1447	70.4603		SAMD3	8.06787	107.035
TRIM69	0.904249	215.517		ODF3B	2.72232	300			S1PR4	15.84	197.67		CTSW	5.32618	300		PNRC1	8.02692	45.0849
POMP	0.887908	118.336		SLFN5	2.61949	222.222			LEPROTL1	15.5678	300		REEP5	5.14558	106.772		FCGR3A	7.97207	154.813
NMI	0.883205	191.867		DCC	2.61662	230.468			FOS	15.4998	300		ATM	5.1287	100.787		PDCD4	7.68128	30.8336
IFIT2	0.878795	136.84		NLRC5	2.61253	206.382			UCP2	15.473	181.215		GPR65	5.07492	133.458		LIME1	7.56065	73.1234
S100A6	0.865605	39.7916		CMPK2	2.59068	300			PDE4D	14.9735	218.83		RIPOR2	5.04233	151.637		FOXP1	7.38394	0
NUB1	0.864689	143.102		C2CD4B	2.56787	50.3308			ZNF331	14.9554	300		DUSP1	4.97596	246.58		EIF4A3	7.34939	7.08174
VAMP5	0.852698	96.0545		SOD2	2.53794	296.618			AQP3	14.9394	300		CDC25B	4.94956	0		IFRD1	7.32955	9.74397
IDO1	0.846493	55.2619		BTN3A1	2.52318	300			ZFP36	14.57	300		WDR1	4.65445	129.858		LINC01578	7.16221	81.1911
RBCK1	0.846263	141.459		MEF2C	2.52079	227.243			CELF2	14.5201	165.866		BAG3	4.6454	20.3909		KLRF1	7.13055	120.563
CXCL9	0.833487	11.5163		BTN3A2	2.48767	143.373			AHNAK	14.4138	300		SLC9A3R1	4.62345	0		HIST1H1E	6.9231	53.1847
SPINK1	0.828187	25.2486		FGB	2.48491	22.2066			RORA	14.3543	133.77		SLC2A3	4.52173	219.595		CEP78	6.81429	45.1262
SAT1	0.825102	99.4623		CP	2.46017	15.3485			PNRC1	14.0691	300		P2RY8	4.49036	229.734		CD44	6.73951	0.176248
H3F3B	0.820224	102.792		TJP2	2.45218	212.489			RPS20	13.7315	177.536		TRGC1	4.31389	102.688		ANXA1	6.70587	92.3665
JUNB	0.820179	79.5531		SPINK1	2.44308	53.1616			HIST1H1D	13.2735	300		AKNA	3.98461	258.237		ATM	6.45982	80.2303
SQSTM1	0.818584	50.8952		CEBPD	2.43798	104.046			EML4	13.1898	300		EFHD2	3.97347	18.3347		RBM38	6.33638	134.837
PTMA	0.803202	76.0581		PLSCR1	2.4374	300			CD99	12.9897	261.604		SAMD3	3.96509	300		MYOM2	6.33085	26.33
ADAR	0.800086	125.475		TRAFD1	2.41949	300			EEF1D	12.6678	300		LCK	3.96196	14.6667		AC245014.3	6.31882	49.4743
STAT3	0.799224	115.437		NEURL3	2.39941	88.5733			DUSP1	12.2737	300		RBM38	3.94959	90.1891		ARL4C	6.29423	159.412
PMAIP1	0.798551	112.628		LINC02605	2.39536	53.8447			UQCRB	12.2182	39.7595		TLE4	3.8825	78.4025		SYNE1	6.25656	96.0364
GBP5	0.782609	67.9541		VMP1	2.38712	300			GPSM3	12.0455	300		PTGDS	3.76335	62.1952		RGS2	6.21865	36.699
USP30-AS1	0.775873	159.558		CD40	2.36767	56.1897			LAPTM5	12.0299	300		RNF125	3.69025	269.051		CCNL1	6.17926	68.8788
PSMA3	0.773142	109.036		SAMD9	2.34317	252.294			DDX17	12.0093	27.2041		CD44	3.64837	0		NR4A2	6.17388	0
SLFN5	0.772584	145.379		IFI16	2.32249	78.9715			TTN	11.6608	29.118		GNAI2	3.39468	41.974		PPP1R15A	6.08518	3.56282
TXN	0.769103	76.1264		IFIT1	2.27556	115.03			FLNA	11.6388	300		PIK3IP1	3.29698	230.957		PSAP	6.07167	15.3785
OAS3	0.767897	152.365		OAS3	2.26306	149.655			SNHG8	11.3425	70.6676		ARPC5	3.26038	271.928		SPOCK2	6.02124	47.8946
DNAJC12	0.767178	44.7314		APOBEC3G	2.26095	279.449			NOSIP	11.3353	148.055		PDE4D	3.21789	167.224		IFITM1	6.02063	76.4438
RPS12	0.766744	61.2449		GSDMD	2.23517	231.93			S100A4	11.1752	300		UTRN	3.12806	148.99		TNFAIP3	5.95628	0
C2CD4A	0.759535	46.6539		DDX58	2.20357	194.017			CD74	11.1717	43.6308		CYTH1	3.09083	157.546		KLRC2	5.85251	5.33016
RAB27A	0.755074	129.367		TMEM140	2.18488	119.474			NR3C1	10.6473	157.226		FMNL1	3.0558	149.891		BIN2	5.77057	69.5118
TRAFD1	0.752654	145.768		CLIC5	2.16314	144.327			ARPC3	10.421	0.958537		SUB1	2.98159	223.775		AC103591.3	5.71057	45.5518
TRIM56	0.749031	121.926		CFB	2.15479	25.0673			TNFRSF1B	10.3605	1.5163		PNRC1	2.81424	41.9636		TRG.AS1	5.69331	12.0043
BTG1	0.746573	29.009		PMAIP1	2.15284	204.345			CNN2	10.2204	300		AC245014.3	2.7443	194.356		RAP1B	5.48591	27.5927
EIF2AK2	0.741209	113.78		RGS4	2.13049	111.656			RIPOR2	10.1757	300		SUN2	2.73541	300		PNISR	5.41767	31.8124
PSMA4	0.741148	99.8119		TAPBPL	2.13	98.7628			DDX5	10.0404	300		CXCR3	2.69367	8.0405		EMB	5.36884	4.25
SAMHD1	0.737451	148.628		JAK2	2.1092	186.657			CTSS	9.76754	183.971		C1orf56	2.6758	139.527		TGFB1	5.29228	95.2596
PSMA5	0.735473	106.23		PARP12	2.09956	192.998			HLA.B	9.68082	85.5376		FOSL2	2.63966	108.089		FAM177A1	5.28714	4.16201
IFI16	0.731293	89.5077		CTSO	2.0795	118.793			EVL	9.38323	300		SELPLG	2.63547	48.4545		PAXX	5.27062	8.37127
ODF3B	0.725005	118.309		NEAT1	2.07014	145.624			PFN1	9.22466	0		LINC01578	2.61672	82.0005		ADGRG1	5.264	101.048
IL6ST	0.723649	102.585		LGMN	2.06608	300			GCC2	9.18722	237.799		AL021155.5	2.61393	72.4863		RPS20	5.26151	13.9749
CDH1	0.722354	86.9334		ELF3	2.04887	231.617			MAP3K8	9.15994	0.509528		MYBL1	2.60858	134.188		FLNA	5.22081	98.0589
TENT5A	0.719005	77.1778		PRRG4	2.04289	143.95			MAP3K11	9.11707	0		MIDN	2.59014	116.039		TNRC6B	5.13031	18.4823
XAF1	0.718727	83.77		NUB1	2.04178	300			IK	9.09349	26.2857		CASP4	2.54428	5.09598		AKNA	4.96188	105.353
MYL12A	0.717494	72.8845		GRM4	2.03496	190.034			HMGN2	9.05701	3.59448		PTPRE	2.51653	31.8031		SUN2	4.91362	133.777
DNAJA1	0.715181	95.4544		MVP	2.02733	125.643			ITM2B	9.01843	300		PBXIP1	2.46261	160.744		S100A6	4.84729	5.34167
GADD45G	0.713468	43.0442		STAT2	2.02066	269.858			HMGB2	9.0155	130.367		SORL1	2.41949	126.46		PDE4D	4.77497	62.6597
FGB	0.708758	49.7699		JUNB	2.01988	219.555			SPOCK2	8.95622	300		FCMR	2.41896	97.897		PCSK7	4.77126	55.6397
CMPK2	0.708432	114.934		DUSP1	2.0157	131.356			PIK3IP1	8.35282	300		IL10RA	2.38123	170.487		SORL1	4.75228	89.5415
CD47	0.70667	105.424		PPIC	2.01119	182.274			FAM13A	8.32465	70.219		SMAD7	2.37088	226.587		DDX5	4.73311	91.2368
HINT1	0.706566	66.9798		SPATS2L	1.98661	249.066			SH3BGRL3	8.28634	138.595		CELF2	2.34511	0		KLF6	4.6947	0
APOBEC3G	0.70225	126.428		CD68	1.9845	84.859			RPS6	8.28625	9.87943		MYO1F	2.29394	264.316		KMT2E	4.64013	17.461
UTRN	0.702231	69.7872		HAPLN3	1.96927	62.9156			IL32	8.28622	258.939		AAK1	2.26221	55.618		TES	4.60491	21.9841
SAMD9L	0.702058	51.128		IFIT5	1.93442	265.953			RPL23A	8.2576	16.4123		LEPROTL1	2.20079	0		PRKCB	4.5787	59.5901
SERPINE2	0.701684	39.8587		FBXO6	1.92273	151.669			RPL31	8.25558	0		EMB	2.18974	19.1749		CFLAR	4.48869	0
SELENOM	0.701055	75.8728		OPTN	1.91566	300			ATP2B1	8.20084	42.9136		ITPKB	2.15929	0		PIK3IP1	4.45856	41.7638
GNG5	0.694814	77.5532		BTG1	1.90708	300			USP10	8.12499	15.857		COL6A2	2.14283	103.438		CD37	4.44358	61.5912
PSMA1	0.690827	93.8739		GLRX	1.89505	160.499			CORO1A	8.11723	300		PARP8	2.05233	161.091		VPS13C	4.42185	13.9477
XRN1	0.689357	99.0025		DDX60L	1.85522	130.461			PASK	8.11436	139.42		BCL9L	2.05223	215.584		APMAP	4.40104	40.16
SOX4	0.688153	50.1708		MT1X	1.84866	44.9081			SMCHD1	7.92344	139.644		UPF3A	2.01344	92.4611		TLE4	4.36172	49.2852
SAMD9	0.684034	136.927		UTRN	1.83763	300			RNF125	7.92255	300		KLRG1	1.99418	218.995		TFDP2	4.33275	38.1486
KLF6	0.68305	71.6989		STAP2	1.82801	85.4936			MACF1	7.75766	6.07988		TSPYL2	1.97598	0		C1orf162	4.28952	101.599
CEBPB	0.681421	100.861		NFKBIZ	1.82726	52.7629			LSP1	7.70584	300		ARRB2	1.96075	0		CREBRF	4.27847	40.2494
PSMB2	0.675533	87.9761		CASP4	1.82435	33.9146			PTPRE	7.62717	16.8477		ATG2A	1.95197	152.931		BCAS2	4.23839	0
PSMA2	0.675258	70.737		NAMPT	1.82435	300			PRKCQ.AS1	7.5421	44.3307		TGFBR3	1.91687	147.428		ITGAL	4.23398	97.4879
EDF1	0.674042	71.5668		PLA1A	1.82129	32.9552			HCST	7.42809	300		ADGRG1	1.89332	135.214		BPGM	4.20749	0
CALM3	0.672615	49.0355		TRIM22	1.81251	24.9684			FAM133B	7.42598	259.52		STAT4	1.86957	141.966		GLUL	4.17801	3.34903
PFN1	0.67037	51.6018		BAZ1A	1.81223	123.356			CD37	7.39861	300		TENT5C	1.86402	211.255		HIST2H2AC	4.16654	11.6063
BATF2	0.670133	132.184		TMSB10	1.79877	300			SATB1	7.3224	205.069		A2M.AS1	1.84981	233.236		HIST3H2A	4.16648	3.56675
PSMB3	0.669842	82.0443		PSMA6	1.79829	300			TMEM123	7.09579	256.068		MGAT4A	1.84527	70.2809		LMNA	4.14473	1.49889
DDX58	0.661927	126.172		RTP4	1.79277	48.1943			PLIN2	7.00783	0		RNF166	1.8344	170.302		RGS1	4.10368	3.31822
LINC02605	0.658351	100.114		AC083862.3	1.7917	60.1367			CLEC2B	6.99151	190.388		TC2N	1.81933	115.894		AHNAK	4.05032	116.461
EIF5A	0.65657	75.2933		ZNFX1	1.79105	166.211			SAMHD1	6.92066	270.461		GABARAPL1	1.803	112.056		EML4	4.04489	44.9826
HABP2	0.655406	74.5796		TRIM56	1.75479	265.661			RTKN2	6.90885	3.46438		PDLIM2	1.79738	0		METRNL	4.01484	119.895
GSTO1	0.652739	79.3895		SLC12A7	1.75002	170.44			GPR183	6.88665	265.41		PPP1CA	1.78485	215.346		STAT4	3.96262	81.946
C2CD4B	0.648388	29.2401		CXCL1	1.74621	7.57669			HIST1H1E	6.85357	300		GPSM3	1.78185	32.5579		ITGB1	3.9481	13.2956
TMSB4X	0.645318	31.817		MOV10	1.74514	226.035			LINC00861	6.82897	300		MGST3	1.77377	192.634		ABHD17A	3.912	66.8448
NFKBIZ	0.640967	91.7277		SERPINE2	1.74084	122.893			CEMIP2	6.81594	56.2464		H1FX	1.77012	11.697		CD74	3.90739	46.3567
ANXA2	0.640903	69.4125		ABCB1	1.73852	111.484			TIMP1	6.81472	299.964		PDE4B	1.74801	231.236		MBP	3.90272	65.6803
IFIT1	0.638846	104.092		SAT1	1.73396	168.669			COA1	6.74954	1.78199		BTG2	1.73522	33.1893		SYAP1	3.85185	32.9346
GSDMD	0.635818	96.1591		ETS2	1.73347	259.344			CDC42	6.72089	234.793		TNRC6B	1.71963	39.414		HNRNPUL1	3.82784	16.8789
GLRX	0.634763	87.5534		DNPEP	1.73118	290.051			TTC39C	6.69658	130.415		TRG.AS1	1.69043	57.0806		MYBL1	3.80233	76.4251
STAT2	0.634148	121.058		IER3	1.7221	64.9122			ATM	6.65391	300		BIN2	1.67213	40.4491		CD247	3.7782	97.4522
IFIT5	0.632989	107.672		FOS	1.72151	81.2453			KLF6	6.6169	29.5735		CES1	1.6619	59.6303		DDX6	3.77248	96.7365
CLIC1	0.631583	50.7792		CD47	1.71676	191.012			GNAI2	6.56386	41.7496		KLRF1	1.66079	91.1244		ZEB2	3.77145	24.7108
NEURL3	0.629346	111.778		MMP25.AS1	1.71287	93.5399			SKAP1	6.5258	164.873		KDM7A	1.64355	41.6251		VSIR	3.76935	8.17038
CD274	0.628385	119.917		PARP10	1.71281	41.4753			LYAR	6.48306	0		B4GALT1	1.64319	104.541		RBM39	3.66358	97.6526
RPL37	0.627513	48.7903		PML	1.69731	137.44			TCF7	6.42512	300		SPON2	1.62968	63.2404		C1orf56	3.65611	69.9302
BAZ1A	0.625031	105.518		ZFP36	1.69635	73.3195			ATP5F1E	6.37957	26.1965		AL499604.1	1.59274	33.6445		MCL1	3.64079	0
MEF2C	0.623596	83.1522		WASHC2A	1.67272	148.848			AL499604.1	6.3561	191.636		AUTS2	1.59031	189.232		STK17B	3.62203	39.3974
IER3	0.622585	22.5742		CEACAM1	1.6662	189.286			CCNL1	6.34728	300		PCSK7	1.56551	29.9108		ZBP1	3.58505	74.69
TJP2	0.621105	102.839		CDH1	1.66121	300			TAGLN2	6.26418	16.3344		BIRC2	1.54929	0		GCC2	3.56249	18.9811
HAPLN3	0.620271	105.355		SP140L	1.64859	57.641			LGALS3	6.24434	66.7033		IFNGR1	1.54326	24.9209		CD69	3.55263	16.7268
UBXN4	0.613655	63.5965		CCND1	1.6374	129.017			C12orf75	6.16701	86.5229		DSTN	1.52797	124.798		MYO1F	3.46564	108.295
DNPEP	0.611875	98.1477		ATF3	1.63483	27.9312			FXYD5	6.16519	75.1537		LINC00861	1.52449	144.868		REL	3.42662	50.1321
CFB	0.608308	35.3279		ORMDL3	1.63481	167.917			DDX6	6.06721	280.959		SYTL2	1.51739	150.135		IFI30	3.42128	0
UBC	0.607291	52.4778		CRIM1	1.62191	71.0749			AP3M2	6.05012	97.8069		SYNM	1.4678	72.7557		AC092821.3	3.4161	53.0158
VIM	0.605651	20.8106		RBCK1	1.6178	300			SF1	5.98693	300		ITGAL	1.46723	145.528		CYTH1	3.40157	91.6175
CYLD	0.605091	98.332		AF117829.1	1.61502	78.9631			AC239799.2	5.9749	57.0424		AC007952.4	1.46382	74.8477		HIST1H2BG	3.39967	15.7294
HM13	0.602881	35.8468		SCO2	1.61438	161.336			EMB	5.81124	300		PRR13	1.4623	115.246		SATB1	3.39828	5.65764
RPL36AL	0.602396	55.999		XRN1	1.60635	292.864			PNISR	5.80639	286.971		IL16	1.44692	109.832		FOSL2	3.3794	67.3934
JUN	0.602367	42.8493		RAB27A	1.60581	167.149			CD44	5.73003	214.407		AC114760.2	1.44245	166.653		CSF3R	3.35319	14.5341
MYDGF	0.601955	53.9495		IER2	1.604	81.0329			TNRC6B	5.70908	255.063		DDX6	1.44205	75.906		IFNGR1	3.32179	44.151
ETS2	0.599833	82.121		SYNE2	1.59095	61.4338			OGA	5.6645	90.0137		RBL2	1.42453	48.6249		ARHGAP9	3.28586	78.318
NDUFV2	0.599175	55.3778		GSDMB	1.58854	35.2179			HLA.DRB1	5.57958	128.036		ZBP1	1.42324	227.115		HSH2D	3.25725	57.3202
MVP	0.596228	87.0415		CEBPB	1.58574	162.024			EZR	5.53585	13.5884		TMEM59	1.38782	56.1491		YES1	3.24069	27.9413
HSP90AA1	0.595193	43.0742		EGR1	1.574	76.7733			YPEL5	5.51532	300		ANXA2R	1.36489	106.743		RIPOR2	3.23245	57.3953
PGAM1	0.592242	63.5102		RIPK2	1.57377	74.3001			PSAP	5.51387	7.9393		ZNF791	1.35657	6.88224		AOAH	3.18425	101.853
SEC61G	0.59136	28.1131		UHMK1	1.57028	186.991			COMMD6	5.4639	167.216		TMC6	1.34966	65.8147		CDKN2D	3.1828	101.001
NLRC5	0.591072	131.928		STAT3	1.565	300			BIN2	5.42069	300		CREBRF	1.34586	121.147		CARD16	3.1657	64.1713
MCL1	0.589599	90.0916		DLGAP1	1.56433	55.9741			HLA.DPB1	5.40089	148.678		PYHIN1	1.31021	44.4185		TRAF3IP3	3.13786	34.9553
ACP2	0.587214	61.2835		AC083837.1	1.54914	25.3818			RPS3	5.40089	87.4776		INPP5D	1.3044	38.3844		ICAM3	3.13283	95.7637
BRI3	0.581697	59.8858		DYNLT1	1.54873	300			TAOK3	5.37647	35.2291		TMEM120B	1.27376	98.9653		EIF4A2	3.06721	3.23858
UBB	0.575452	36.9735		IL6ST	1.53924	158.056			PBXIP1	5.36271	300		AC253572.2	1.27325	81.9917		FMNL1	3.06577	78.0914
PSMB1	0.573343	47.5061		SHFL	1.53193	105.819			HIST1H1C	5.34255	300		FCRL6	1.268	192.668		CD300A	3.02242	81.6413
EIF4A1	0.572725	47.6009		AC124319.1	1.52667	26.8015			ID2	5.32595	45.8327		LINC01934	1.26374	11.6126		BPTF	3.01708	0
ZFP36L1	0.571213	50.7803		ACP2	1.52339	300			HIST1H2BG	5.31574	230.701		AC044849.1	1.25585	152.823		TMEM123	3.0131	1.03719
VAMP8	0.570006	46.2356		IFI44L	1.51951	9.60247			PDE4B	5.29513	300		ERN1	1.2355	33.2826		NOP53	2.9427	11.1856
PDIA3	0.570003	44.8063		PHF11	1.51471	83.1067			PTPRC	5.24913	293.321		CARD16	1.21846	26.69		STK10	2.92396	59.5498
PDIA6	0.56847	54.0116		ADAR	1.51334	300			PRMT2	5.22167	131.433		Z93241.1	1.20139	24.581		IL2RG	2.90078	23.2139
NUCB1	0.568414	35.1598		PCGF5	1.50701	149.5			LITAF	5.19322	258.561		TPST2	1.17935	59.3769		GNG2	2.88271	27.1545
RPS19	0.568349	22.3425		FAT3	1.5026	63.5231			RBM38	5.15408	300		MBP	1.17595	93.0376		AC007952.4	2.8592	51.8619
CYBA	0.568004	24.5541		TRIM5	1.49834	70.0193			JAK1	5.07836	257.688		USP36	1.16212	20.0288		MGAT4A	2.84855	64.0742
CDC42SE2	0.567855	62.8132		SERPINA1	1.49098	49.0161			ATP2B1.AS1	5.06589	41.9208		STK10	1.16194	53.6564		S1PR5	2.79394	98.5917
CASP4	0.565535	98.9442		IFI44	1.4889	16.9869			CD48	5.0571	300		ITGB7	1.15478	32.6364		AAK1	2.79362	51.1936
PSMA7	0.561206	33.7394		EMP3	1.47759	38.3942			ALOX5AP	5.01995	184.772		RASGRP2	1.15249	102.125		AKR1C3	2.7755	48.9016
TUBB	0.56097	35.1591		ZNF267	1.47335	82.2471			GPRIN3	4.9394	11.8182		AC020916.1	1.13588	28.8081		CAST	2.77064	33.065
JAK1	0.560311	43.6735		SMPDL3B	1.46712	101.265			AC103591.3	4.90961	270.815		S1PR5	1.12371	175.95		TRBC1	2.76349	7.54434
PSENEN	0.559199	64.557		IFITM1	1.45951	9.73141			FLT3LG	4.89138	300		MLLT6	1.11907	40.836		KLF3	2.74372	77.189
ZFP36	0.557431	72.318		TRIM21	1.45614	64.9272			AC245014.3	4.8488	300		KLHL24	1.11709	106.989		FAM133B	2.7432	34.7854
PPP1R1A	0.556421	10.3869		CASP7	1.45237	37.9914			TGFB1	4.83332	152.554		C1orf162	1.11036	75.1515		VAMP2	2.7367	40.6217
BASP1	0.556014	39.3582		PPP1R1A	1.44924	237.725			PAG1	4.7881	70.6308		CDC42SE2	1.0885	29.4422		CDC42SE2	2.71722	27.4424
MOV10	0.556009	84.2832		NBN	1.44619	143.702			USP36	4.72946	241.635		CLK1	1.0755	34.8233		N4BP2L2	2.67464	16.8803
UBE2Z	0.555527	64.2695		VAMP8	1.44157	153.131			MGAT4A	4.71672	300		AOAH	1.0608	106.907		MIDN	2.66985	41.0238
TGM2	0.554695	57.4203		IRF3	1.43872	163.717			KLF3	4.66798	300		PREX1	1.05941	65.9467		CYBA	2.63757	174.656
UHMK1	0.55332	56.8542		PLAAT3	1.43205	300			IL2RG	4.66753	97.1818		CD300A	1.05844	143.834		XIST	2.61243	5.90066
LDHB	0.552745	33.282		SOX4	1.43173	59.2341			H2AFJ	4.60133	85.4622		RICTOR	1.02542	60.0638		MSN	2.58772	0
RPL18A	0.552382	32.7654		OGFR	1.43097	106.939			ELF1	4.53156	220.588		SNHG25	1.01839	0		SEPTIN9	2.58753	74.9096
MET	0.551111	67.404		PCDH17	1.42293	40.2556			CDC42SE2	4.46931	277.532		AC245297.3	1.00829	64.6298		TAOK3	2.58448	27.9546
DHX36	0.549987	59.505		SLC35F1	1.40638	37.5229			AAK1	4.46544	300		ARHGAP15	1.00737	37.2764		SLC38A1	2.53003	7.05329
MRPL14	0.549166	58.5867		APOB	1.4041	54.5958			ETS1	4.46264	300		MECP2	1.00596	9.21114		DOK2	2.52785	75.1516
EMP3	0.548106	30.977		SLC17A8	1.39443	27.7611			CIRBP	4.447	300		YPEL3	1.0019	68.3487		CHST2	2.52403	61.9885
CREM	0.547322	37.4587		IGFLR1	1.39147	41.673			ARGLU1	4.44011	261.991		SNRK	0.985253	57.1879		TKTL1	2.51252	7.28413
NFE2L2	0.546909	71.3738		RNASET2	1.38348	64.9607			SPTAN1	4.43467	67.399		C1orf21	0.983669	89.2024		SYF2	2.50985	18.6902
FKBP11	0.546679	19.6799		GSTO1	1.38158	174.151			MBNL1	4.41692	167.322		CD37	0.979841	12.2159		IDS	2.49881	39.2661
ATF3	0.546621	52.7422		RNF19B	1.38145	85.1808			ARHGAP15	4.4152	300		ZNF652	0.968906	44.5238		ZBTB7A	2.48991	32.6626
CD40	0.546114	36.4329		ANXA2	1.38076	41.3477			SNHG5	4.34069	114.377		ARHGAP45	0.957726	49.1531		CTNNB1	2.47852	1.99469
KARS	0.54555	76.9341		ETV6	1.37405	107.576			CD8B	4.2966	32.9172		ZBTB7A	0.957725	26.535		CNOT6L	2.47301	34.3639
IAPP	0.544995	8.41385		GZMB	1.37391	3.90402			IL10RA	4.24103	300		ST3GAL5	0.943257	50.4358		ARL6IP1	2.42758	0
RPL10	0.544195	23.4937		LAMP3	1.34824	34.2009			RCAN3	4.23898	300		FAM160B1	0.942659	16.1442		SKAP1	2.42415	48.334
PTP4A2	0.543977	53.7946		ERLIN1	1.3481	78.3866			LIMS1	4.18785	2.0446		ATF7IP2	0.941449	12.4081		ATG2A	2.41963	33.7597
EIF2S2	0.543003	45.0526		PRPH	1.34253	29.5788			RPL35A	4.11497	79.2984		AC026979.2	0.937364	104.699		ID2	2.37723	35.8482
PPIB	0.53937	32.1576		RMC1	1.34213	74.0678			CDKN1B	4.10623	300		SYTL1	0.937045	69.88		CXCR4	2.37663	52.2979
KRT18	0.539328	46.7332		HOPX	1.34188	149.625			KMT2E	4.00544	207.246		MFNG	0.936474	66.7804		CDC42SE1	2.3731	55.4021
TOX3	0.538578	52.2593		HELZ2	1.33356	54.5111			ITM2A	4.00328	72.7645		CCDC88C	0.922384	44.7056		RSRP1	2.35932	18.0156
MANF	0.538486	13.0024		GSTK1	1.33266	203.055			RPS4X	3.95826	46.3936		WHAMM	0.919308	63.6492		TMEM120B	2.34419	36.3136
SPATS2L	0.537682	55.1934		VIM	1.31066	36.52			USP15	3.95483	150.47		ZBTB20	0.916896	30.8173		SAMHD1	2.34138	31.0383
ERAP1	0.536419	66.0737		CDCP1	1.30302	108.038			KLRK1	3.95008	27.3768		TRAV5	0.913081	28.2254		PPP1CB	2.33669	6.88028
CAST	0.536236	49.1791		EIF2AK2	1.30043	213.819			XIST	3.94919	178.759		TMC8	0.896335	108.798		ARHGEF1	2.336	53.5801
PML	0.534162	111.114		PSMB8.AS1	1.29488	17.9068			PPP2R5C	3.93207	47.8601		AC068587.4	0.895663	0		TSPYL2	2.33466	3.94141
CD63	0.534009	24.8057		EID2	1.29071	107.741			EPB41	3.91823	208.726		IER5L	0.890985	8.27537		PHF20	2.32992	8.31529
TMEM140	0.530497	103.728		HEG1	1.28598	27.3025			CYTOR	3.88547	95.8239		PTPN4	0.886473	57.5984		ITGAX	2.29536	43.5949
DST	0.529926	29.4427		INPP1	1.28478	181.129			WDR86.AS1	3.88186	102		FCN1	0.88548	70.3017		POLR2A	2.28322	4.32819
ZNFX1	0.529422	98.0138		LMO7	1.28227	99.7298			CNOT6L	3.8741	274.975		DEF6	0.882639	5.54779		BTG2	2.28315	33.4782
RPL36A	0.529184	32.0325		RNF24	1.27528	75.4913			TOB1	3.86975	274.442		TRBV14	0.876549	44.7413		SLC38A2	2.26476	5.20762
TOP1	0.528043	56.8176		SSTR2	1.27016	70.163			CYTH1	3.86912	300		CSF3R	0.870847	65.7439		RHOC	2.25578	28.61
NDUFA4	0.527895	27.4783		CD82	1.2686	67.185			UBALD2	3.83172	300		ZNF276	0.852811	57.3623		CREM	2.2526	14.9857
RAC1	0.527822	45.2343		RBP1	1.26782	182.698			PLAC8	3.79376	221.65		FAM214A	0.8505	60.6312		GPR65	2.24339	69.1089
SMCHD1	0.527754	42.5091		S100A6	1.2635	254.232			YWHAB	3.74314	0		AC245407.2	0.849356	120.119		KIR2DL3	2.23004	10.1144
TMEM50A	0.526312	52.2595		KIAA0040	1.26245	28.962			AREG	3.72907	77.5391		GLIPR2	0.840212	24.1567		ARAP2	2.22739	0
FBXO6	0.525914	100.676		SMCHD1	1.25758	148.589			FMNL1	3.68489	300		PER1	0.8321	84.1603		PLAAT4	2.22476	89.8304
LGMN	0.525506	34.8413		PLAC8	1.25211	71.8071			HIST2H2AC	3.6538	56.3002		S1PR4	0.808116	0		SELL	2.22098	13.5445
IGFLR1	0.523575	80.1452		KLF6	1.24833	76.0369			NIBAN1	3.62037	83.5834		STK17A	0.800039	14.7674		FCRL6	2.21514	64.7157
MYL12B	0.521318	45.08		NUCB1	1.24546	290.692			NOP53	3.60282	138.697		MYLIP	0.778987	98.1398		RIOK3	2.20259	34.8928
SERPINA1	0.521248	14.9657		HCP5	1.23458	8.48325			TMEM107	3.58651	56.3206		ARAP2	0.775424	6.74111		HIST1H1C	2.20252	43.8518
NDUFB4	0.52085	46.4099		IL15	1.23378	20.3033			CITED2	3.57252	95.2725		NLRP1	0.7737	69.7474		ADGRE5	2.1814	42.7411
LMAN1	0.519393	43.7035		POMP	1.22517	304.692			P2RY8	3.55212	300		CDCA7	0.769861	124.04		ADAM8	2.17856	63.7492
LSR	0.519082	72.7551		WDFY1	1.22045	120.246			CTSD	3.51323	4.39577		GTF3C1	0.754613	0		MECP2	2.16844	19.122
FAM177A1	0.518759	48.9802		BACH1	1.21903	101.943			TRAF3IP3	3.49188	300		VPS37B	0.753298	60.462		OPTN	2.14512	10.4484
IRF7	0.518123	87.9526		IRF7	1.21163	33.0308			RASGRP1	3.4677	145.66		ITGAM	0.753103	116.875		MLLT6	2.14277	20.5891
CCNL1	0.51767	66.7424		PTK2B	1.21133	37.7636			SEPTIN9	3.44465	300		PPP3CA	0.746426	23.6021		OSTF1	2.1356	42.9239
DENND4A	0.516223	59.3223		RBBP8	1.20844	49.9224			PPP1CA	3.39765	54.9508		BAZ2B	0.742019	29.0967		OXNAD1	2.13344	7.90667
FTL	0.514634	17.5621		MSRB1	1.20562	105.224			RCSD1	3.31872	100.133		ARRDC3	0.738381	44.5643		CDC42	2.10828	70.3533
NDUFA9	0.514539	68.1559		UNC93B1	1.20246	37.8641			PCSK7	3.31218	160.824		AC006369.1	0.734427	77.106		YPEL3	2.10684	23.8011
NUCB2	0.514395	30.5896		C5orf15	1.20181	190.351			SRSF5	3.29461	300		RASA3	0.732949	73.728		RBM3	2.10101	18.7369
ARPC2	0.514098	40.767		TENT5A	1.19994	146.891			TNFRSF14	3.28353	18.2211		CDC42SE1	0.726798	12.7877		UTRN	2.09998	84.4671
IFITM2	0.511648	74.7121		ERAP1	1.19832	173.706			BCL2	3.28034	66.3768		EHD1	0.726123	18.3607		CASP4	2.09743	29.3851
ARPC5	0.511102	48.3688		CYLD	1.19309	128.5			OXNAD1	3.18499	300		PXN	0.725504	82.2963		TTC38	2.09615	61.0589
RPS27A	0.509144	26.2174		CALM3	1.19092	300			ITGB2	3.17919	300		CHST12	0.725467	30.0524		EPB41	2.07697	22.1371
ARPC3	0.508532	40.3061		LGALS14	1.18426	2.49915			ADGRE5	3.1662	18.7122		GAB3	0.706043	73.9026		HLA.DRB1	2.06803	17.8292
PRDX1	0.508374	36.935		PSMA4	1.1813	287.262			PPP1CB	3.13294	117.256		TSPAN32	0.698261	106.413		CD8A	2.04971	19.4161
TMED9	0.507547	45.6998		DRAM1	1.17513	20.796			DOK2	3.10699	96.9318		BIN1	0.695559	0		IL10RA	2.02523	31.6965
SEC61B	0.507246	19.5744		N4BP2L1	1.17158	39.5674			SPTBN1	3.10463	70.6003		RARA	0.695165	38.9678		PREX1	2.02292	38.1127
SCG3	0.506166	22.9229		C1QTNF4	1.15866	29.2838			NKTR	3.10006	179.836		PLEKHA2	0.694148	46.8489		SIPA1	2.01189	52.0431
YWHAB	0.505804	41.1708		S100A11	1.1578	83.2646			CTSW	3.04604	257.415		MIAT	0.693781	31.534		PBXIP1	2.01087	17.3098
SSR2	0.505277	31.4116		HPS3	1.1505	64.8783			FHIT	3.02369	108.706		C16orf54	0.690419	50.2564		VPS37B	1.99978	41.442
SERF2	0.50413	35.6395		GADD45G	1.14573	51.3463			FCMR	2.98347	300		IQSEC1	0.685334	59.1861		CLK1	1.97669	28.0963
SUB1	0.503451	43.7503		PARP8	1.14086	66.6843			N4BP2L2	2.95596	163.759		ADAM8	0.679662	122.728		KLRG1	1.97669	7.76972
SNX6	0.502216	49.1487		APOL3	1.13792	7.78457			LAIR2	2.9528	35.0975		AL360012.1	0.677512	69.943		ARID4B	1.9764	0
RCN1	0.501835	43.0102		SAMSN1	1.13161	33.1428			UTRN	2.94086	232.453		LINC01138	0.676038	43.3916		PTPN12	1.96751	27.9052
RIPK2	0.5006	88.5807		MT1E	1.13	2.336			ICAM3	2.91054	297.712		SLCO3A1	0.673286	64.7181		PDE4B	1.95467	22.4793
MSRB1	0.500554	67.7717		GPX2	1.1295	29.7948			IRF2BP2	2.89752	258.201		ZNF394	0.666328	16.4761		ZBTB16	1.94346	6.99214
GRM4	0.499326	29.389		RNF114	1.12918	100.424			ARID4B	2.88018	41.3251		HERC1	0.663192	1.20068		CLEC2D	1.94057	0
GSTP1	0.498956	26.6826		HERC6	1.12575	50.4895			SORL1	2.85125	300		RAB37	0.660807	97.7725		HLA.DPB1	1.93883	7.08905
ACTB	0.49856	17.2244		BISPR	1.12194	13.8879			YPEL3	2.83871	220.287		OTULIN	0.658323	7.9164		CD53	1.93687	29.4766
KRTCAP2	0.497573	31.6169		CADPS2	1.11951	33.826			NCOA4	2.77793	10.4123		LAIR2	0.652708	0		SH3BGRL	1.90518	29.5524
SHISA5	0.497428	64.5838		C4orf3	1.11931	189.038			MYBL1	2.74881	215.745		HOTAIRM1	0.652298	77.0469		PIP4K2A	1.90454	31.5593
RTP4	0.49661	85.8735		ITM2B	1.11902	300			SYF2	2.7456	15.5935		CNOT6L	0.649124	30.9875		ACAP1	1.89808	41.7628
ABRACL	0.495783	54.8362		MYL12A	1.11883	120.124			PDE3B	2.74498	300		AL118516.1	0.641615	51.8314		PLEKHA2	1.89749	26.0895
SPCS3	0.495276	49.3439		PYCARD	1.11489	44.3616			SMAD7	2.73025	42.8416		LST1	0.641612	25.1497		RNF166	1.88695	69.5877
RAP1B	0.493752	49.5073		JUN	1.11182	60.3225			STK17A	2.7014	43.5969		JMY	0.633194	50.3261		GPSM3	1.88111	59.7488
PARP12	0.492316	97.6597		PBDC1	1.11016	97.7174			FOSB	2.70051	130.996		MXRA7	0.627112	18.2701		KLRK1	1.87948	7.04104
SHFL	0.492107	83.549		ARAP2	1.10979	10.6274			RHOG	2.67613	124.983		HERPUD2	0.626578	26.247		H2AFJ	1.8734	23.3609
YBX3	0.490827	44.6648		EXOC3L1	1.10665	17.9834			C1orf162	2.6482	249.121		CORO7	0.624995	30.0758		P2RY8	1.86661	50.5991
PLAAT3	0.490239	41.4713		H1F0	1.10341	96.0666			TBC1D4	2.64236	4.96658		LENG8	0.620871	30.71		CDK13	1.82877	26.5164
FAU	0.489991	27.5192		BTN3A3	1.09645	5.60768			JOSD1	2.6378	226.618		KANSL1	0.620227	10.2996		POU2F2	1.82867	0
TUBA1C	0.489881	51.2152		PSMB2	1.09475	263.228			CARD16	2.61514	195.314		TMEM181	0.618323	3.93736		INPP5D	1.81592	48.8992
CASP3	0.488413	55.3326		IRF2	1.09365	69.4138			MBP	2.60003	199.005		RASSF3	0.610738	38.082		WIPF1	1.81497	42.8901
DDX60L	0.487551	65.9305		MAX	1.0921	108.801			CASP4	2.5822	87.2343		SKI	0.608865	27.934		RICTOR	1.81041	39.0463
NBN	0.485105	70.6532		PSMA3	1.09063	195.966			TLE4	2.58006	246.457		LINC00987	0.607908	76.807		GABARAPL1	1.80958	7.32752
ETV6	0.484909	80.3051		GNG5	1.09001	227.069			TSPYL2	2.57993	0.735494		PRKCB	0.605294	74.8456		ZBTB1	1.80923	13.3984
PSMB6	0.484728	32.4715		ARRDC3	1.08839	62.8523			RNMT	2.56399	215.504		SYNGR1	0.60465	18.0591		HCLS1	1.80684	18.6528
SELENOS	0.484617	26.0927		GGH	1.08683	67.5909			AC007952.4	2.53457	262.719		ITGA5	0.599756	65.8324		CNOT2	1.78015	13.7461
TCEAL2	0.48414	34.0076		EIF1AY	1.08616	141.731			SNHG25	2.53057	216.479		ARRDC2	0.597579	63.7838		TBC1D10C	1.77093	53.1775
MTDH	0.483947	42.3139		TMEM50A	1.08268	151.883			ARHGEF1	2.51888	300		TOB1	0.596924	27.6246		SNHG9	1.76852	38.2927
DUSP1	0.483262	56.6282		RND3	1.08253	28.9686			METRNL	2.51076	35.5086		AC092338.3	0.596096	30.2557		SYTL3	1.74985	55.0306
AC083837.1	0.483092	72.7967		PSMA5	1.08061	194.602			CAMK4	2.48404	190.223		GIMAP1	0.590839	28.1415		SELPLG	1.74199	12.3803
HSP90B1	0.482761	3.40693		KARS	1.07949	145.037			KLF13	2.46717	201.385		PRKY	0.589978	33.5851		KAT6B	1.73892	9.41363
RPL24	0.482578	30.1984		PPA1	1.07833	223.125			RGS1	2.46342	34.0521		ZBTB44	0.589295	0		EPC1	1.71782	13.6601
ITM2B	0.481561	20.8038		PPP1R15A	1.07654	36.8468			SUN2	2.42785	300		CALCOCO1	0.587069	44.2792		CIR1	1.71347	16.2327
RPS27	0.481154	29.1967		NFKB2	1.07493	23.1451			AC253572.2	2.41034	223.303		ITGB2.AS1	0.586566	94.278		TRAPPC10	1.7072	24.4009
CFLAR	0.480585	59.0787		USP18	1.07326	58.8121			GLIPR1	2.37093	162.053		GOLGA8B	0.58563	23.3683		CIRBP	1.70338	89.0412
RPL28	0.480466	19.5813		TGM2	1.06398	4.35583			SH3BGRL	2.36398	93.7799		MAFF	0.568181	51.8523		SMARCA2	1.69478	14.5734
PRRC2C	0.480336	44.3086		PRKD2	1.06179	51.5947			RBL2	2.35842	220.301		MATK	0.545727	71.8186		C5orf56	1.689	33.1259
MMP25-AS1	0.479977	76.3311		PSMA2	1.05858	189.106			HIST1H2AC	2.33481	221.754		GNG2	0.537642	18.5185		EFHD2	1.68851	146.572
BTN3A1	0.479773	62.851		FAM111A	1.05664	11.0103			CDKN2D	2.32288	300		TNIK	0.537404	6.18289		NCR3	1.65781	80.3263
C5orf15	0.479679	57.4966		TMEM179B	1.05228	86.9165			ITPKB	2.31266	292.857		FGD3	0.53704	27.6085		PTPN4	1.63555	28.0973
RPL26	0.479464	13.8961		TMEM176B	1.05059	132.855			GRAP2	2.31152	29.1018		CD5	0.535277	21.6402		TGFBR3	1.62657	26.4368
AGT	0.478533	13.8356		TNFAIP3	1.04868	11.4282			WIPF1	2.30777	231.64		MTRNR2L8	0.533703	3.07998		DHRS7	1.61673	11.2011
C4orf3	0.477864	36.3474		MITD1	1.04769	59.57			CMC1	2.30475	120.353		NECAP1	0.53314	11.1354		AC245297.3	1.61636	53.7065
SNRPB	0.477042	32.4342		SLC25A28	1.04387	44.957			MYO1G	2.29631	181.71		WAKMAR2	0.532616	30.4939		DENND3	1.61098	27.4382
CLIC5	0.475774	86.875		RHBDF2	1.04109	10.9976			RASGRP2	2.27474	300		UTY	0.531614	31.5392		B3GNT7	1.61067	46.1137
COX7B	0.475565	37.6233		UBE2Z	1.04105	124.59			CHD2	2.2581	170.136		FGR	0.528206	96.5907		SYTL2	1.60583	34.5175
IRF3	0.475507	55.1398		TCN2	1.03328	83.0544			DYNLT1	2.2438	154.294		NR1D2	0.52515	38.938		PRMT2	1.60149	19.4273
RPS16	0.474666	21.1805		BRI3	1.03175	252.723			VAMP2	2.16147	207.259		RHBDF2	0.523681	49.6078		GSTK1	1.60097	5.49606
LMAN2	0.474006	29.7351		TANK	1.02928	84.055			AC026979.2	2.1555	299.998		CBX4	0.521075	36.1394		NCR1	1.58716	33.113
TUBA1B	0.473942	19.8113		ID1	1.02606	37.6203			FOSL2	2.15356	129.777		IER5	0.518146	12.7825		WHAMM	1.5871	20.3873
RPL19	0.473735	17.8468		HTATIP2	1.02453	97.4676			C9orf78	2.13322	135.021		PATL2	0.510314	36.9167		AUTS2	1.5869	33.2218
HK1	0.473357	63.5372		LIMA1	1.02217	75.2813			KIF2A	2.12512	135.035		N4BP2L1	0.509618	23.9841		PSMA3.AS1	1.58369	12.9799
TPT1	0.473354	28.9555		SERPINI1	1.01946	60.3502			IFI30	2.12318	4.91364		ATXN7	0.505019	16.6838		ITGAM	1.58267	68.2078
EIF1AY	0.471041	45.7638		SAMD4A	1.01841	38.2852			RICTOR	2.11304	199.738		AL139246.5	0.504439	42.5189		LINC00299	1.57962	16.9696
PPP1R15A	0.470942	68.7459		APOBEC3F	1.01709	29.7731			CHD1	2.09795	46.7959		MEF2D	0.503387	43.8277		BCL9L	1.57883	45.8895
TNFRSF1A	0.470299	52.3147		GADD45B	1.01531	10.2915			RBMS1	2.0767	18.9208		CLSTN3	0.492276	50.2053		MYO1G	1.57356	59.7755
CHCHD2	0.469302	24.7994		MCL1	1.01323	99.1793			ACAP1	2.06085	293.854		AC108863.2	0.485663	46.3897		GK5	1.57355	27.2933
TRIM5	0.468794	70.0451		CCL4	1.0117	1.09244			AL021155.5	2.05983	136.833		PAN3	0.485108	17.9436		DGKD	1.5733	36.5048
MAX	0.468515	66.2641		PIK3AP1	1.00781	17.885			AC133644.2	2.05617	39.0545		SNHG9	0.48466	14.0665		SYTL1	1.57287	53.8618
RPS21	0.468395	23.3605		HEXD	1.00519	54.3691			STAT4	2.04988	230.202		ADRB2	0.481508	57.2335		LAT	1.57068	31.469
CIR1	0.467028	52.2905		ZFP36L1	1.00246	4.84221			ARID1B	2.04358	55.2403		BTN3A1	0.478022	30.6002		TRA2A	1.56964	34.23
HNRNPF	0.466465	45.4637		PARP3	0.99306	9.1709			CD5	2.03678	217.851		KANSL1.AS1	0.477851	24.4986		CD47	1.56637	13.97
NASP	0.465994	31.8073		WEE1	0.990224	29.1551			USP3	2.03266	185.863		KDM5B	0.471818	2.46357		MAP1LC3B	1.55622	16.088
PDCD5	0.46598	35.221		EBF4	0.988424	35.8037			CST7	2.02186	35.2807		AGPAT4	0.470124	34.6229		LSM14A	1.54597	1.32567
SP140L	0.465408	95.3226		MRPL14	0.979888	127.596			IL16	2.0139	300		TRGV4	0.46981	23.8099		CDKN1B	1.54486	6.11308
HELZ2	0.465372	66.82		NECTIN2	0.97963	113.92			RPS23	2.00565	0		PIK3R5	0.468862	66.5954		MAPK1	1.54321	9.2597
PRRG4	0.465175	68.1115		NNMT	0.974485	4.86157			DAZAP2	1.99174	172.807		FLNA	0.467869	126.978		PTPN2	1.53068	24.5978
MARCKS	0.465009	34.7573		SNX6	0.973208	114.484			RBM39	1.9591	106.804		PHF1	0.460876	28.4904		PARP8	1.52109	29.6295
DESI1	0.464608	60.1239		CTHRC1	0.972417	9.29407			KMT2A	1.95681	69.7471		R3HDM2	0.460099	15.5567		MCTP2	1.51403	28.0031
RPL39	0.464481	22.6912		LYZ	0.971344	2.97185			ARFGEF1	1.94945	0		RCBTB2	0.458723	24.6796		TPST2	1.51073	45.3551
DRAP1	0.464477	27.1803		PSMA1	0.969868	232.019			ATXN7	1.94873	187.201		WHRN	0.454229	14.4033		FGR	1.50484	60.7937
RPL27	0.464299	27.0258		MPPE1	0.966703	41.7556			TUT4	1.94786	101.265		RNF44	0.449382	39.9554		FOSB	1.50197	12.8759
PLOD2	0.464166	30.9755		SMC2	0.96144	63.7699			TTC39C.AS1	1.94385	79.3655		AC008555.4	0.446677	42.0834		IL16	1.49771	40.9785
SUMO2	0.463008	26.8663		H3F3B	0.961015	217.578			GABARAPL1	1.94056	185.967		JPX	0.44615	48.5503		LCK	1.49712	35.1563
RPS25	0.462811	23.98		HERC5	0.958733	19.4755			MCUB	1.92643	90.9101		CD300E	0.445932	91.0258		FYN	1.49222	0
SERP1	0.462512	24.2241		AC245297.3	0.95738	59.1352			PHIP	1.89585	57.7423		MDM4	0.439221	2.8429		SNHG32	1.49129	2.96587
KRT8	0.4617	32.6282		CIR1	0.956611	109.936			GRASP	1.89505	192.298		CPQ	0.437653	24.1644		RNF125	1.49024	67.8889
RPS13	0.460279	19.5055		DAB2IP	0.955445	25.2535			ANXA5	1.8789	33.3788		AC087190.1	0.436957	38.6234		TIMP1	1.48968	38.2697
COX7A2	0.459843	25.8695		ASPH	0.952348	66.3219			ITGA6	1.87885	165.6		CLEC7A	0.436862	72.8517		RASSF1	1.48905	37.4707
TAPBPL	0.459562	53.2318		BAK1	0.951557	25.8175			ATF7IP2	1.87638	201.947		LILRB1	0.433968	50.3857		ARID1B	1.47519	29.4725
RPL34	0.459436	26.783		IGFBP2	0.948973	39.1945			EMP3	1.87595	6.32883		THEMIS2	0.433194	45.0275		SMAP2	1.47373	17.8859
ARRDC3	0.459256	50.9846		RAPGEF5	0.948628	41.7117			GPCPD1	1.87562	103.788		PPP2R2B	0.430178	54.6574		DAZAP2	1.47186	17.942
CFL1	0.458945	27.929		SLC38A4	0.945831	20.3277			CDC42SE1	1.86977	231.312		FAM53B	0.428771	34.1604		AGTRAP	1.46897	60.1894
SRGN	0.458239	7.18413		LINC02381	0.941694	45.7962			AC044849.1	1.85186	300		DGKD	0.42676	23.6966		TGOLN2	1.46336	12.5311
JPT1	0.457236	27.2681		TNFRSF1A	0.94128	79.5105			GPR65	1.84527	152.678		A2M	0.425775	51.833		B4GALT1	1.45847	17.5594
HMGN1	0.457092	42.5482		CXorf38	0.938828	35.7816			DDX24	1.84409	86.1002		EPHA4	0.423161	67.4356		RBL2	1.45545	23.9829
IER2	0.456353	39.3054		E2F5	0.938687	40.762			AIF1	1.84364	27.4168		ADA2	0.417276	44.2067		RORA	1.42444	0
BTN3A2	0.456232	39.4525		TNIP1	0.938457	49.2488			CENPC	1.84139	157.674		RAP1GAP2	0.413276	55.3123		PTPRA	1.41011	15.0528
CTSO	0.455426	82.4739		RRAS	0.937399	51.8925			MYO1F	1.83821	148.545		ZNF350	0.409434	34.0849		CENPC	1.40776	13.2736
SNRPG	0.453555	30.566		RALB	0.936879	41.8718			MECP2	1.82717	127.388		AC009831.3	0.407173	59.9196		ARHGAP15	1.40205	21.0447
RPL41	0.453381	18.1273		DENND4A	0.935166	71.7173			NCOR1	1.82621	0		MCTP2	0.405571	57.6858		LINC00861	1.39741	32.354
RBM8A	0.453064	43.0333		LSR	0.934505	72.8561			ANKRD44	1.82145	177.269		DUSP8	0.399545	51.6002		TMEM107	1.39387	8.68666
RPS29	0.452942	23.7205		CFLAR	0.929043	62.7214			VPS13C	1.81792	95.5436		NFKBIZ	0.396086	22.9657		TENT5C	1.39283	40.843
NAPA	0.452784	47.9453		HIST1H1C	0.928351	37.0123			TRABD2A	1.81167	99.224		PLXND1	0.395149	34.0699		KDM5B	1.39267	3.6961
LRP10	0.451668	51.6049		F11R	0.926445	67.0212			BTF3	1.79225	8.91009		ZFYVE28	0.393847	19.1113		SLFN13	1.38681	26.8056
ARF4	0.448479	28.6749		MEGF11	0.925783	12.7548			RSRP1	1.78189	171.921		NLRC3	0.388316	24.9994		COL6A2	1.38195	6.70475
NECTIN2	0.447212	45.5186		AGPAT3	0.925319	46.8771			OPTN	1.77981	86.0996		YPEL1	0.380325	34.3615		SMAD7	1.3754	11.7252
ASPH	0.447066	32.5072		FAM117B	0.925297	35.6824			HNRNPUL1	1.7785	124.126		CDC14A	0.370783	16.8758		DIAPH1	1.37119	33.3167
ERH	0.446517	34.2159		RHOU	0.923874	39.6296			FAM160B1	1.76838	56.8827		NLRC5	0.370154	14.1941		GSAP	1.36472	29.9391
SLC12A7	0.44649	75.3983		PARP4	0.921934	41.1166			HNRNPH1	1.76414	126.77		ITPRIP	0.36546	16.0841		LNPEP	1.36219	11.7156
PRELID1	0.4464	32.254		KCNT2	0.920957	43.6847			SBDS	1.76383	159.896		TTC16	0.362384	55.9752		IQGAP2	1.35497	14.0246
RPL36	0.446296	24.2758		CCNL1	0.920817	74.6542			C1orf56	1.75943	214.648		USP9Y	0.361736	15.3185		FNBP4	1.35489	1.32158
NCL	0.444106	25.2413		NDUFA9	0.917534	125.212			STX16	1.75828	50.2388		GALNT3	0.360211	41.6757		RASGRP2	1.35384	50.7815
RNF181	0.442841	52.2346		LMO4	0.917423	43.4457			SC5D	1.75325	111.047		AC012615.1	0.35954	11.975		IER5	1.34846	10.4889
ZC3HAV1	0.442597	42.5863		ABHD12	0.91505	73.5037			ZNF292	1.75047	51.2403		LY9	0.356876	35.7286		C1orf21	1.34598	27.3266
SELENOK	0.442221	19.7071		SYNPO	0.913675	16.8943			PARP8	1.74969	199.983		FBXO3	0.356614	19.3098		STK38	1.33908	10.7583
CEACAM1	0.441798	58.2256		SELENOM	0.908544	121.723			GPBP1	1.74321	22.6696		C11orf21	0.35571	44.3609		ACTN4	1.33659	30.9661
SRSF7	0.441459	35.6817		APOBEC3C	0.907667	5.63253			LINC01934	1.71959	11.0339		DUSP10	0.352051	24.8952		ARHGAP45	1.32619	36.8965
IFI44L	0.441221	26.9521		DGLUCY	0.907034	42.1886			EIF3H	1.7178	35.2882		HGSNAT	0.352045	10.5965		STX16	1.32568	0
SRP19	0.440456	37.0402		GNB4	0.906044	15.7234			SYAP1	1.71434	48.684		GAS7	0.351838	33.7991		TAPBP	1.32148	12.4671
SRI	0.440447	40.3207		FILIP1L	0.905237	6.19328			DGKA	1.70823	247.963		DGKA	0.349923	3.24645		HP1BP3	1.3201	5.70477
NME2	0.440055	21.393		MVB12A	0.904636	73.1514			RNF166	1.70155	225.827		MHENCR	0.349378	11.8082		JOSD1	1.31678	25.4102
CDCP1	0.439832	55.6032		C19orf12	0.903699	59.1702			CREBRF	1.694	173.967		HBP1	0.344722	16.535		RAB8B	1.30659	13.6872
SSR4	0.439719	14.4696		SUPV3L1	0.90267	33.0652			SLC38A2	1.6925	4.01637		CAPRIN2	0.344452	0		GLIPR2	1.30347	23.9271
GCNT3	0.438865	36.345		SAMD5	0.901646	47.4343			GLUL	1.68986	14.8601		HAUS3	0.342681	4.84531		PXN	1.30068	48.0706
KPNB1	0.438645	35.2036		PCSK7	0.900353	43.7456			SLC40A1	1.6818	32.8508		GGA2	0.340762	5.03301		BRD1	1.29749	3.32199
LDHA	0.438442	14.1283		TMEM219	0.890904	96.3798			NSMCE3	1.6812	153.854		SBK1	0.339535	30.7377		KIR2DL1	1.29493	6.98712
ID1	0.437977	12.3496		GBP6	0.889053	3.07091			MXD4	1.64797	52.1018		TRGV9	0.339476	25.4074		MXD4	1.29374	18.0307
FBXO7	0.437818	45.8942		TDRD7	0.888545	23.7126			KAT6A	1.63886	103.249		LMBR1L	0.338797	20.6531		CTDSP1	1.29359	18.8409
SYNE2	0.436842	33.8957		RFC1	0.887771	82.5616			MHENCR	1.63737	226.305		TMEM71	0.336058	30.9098		PPP1R18	1.29154	29.1605
NCOA7	0.436604	43.1699		CREM	0.887138	39.0729			IGBP1	1.62494	9.03198		PLEKHG3	0.326309	38.9921		SPN	1.28948	20.5531
RPN2	0.436512	28.8377		TRIM25	0.88603	31.6531			ODF2L	1.61856	67.5129		PTGDR	0.325657	47.9342		MAFF	1.28531	21.9494
EEF1D	0.436467	26.0813		CTSA	0.884075	86.3339			PHF20	1.61183	62.4034		SLC25A42	0.324401	17.6985		CCSER2	1.28044	2.83822
DCC	0.435572	26.4961		SCG3	0.883523	285.914			CRBN	1.61022	112.53		AGO4	0.323606	17.9214		THEMIS2	1.27763	26.7856
JUND	0.43474	27.0352		MFSD12	0.882286	42.8193			AP000787.1	1.59002	48.7595		PARP15	0.322743	7.78261		RNMT	1.27668	18.2717
PHF11	0.434727	63.5937		TUBA1C	0.87732	28.9658			BIRC2	1.58174	110.358		CFH	0.321687	40.6091		NCAM1	1.27512	30.4484
UBA52	0.434498	18.8201		MAF	0.876599	37.2977			ZNF394	1.57715	206.399		LINC00623	0.320123	8.10929		AC253572.2	1.27076	28.1552
RPL15	0.433026	13.5764		PSMB3	0.875792	165.385			CD8A	1.56864	19.4685		RGS9	0.316104	23.0951		CHD2	1.26975	15.2191
TMED7	0.432258	31.5137		SPPL2A	0.874339	56.9769			GLRX	1.56771	18.9747		AGTPBP1	0.31526	16.8457		TBX21	1.26665	45.2843
LAPTM4A	0.432047	30.081		CALD1	0.871308	59.6745			LST1	1.56061	179.261		RNF4	0.314782	47.5615		IRS2	1.25958	19.839
SOCS3	0.431781	49.2954		DESI1	0.870138	63.1913			IKZF1	1.55957	127.031		PCNX1	0.314056	10.0272		ZNF394	1.24531	37.2834
PCGF5	0.431345	47.7521		B3GNT5	0.869482	35.2726			KCNQ1OT1	1.5475	5.56703		IDS	0.314042	14.5177		CRBN	1.24073	22.6448
ATF4	0.430481	23.9946		NAPA	0.86754	80.7753			GABPB1.AS1	1.54404	1.39197		TCP11L2	0.31318	21.2499		RHOF	1.24051	41.5648
OGFR	0.430469	71.6821		FGD6	0.865668	21.6851			MED13L	1.54357	50.5467		Z82215.1	0.311049	14.1384		CYFIP2	1.23601	26.0696
TPM3	0.430427	33.8711		SRGN	0.861816	1.24033			BHLHE40	1.54171	0		AC025164.1	0.306008	3.20671		CCDC88C	1.23562	30.3132
RPL35A	0.430384	18.4491		CASP8	0.861183	5.13773			ARRDC2	1.5356	300		GPR132	0.305343	21.2113		MIB2	1.23502	16.9728
RPS15	0.429818	13.3911		TMEM176A	0.857157	59.3048			CDC14A	1.53315	192.312		BRAF	0.304422	0		PLEKHF1	1.23373	27.8184
RPL17	0.429145	15.7662		LRCH2	0.853615	52.2012			B4GALT1	1.53162	217.971		ZNF26	0.299266	0		KLHL24	1.22944	24.1188
SLC30A7	0.428348	39.5054		TNFRSF12A	0.849937	10.0362			TRADD	1.51589	56.6676		OGFRL1	0.298873	0		IRF2BP2	1.22837	20.0551
RNF114	0.427742	41.7384		GOLM1	0.848959	58.0561			JPX	1.51309	21.1002		AC025171.3	0.298372	26.4076		ATP2B1	1.22432	5.70278
YBX1	0.42766	18.2237		TCEAL2	0.848073	119.727			SNRK	1.51305	246.9		NDRG1	0.294146	22.0527		CX3CR1	1.2233	26.0146
RFC1	0.427053	27.7468		TXN	0.847611	126.396			STMN3	1.50786	242.646		ANKRD49	0.291634	0		OGA	1.21891	21.6701
NOL7	0.426165	32.6268		ABHD16A	0.846613	52.0058			PHF3	1.50259	61.7496		KLRC4	0.290154	25.5401		CMTM3	1.21831	8.58954
STAP2	0.425748	52.5859		KLF10	0.846519	32.8377			R3HDM2	1.49687	133.054		SH3BP5	0.289088	24.8115		SLC9A3R1	1.21106	33.8865
RPL12	0.425554	16.6953		STX17	0.845794	48.4591			STK10	1.48938	130.189		CDK13	0.287987	4.28904		ELF2	1.20677	20.7085
DEK	0.425241	26.068		S100A4	0.845603	2.40047			GLG1	1.48087	44.7144		CYTH4	0.285853	16.4695		RAP2B	1.20662	25.6863
GSTK1	0.424511	29.8767		SOCS3	0.838833	6.3793			TNIK	1.4792	68.7747		BRWD1	0.282605	2.08994		TCF25	1.19834	38.1915
TMEM258	0.423229	30.9089		BTN2A1	0.836308	37.9672			CD96	1.47339	212.149		SLFN12L	0.281069	7.396		AC020916.1	1.19346	12.0731
SPPL2A	0.422856	49.377		LRP10	0.834759	81.4747			PRPF38B	1.46927	34.7773		RALGDS	0.277023	9.77869		A2M.AS1	1.18956	15.4662
PPM1K	0.422627	23.507		CCDC68	0.832215	19.0136			ARHGAP45	1.45069	246.452		TSPAN14	0.273767	0		CMIP	1.18768	17.2254
CD68	0.422234	53.8825		PSENEN	0.831634	81.8517			ATG2A	1.44783	136.018		PHF12	0.271342	7.25206		GGNBP2	1.18201	7.76707
RBX1	0.421414	27.591		TMED1	0.830636	63.6577			RHOF	1.44754	106.222		RSRP1	0.270371	17.7581		MDM4	1.17836	15.6189
NPM1	0.421169	16.8555		MLLT3	0.830478	37.6231			TENT5C	1.4443	235.023		TRANK1	0.265554	4.02415		PIAS2	1.17487	1.43618
HTATIP2	0.420494	36.441		PLEKHF2	0.825256	42.1104			ATF7IP	1.44303	100.469		WDR26	0.265545	4.98669		TENT4B	1.17148	27.3425
SPTBN1	0.419553	27.9387		DECR1	0.823867	91.2281			NFKBIZ	1.44047	219.105		PLEK	0.265043	112.551		VASP	1.16271	13.6002
UBE2L3	0.419415	29.4403		IL17RC	0.821431	15.6698			SYTL3	1.43481	129.498		BAZ2A	0.264203	8.54432		PITPNC1	1.15498	24.6547
RPS23	0.419384	17.2565		ATP10D	0.820715	45.6087			PRKCB	1.43477	187.81		TLE3	0.263168	11.6189		TSEN54	1.15402	42.5568
P4HB	0.419177	19.3245		ERVK3.1	0.820534	65.1719			SLC4A7	1.43006	73.4559		WDR37	0.260581	15.2846		ITGA5	1.15057	0.105658
MAP2	0.418921	18.9013		CPQ	0.818529	40.6841			CNOT1	1.42989	63.2027		PDZD4	0.25996	43.5053		CASP8	1.14751	29.5791
RPL35	0.417882	16.9879		EIF5A	0.818293	184.68			TC2N	1.42556	206.951		SENP7	0.255905	1.67058		PAIP2	1.14666	17.5371
RPLP2	0.417743	20.4625		ELF3.AS1	0.815397	15.6914			P2RY10	1.4247	250.483		PZP	0.254655	47.8859		CCDC69	1.14627	18.0269
DYNC1H1	0.417316	35.6116		TP53BP2	0.814865	33.8528			SERINC5	1.42448	170.848		AL157938.3	0.254276	7.55723		RASA3	1.13028	36.3426
BTF3	0.417273	17.8604		PLPP3	0.81445	15.916			BIN1	1.42338	202.109		PTPRJ	0.253803	9.87138		USP36	1.12795	18.8146
PSMD7	0.416437	37.614		HES1	0.814381	13.1835			SAMD3	1.4173	217.86		RGPD5	0.251874	23.4049		GTF3C1	1.12424	13.703
ACTR3	0.416377	37.4314		CCDC125	0.810612	9.37575			GIMAP1	1.41474	151.717		ZRANB1	-0.250143	0.423469		AC044849.1	1.1238	34.5249
ELOC	0.416291	38.2747		GPBAR1	0.808495	36.8682			PLEKHO1	1.40363	69.4271		ARFGAP1	-0.250253	12.1356		SIGIRR	1.117	22.0358
RPS2	0.415871	8.70395		PLIN2	0.808275	27.5627			CLK1	1.40312	117.921		PIP4K2C	-0.250546	13.6012		TRIM38	1.11654	12.3401
OST4	0.415868	23.3102		IL13RA1	0.807661	27.0202			GZMM	1.4015	43.71		FIG4	-0.250663	13.1338		SSBP3	1.11548	23.0973
MYCBP2	0.415293	26.8387		DHX36	0.805912	131.907			MDM4	1.39196	106.354		AC027644.3	-0.250734	7.36026		YPEL1	1.11498	24.8164
AKR1A1	0.414952	27.6688		HES4	0.803373	18.5381			RUNX3	1.38818	0		DHX40	-0.251019	2.42718		OTULIN	1.11416	0
WEE1	0.414694	17.7609		SPATA13	0.801555	33.7137			PAIP2	1.37706	34.7447		ASTE1	-0.251508	7.7838		ADD1	1.11405	13.4402
SAMD5	0.414592	27.2903		OTUD4	0.801006	35.0244			ADD3	1.3486	128.172		ENTPD3.AS1	-0.251942	13.6666		TMC6	1.10823	33.743
JAK2	0.413702	64.3812		NFE2L2	0.799969	76.5562			CDK13	1.34695	89.4214		ZNF451	-0.252675	0		AK5	1.1064	12.9087
SLC25A28	0.413113	61.1159		PLA2G4C	0.799691	12.1986			IRF9	1.34584	81.4815		USP31	-0.252934	24.0727		TRGC2	1.10633	5.64643
PBDC1	0.412778	39.4489		QKI	0.797252	17.8181			PRKX	1.33812	78.3179		C11orf71	-0.25312	17.6486		GADD45A	1.10342	0
MAP1LC3B	0.412715	20.9201		ID2	0.796485	31.5642			CCR6	1.338	85.5544		USP53	-0.253398	2.52799		R3HDM2	1.09873	12.5073
COX4I1	0.412073	20.043		OR2I1P	0.795896	3.51698			PLEKHA2	1.33685	121.485		RGS14	-0.253674	2.13548		ARRB2	1.09821	27.937
COPE	0.411938	17.1688		CLIP4	0.795505	39.5007			RAP1A	1.33505	66.5058		VCPIP1	-0.253901	0		OSER1	1.09815	28.1569
SUPV3L1	0.411932	50.9959		NASP	0.794305	83.3071			DUSP5	1.32906	127.602		COQ8A	-0.254078	15.5137		CBX4	1.09775	33.1495
RAN	0.411857	16.5892		CYBA	0.793198	49.2708			REL	1.32758	161.967		ZNF277	-0.254159	1.15352		CAMLG	1.09384	0
CD3D	0.410935	6.14873		PIM2	0.793031	11.1335			RASA2	1.31814	196.287		C1orf216	-0.254531	25.5613		SPTAN1	1.09381	5.97901
PFKP	0.41068	34.7814		PPM1K	0.792971	49.2498			EPC1	1.31441	145.31		SPNS1	-0.254602	8.465		KCNAB2	1.09366	30.7835
USP15	0.410553	36.0715		MANBA	0.788986	32.2057			SYNE1	1.31415	91.3936		SFMBT2	-0.254606	4.56091		RAB37	1.08976	35.5848
RABAC1	0.410107	23.1369		TPGS2	0.788922	32.7493			SLF1	1.31158	2.55794		ALDH6A1	-0.254635	9.42006		BRAF	1.08741	16.5112
BBX	0.409978	35.1587		UBALD2	0.787672	29.4371			ST3GAL1	1.30503	152.71		PIGN	-0.254637	12.1073		GRK6	1.08721	35.0613
LPGAT1	0.409039	38.4501		CALCOCO2	0.787541	94.7379			CD53	1.30332	16.4763		USP46	-0.254902	8.61863		SF1	1.08456	7.76485
PCM1	0.408974	38.1088		TIMP1	0.784161	80.5195			CCM2	1.29723	45.5346		TVP23B	-0.255183	9.64195		AGTPBP1	1.08256	25.5706
RAB5IF	0.408694	38.6553		FBXO7	0.782638	76.6556			CTSH	1.29505	50.1215		KLHL36	-0.255766	0		OGT	1.08248	6.76305
TNIP1	0.407978	53.1194		CSF1	0.782366	6.2161			VCL	1.2943	2.52684		ALKBH8	-0.25622	19.0056		AL021155.5	1.08112	29.6617
SRSF3	0.407957	30.7639		ANTXR2	0.78124	5.24542			TBC1D10C	1.29222	167.36		NAT1	-0.256223	26.2493		ITGB7	1.07864	49.9019
RPS28	0.407936	19.0985		EVA1A	0.777972	8.55151			EIF4A2	1.29081	27.1593		NSUN6	-0.256305	7.06612		CACUL1	1.07677	0
RPS5	0.407619	18.6131		CD63	0.775765	185.291			RASA3	1.29023	242.38		NKIRAS1	-0.256315	19.1474		CCNH	1.07368	13.0504
NFKB2	0.407496	65.262		DUSP10	0.775217	15.5338			NPDC1	1.28951	49.3585		AC005562.1	-0.256473	11.4342		MVD	1.07253	25.5568
GPX2	0.407462	30.1886		IFNAR2	0.774251	22.3139			TMC6	1.28149	216.547		NT5C2	-0.256502	1.95035		BAZ2A	1.07022	22.6339
TMEM176B	0.407336	29.5979		RBM7	0.773121	38.9498			SH3BP5	1.27536	170.939		TRIM52.AS1	-0.25654	0		SCLT1	1.06857	13.4555
TIMP1	0.406624	21.6571		LARP7	0.769582	52.8914			ZBTB1	1.27122	98.7235		KLHL12	-0.256609	13.6719		TNFRSF14	1.04427	19.1284
PSMC3	0.406418	37.208		DEPP1	0.768675	8.72893			MAX	1.26765	77.1911		AC097448.1	-0.25674	8.9531		SNHG7	1.04114	4.85235
MIF	0.40624	11.5629		GTPBP1	0.76799	23.3592			USP34	1.26635	30.9469		IL17RA	-0.256856	0		LINC00342	1.03785	0
SDF2L1	0.406135	9.37795		IRF8	0.767676	4.17899			IL4R	1.26284	131.51		UNC13D	-0.257186	0		SYNGR1	1.03147	17.3886
RPS15A	0.406082	12.634		PIK3R1	0.767653	40.6343			LINC01138	1.25971	198.276		TJAP1	-0.257585	16.9912		RASSF4	1.03137	24.0756
PTPN2	0.405763	42.8031		CDC42SE2	0.767238	59.4985			RASSF3	1.25543	228.714		NAGLU	-0.257662	11.8024		LIMD2	1.02632	51.4814
GC	0.405189	10.9341		LEPROTL1	0.767177	43.2099			WHAMM	1.25178	238.79		ABHD18	-0.257747	10.7265		CHST12	1.01776	20.6306
PSMB4	0.40494	39.2303		TXNIP	0.766939	30.787			NCK2	1.24807	140.558		ZDHHC8	-0.257763	12.1437		RASA2	1.01715	10.839
CARHSP1	0.404453	24.8784		VPS13C	0.765535	89.3277			ERN1	1.24804	41.6968		MBNL3	-0.257831	0		CSNK1D	1.01647	10.1261
CHMP4A	0.404054	36.7676		DNAJA1	0.760798	141.441			MTERF4	1.24627	61.644		NEIL2	-0.257977	12.6457		BIN1	1.0119	38.5428
UBA6	0.403659	46.8318		SHISA5	0.754355	86.2399			ARID4A	1.24422	25.9172		TMLHE	-0.25804	17.4531		NKTR	1.0106	16.7728
PPIC	0.403226	15.6274		REC8	0.753618	63.2468			AC092338.3	1.24078	168.714		ACOX1	-0.258143	14.675		N4BP2L1	1.00471	33.4832
CD7	0.402553	5.84441		ERAP2	0.750635	3.44288			PSMA3.AS1	1.23535	66.6289		HELZ2	-0.258326	0		GRASP	1.00252	16.524
RABGAP1L	0.402509	46.6127		GNS	0.74953	78.3507			PTPN4	1.23456	144.783		SFT2D3	-0.258364	15.9135		SNRK	0.998966	33.3762
PTGES3	0.402417	21.4209		DOCK9	0.748582	16.8671			PER1	1.23311	198.037		ARID3B	-0.258401	2.68056		TTC14	0.99743	11.3544
H1F0	0.402301	8.47255		TOX3	0.747586	50.0469			POLR1D	1.23296	0		DENND4A	-0.25847	0		LINC00623	0.993653	29.87
TMOD1	0.401876	22.9139		RNF19A	0.746779	38.9821			CIR1	1.2271	28.8097		NPEPL1	-0.2586	8.92487		ANXA2R	0.98941	22.8357
HNRNPDL	0.401612	32.9494		KHDRBS2	0.744059	14.6165			BCL9L	1.2252	173.42		GMEB2	-0.258872	1.32942		ANKRD13D	0.988711	22.0988
UBE2I	0.4011	32.9864		MARVELD3	0.743342	12.9739			S1PR1	1.22232	94.6517		DPY19L4	-0.259058	17.2031		RB1CC1	0.987042	2.24229
ILF2	0.400974	32.6645		RBMXL1	0.742836	23.7335			CCDC186	1.21268	36.8327		SNAP23	-0.259353	13.2149		ATF7IP	0.982778	8.10005
SAMSN1	0.399831	37.0339		ATP1B1	0.740484	101.234			HP1BP3	1.21258	61.9626		C10orf88	-0.259545	23.3878		PRPF38B	0.979775	8.7428
TNFAIP8	0.399782	32.0236		EPB41	0.740398	34.7645			SELPLG	1.20661	128.963		PUS10	-0.260564	13.7907		AC114760.2	0.979635	26.0545
FXYD5	0.39933	22.339		PDIA3	0.737655	258.366			YTHDF3	1.20527	0		PSTK	-0.260617	8.59016		GALNT11	0.977146	15.6543
RPS18	0.398467	5.80053		UBA6	0.737293	62.0955			SYTL1	1.20327	194.463		FBF1	-0.261279	15.1351		SLC44A2	0.972589	19.7148
HNRNPU	0.397953	23.8389		KDSR	0.736074	26.9835			TRA2A	1.20219	107.122		FAN1	-0.261829	11.2316		LSP1	0.968476	103.266
NACA	0.397292	11.924		LRRC4C	0.735924	10.9216			OSER1	1.20191	175.158		ZCWPW1	-0.261904	16.1315		AC245407.2	0.967148	25.373
SRP14	0.396702	17.5307		RNF181	0.733611	50.7445			ZBTB7A	1.20105	60.8539		SLC41A1	-0.261945	4.68912		BRD7	0.966751	10.5892
RNF24	0.396366	60.7883		EDIL3	0.731249	29.4671			WTAP	1.19287	82.1296		KLHDC10	-0.262215	13.6107		PPP3CA	0.966263	24.9372
STAU1	0.396121	35.9609		COX7B	0.730998	131.458			TGOLN2	1.18963	65.5287		CD27.AS1	-0.262332	21.2023		LYN	0.965143	14.3087
ERP44	0.396119	32.7433		EHD4	0.729691	17.9272			SLCO3A1	1.18852	138.3		KLF11	-0.262453	7.92306		NECAP1	0.96197	26.0272
RPS14	0.395455	10.1595		ELMSAN1	0.727789	19.0816			IRS2	1.17398	196.243		RELT	-0.262556	5.10524		CORO7	0.959594	24.5825
CXCL2	0.395223	4.0467		RASSF6	0.726113	38.7215			ASAH1	1.16803	0.164224		UBE3D	-0.262615	20.0703		LPCAT1	0.9573	9.47839
PABPC1	0.394252	32.2837		TMEM54	0.726001	43.8551			ARRB2	1.16802	140.228		SUMO4	-0.26277	10.0243		SH3BP5	0.957033	26.0169
EGR1	0.394142	21.3932		DNASE2	0.719004	25.5393			HEBP2	1.16475	115.611		MOB2	-0.262869	0		ZNF652	0.954942	10.0004
SNRPF	0.394116	28.1877		PXK	0.717188	29.5123			SGTB	1.16353	153.376		USP19	-0.263079	12.0447		HOTAIRM1	0.954114	26.3772
COX7C	0.393987	20.2714		PIK3R3	0.715313	25.8761			IER5	1.16266	40.2062		HCP5	-0.263138	4.34927		TLE1	0.953296	18.1779
ASCC3	0.393441	37.2681		SLC39A1	0.712285	33.3608			CHRM3.AS2	1.15378	99.8356		SETDB2	-0.263367	9.91159		ZNF276	0.942692	21.4255
FTH1	0.392406	16.4173		GRASP	0.712181	8.06521			CORO7	1.13571	196.097		KCTD5	-0.263981	6.63632		ARID4A	0.939909	5.05628
TMEM179B	0.392298	29.8768		ITGA3	0.712088	23.1508			ARL4A	1.13033	0		MEX3D	-0.264021	26.0166		TSPAN32	0.93707	38.9185
EDIL3	0.391959	15.6257		CCSAP	0.712016	19.3673			ZBTB20	1.13013	103.991		TRIM11	-0.264613	1.52204		AC026979.2	0.934215	24.5618
XBP1	0.39143	20.881		PLEKHF1	0.709422	5.10121			SSR2	1.12635	58.3768		ZBED4	-0.264871	5.92556		GPCPD1	0.933541	18.3838
HNRNPA1	0.391082	25.6745		BLVRA	0.709275	31.5003			SLC25A37	1.12526	0		ITK	-0.26506	0		ZNF292	0.930843	6.50532
LRRC59	0.39106	24.744		FKBP11	0.709273	100.673			USP46	1.12386	45.9666		TTC9	-0.265198	10.7292		DDX3X	0.929549	1.82048
ARF3	0.390558	33.9895		ABRACL	0.708184	27.895			ZBP1	1.12214	143.714		LSS	-0.265309	13.8315		PILRB	0.921449	21.8058
HNRNPD	0.390421	29.1144		VCPIP1	0.70815	27.6673			ANXA2R	1.1189	128.542		RAB11FIP2	-0.265605	4.92456		CHD3	0.92017	5.96617
ATP6V0E1	0.38976	25.4686		TMEM35B	0.708007	17.1169			PTBP3	1.11701	76.248		SNX11	-0.265608	10.4913		NLRP1	0.914934	21.1215
RPL32	0.389422	10.2184		TRADD	0.705982	10.9679			TTC3	1.11492	18.5834		QSOX1	-0.266006	8.41313		LLGL2	0.914637	33.7097
ABCB1	0.389241	48.0686		IPO4	0.705324	21.2652			CSGALNACT2	1.11186	127.863		TENT4A	-0.266097	4.28825		DHRS1	0.913982	20.5381
EEF1A1	0.389217	10.0154		TRIM14	0.704474	16.5556			FNBP1	1.10846	138.376		CMTR2	-0.266166	19.2563		CARD8	0.903816	12.1302
HNRNPM	0.388795	33.0046		NDUFB4	0.701827	100.758			CCSER2	1.10839	55.399		FAM53C	-0.266385	0.817446		NOSIP	0.901239	0
ADRM1	0.388728	27.2915		SFT2D2	0.700524	33.0511			ILF3.DT	1.08789	46.27		AC012360.3	-0.266538	19.543		CSGALNACT2	0.900408	13.958
HSPA8	0.388695	14.2719		CTSB	0.700411	41.0302			HSD17B11	1.08417	135.332		RGS3	-0.266667	9.29728		LAPTM4A	0.899327	9.39343
FGA	0.38812	16.9177		ASCC3	0.699169	53.5989			INPP5D	1.08064	120.845		TMEM185A	-0.266996	11.363		SSH2	0.898304	13.3427
ARF6	0.388069	37.4598		ID3	0.69798	8.23291			TTC14	1.07859	55.752		ZNF7	-0.267077	13.4372		TERF1	0.896341	0.918649
HSPA5	0.387777	0.30103		NEDD1	0.697365	9.59129			NAP1L4	1.07744	0		ZFYVE16	-0.267299	5.79982		DIP2A	0.895632	9.01373
C6orf62	0.38749	38.5785		ZFAND4	0.696111	19.92			AC114760.2	1.07458	168.559		ZNF747	-0.267342	17.6769		ATXN7	0.890619	12.8426
PAPSS2	0.387176	13.0612		PGAM1	0.695047	71.9282			CCNH	1.07201	64.3516		MOSPD3	-0.267457	6.59687		CEBPD	0.88786	27.9479
EIF6	0.386842	24.9146		HLA.DPB1	0.694552	5.00098			PREX1	1.06817	127.032		TRPV2	-0.267715	0		ABI3	0.886683	13.3969
SET	0.3866	24.8267		MET	0.692499	45.0911			HNRNPA0	1.06793	67.1986		GPR174	-0.267769	0		NFATC2	0.884432	15.8055
PCBP1	0.386364	34.3784		MMAA	0.691771	7.67129			FGD3	1.06562	151.879		PPP1R3E	-0.267834	8.61118		PPIL2	0.873867	15.885
SSR3	0.38636	15.0573		GCA	0.690991	32.3672			AC025164.1	1.06293	82.2518		IGHMBP2	-0.268029	14.9373		CCDC186	0.86678	3.00258
MAF	0.386195	28.3849		GTF2B	0.690825	36.1885			PRDM2	1.06235	46.2832		TAF1	-0.26807	0		BTN3A2	0.866706	0
RPL18	0.385924	9.59188		PDLIM1	0.687966	13.7479			ZBTB25	1.0593	67.9747		ZBTB6	-0.268307	14.4279		GSN	0.863104	26.5549
RACK1	0.385817	14.5266		DRAP1	0.686313	105.349			KIAA1109	1.05638	60.9469		ZNF680	-0.268926	10.2125		GLIPR1	0.860123	8.74055
ANXA7	0.385334	36.681		FKBP2	0.686063	42.517			GOLGB1	1.05058	0		NAGA	-0.268947	19.6878		RBM33	0.860092	14.9958
TCAF1	0.385099	19.5952		NLGN4Y	0.684915	7.92484			CARD8	1.04379	114.947		ENTPD5	-0.269102	19.7223		TMC8	0.859918	32.9664
CAPZA1	0.38488	33.6441		LPP	0.684407	33.0865			NELL2	1.04224	78		FDXACB1	-0.269157	10.1801		PTGDR	0.85265	25.5732
UBXN1	0.384342	26.4724		DDX23	0.683967	28.5629			PHF1	1.04216	140.599		KIAA1191	-0.26918	6.47116		GIMAP4	0.85096	16.4597
TANK	0.383828	50.6038		CTSL	0.683954	53.2398			AC245407.2	1.04124	143.496		HSDL1	-0.269192	17.545		ARHGAP4	0.849012	19.0447
EFNB2	0.383481	17.5819		SLC15A3	0.682623	2.35554			HERPUD2	1.03683	125.662		NANP	-0.269321	21.2169		ZNF791	0.848746	11.3136
ENO1	0.382824	10.0237		RNF207	0.682085	5.2485			KANSL1.AS1	1.03375	146.089		TP53I11	-0.269798	4.85588		SPSB3	0.847053	9.02087
RARS	0.382773	41.3491		USP15	0.681303	46.7238			PLEKHA1	1.03085	75.2541		CAMKMT	-0.269852	5.86468		FIP1L1	0.846503	0
XRCC5	0.381647	24.9559		INO80	0.679486	23.1953			KLHL24	1.02786	102.967		ZNF557	-0.270071	14.6644		SETD2	0.844309	0
SRSF2	0.381212	29.1287		ARID5B	0.679242	20.8214			GRK6	1.01781	151.889		CEP120	-0.270175	2.58127		CDK17	0.837514	19.1211
RER1	0.381126	35.5106		BTG2	0.678034	15.4505			NECAP2	1.01217	85.1379		TBCK	-0.270348	11.2652		FBXO33	0.836785	6.28867
AC083862.3	0.380833	55.2916		PTPN2	0.677857	32.7268			RBM43	1.00647	82.4078		PLCL2	-0.270448	0		HIST1H2AC	0.836783	2.64501
CD2	0.3807	6.70553		FAM110C	0.675631	2.69888			DDX3X	1.00356	29.9666		CDK8	-0.270527	15.1593		UCP2	0.831389	50.1597
ORMDL3	0.380404	32.0856		C1RL	0.675178	21.0266			SESN3	1.0026	16.4271		MCU	-0.270714	18.0614		LRP10	0.830901	5.20904
RPL8	0.380397	13.6421		PSMB1	0.675169	96.8899			DOCK2	0.999754	99.8729		TASP1	-0.270942	7.88029		PDS5B	0.826806	0
THRAP3	0.380395	19.1288		SEMA3D	0.674008	4.41109			ELF2	0.998321	99.5735		SLC25A20	-0.27105	11.3137		GLG1	0.826345	6.37023
UBE2D3	0.379962	37.3385		SGMS2	0.672974	9.92648			PCIF1	0.994341	136.807		ACOX3	-0.271143	15.1233		SLC35E1	0.825371	12.3617
ATP5MD	0.37922	17.1717		SLC18B1	0.672383	18.4308			CTSA	0.991185	4.19518		LINC01128	-0.271186	22.2893		S1PR1	0.823803	26.8104
PPIA	0.37895	17.1515		CRIP1	0.672314	5.26013			NFE2L2	0.990388	13.5986		ARHGEF1	-0.271193	22.2334		CHMP1B	0.821173	4.12795
ARPC1B	0.378541	16.7938		ASCL1	0.671928	12.4453			ACTN4	0.98425	5.25259		KIF1B	-0.271224	0		JAZF1	0.820885	24.9246
TP53INP1	0.378319	31.4294		TGIF2	0.671817	5.00728			SF3B1	0.983243	13.1141		PRKAG2	-0.271468	0		BROX	0.81727	1.54928
SSB	0.378079	31.1778		MIER1	0.66998	40.4229			FAM153CP	0.982252	63.0506		SLX4IP	-0.271478	17.1994		PRKY	0.816668	4.59565
EHD4	0.3776	50.2477		KPNA5	0.669044	46.8432			SCAF11	0.981283	13.3344		KDM4A.AS1	-0.271696	18.8898		DNAJB14	0.81582	5.79756
ARL5B	0.377305	17.4373		YBX3	0.668205	9.16683			PIM1	0.981068	119.167		HINFP	-0.27173	13.5014		KAT6A	0.81283	2.86477
MIER1	0.377108	32.6779		FAM135A	0.665686	22.7862			TMC8	0.98054	232.107		RBBP9	-0.271736	21.6145		SKIL	0.812222	0.0226366
RPLP1	0.376992	7.3912		KLHL5	0.664671	18.9955			PCNX1	0.979719	65.9136		MTF1	-0.271937	5.64731		CSK	0.811674	15.0848
RPS20	0.376836	17.8721		DUSP6	0.663458	12.2276			CRIP2	0.978449	131.439		HIST3H2A	-0.271943	0		SP3	0.804717	3.99422
TRIM22	0.376638	26.2868		TTC32	0.661279	33.7232			PYHIN1	0.976905	22.8996		TMEM234	-0.272321	20.5882		SLCO3A1	0.804501	28.0008
MITD1	0.376359	45.4246		ARF3	0.660838	65.7991			IDS	0.975833	25.4935		SLC12A2	-0.272555	9.33518		CPQ	0.802525	22.6674
SNRPA1	0.375564	34.2124		MYD88	0.660036	15.7235			CCNI	0.971959	140.801		ZNF654	-0.272566	2.87693		PPP4R3A	0.802157	0
F11R	0.375508	39.3145		C3orf14	0.659115	49.2579			RIOK3	0.970504	53.082		FNIP1	-0.272671	0		LAT2	0.800186	17.2605
ZNF267	0.374926	37.3045		NDUFA4	0.658344	48.7857			ARRDC3	0.968377	108.854		SEC24D	-0.272957	7.65161		LPGAT1	0.800151	11.2511
RNF19B	0.374859	60.1614		RARS	0.657317	42.2868			GOLGA7	0.962215	24.1124		SMPD1	-0.273121	1.99466		HEBP2	0.799963	0
CHMP5	0.374747	32.7567		ANO6	0.656826	12.0105			GABPB1.IT1	0.958648	93.0186		GDAP2	-0.27327	8.85831		MRPL10	0.79947	14.1751
LIMD2	0.374105	31.8394		STK3	0.656773	9.28855			GGNBP2	0.956243	63.0031		GNA12	-0.273431	18.3232		ARHGAP26	0.798291	14.5525
WDR45B	0.374051	36.4927		PTPRK	0.656202	9.64951			AKNA	0.956201	106.917		ARHGEF12	-0.273519	5.95913		STX8	0.79486	3.54909
TMBIM6	0.373887	18.8615		PAK1	0.654047	19.4894			CCDC88C	0.948631	110.434		ZFY	-0.273526	0		OTULINL	0.790744	17.5541
CALR	0.373513	3.99869		CD2AP	0.65247	34.8086			SEPTIN1	0.945563	68.3862		TDRD7	-0.273533	18.072		GLTP	0.790064	14.11
PA2G4	0.3727	21.7413		ASPHD2	0.65001	9.62099			RNF19A	0.941133	0.1937		ATP11B	-0.274018	0		SLA2	0.790046	8.07272
HNRNPA3	0.372396	30.8235		ATXN7	0.64904	20.6723			MIDN	0.93383	39.762		UHRF1BP1	-0.274384	13.3162		ADCY7	0.785688	23.1751
ATP1B1	0.371259	7.82533		HMGB2	0.648057	6.96621			CCAR1	0.933456	7.41005		GCLC	-0.274568	6.29816		SLC25A36	0.785638	0.385777
RNASEK	0.370588	13.0593		PLOD2	0.647498	32.0112			PHACTR2	0.931303	16.426		RCSD1	-0.274577	0		JMY	0.784326	10.0908
SCN9A	0.370196	17.7486		ZDHHC12	0.645201	33.5334			MAF	0.930584	0		UBAP1	-0.274681	2.20708		SLC15A4	0.784093	11.6567
UFD1	0.36946	33.4353		ZC3HAV1	0.643269	31.5065			BORCS5	0.928487	56.6003		PCTP	-0.275286	26.4788		TNIK	0.781538	12.1626
XRN2	0.369448	36.7245		KRTCAP3	0.643145	6.35218			MLLT6	0.926962	85.153		ESCO1	-0.275747	1.86851		ST3GAL5	0.775026	16.5038
SCO2	0.369365	19.3472		ZEB1	0.642773	17.4605			BAZ2A	0.92573	89.1319		PLEC	-0.275788	0		NSMCE3	0.774801	12.0848
NDFIP1	0.369083	29.0933		SDHA	0.642428	31.3366			JMY	0.918821	118.407		SAP130	-0.275962	9.6535		LENG8	0.773918	17.0937
KIF5B	0.369062	23.8512		ARHGEF35	0.642095	18.75			SLC35E1	0.917686	31.9281		SLC35C1	-0.276062	25.0953		ITK	0.771525	8.13433
DAD1	0.36906	13.411		TOP1	0.641842	88.871			DBF4	0.91528	35.7878		TXNDC11	-0.276088	6.40416		ANKRD49	0.769468	8.16992
TUBB3	0.368983	7.48644		SLC35D2	0.641208	22.7003			CELF1	0.915148	0		BRF2	-0.276833	12.3793		SASH3	0.768592	20.3023
BACH1	0.36897	41.4657		MXI1	0.639603	17.0853			RGS2	0.909159	51.8416		ARNT	-0.276897	2.99753		SIRT2	0.767843	14.5496
RPS26	0.368671	18.1723		HLA.DQB1	0.639196	2.45457			SLC2A4RG	0.908527	125.682		DCUN1D4	-0.277005	11.2263		PSMB8.AS1	0.759117	0
RPL27A	0.368616	14.0699		WASHC2C	0.639154	15.0317			ERCC5	0.904193	36.5686		TCF20	-0.277164	9.09179		ESYT2	0.757835	16.1542
VPS29	0.368025	32.3535		PRMT2	0.638957	65.6392			RNF149	0.899188	43.6799		CHD6	-0.277244	0		CNN2	0.755071	12.3528
RPL38	0.367857	13.7087		QSOX1	0.638817	19.7271			PLK3	0.898644	77.5214		UBA6.AS1	-0.277927	25.35		CHD9	0.753153	5.57848
KDSR	0.367449	49.3885		AC018521.5	0.637902	17.1367			SP3	0.897799	24.9626		CRAT	-0.277986	17.403		EMC10	0.749793	3.56645
COX17	0.366895	15.3286		MTG1	0.637785	39.2651			AC008555.4	0.896071	187.093		ABR	-0.278005	3.25289		KANSL1	0.746167	20.3307
NMT1	0.366614	32.4622		PRKCQ.AS1	0.636473	15.3174			C9orf72	0.895929	38.4023		DPY19L1	-0.278034	15.3057		MAD1L1	0.740197	23.784
TRIR	0.366194	26.0492		IL15RA	0.636331	2.57285			GIMAP2	0.894821	90.1986		SNHG20	-0.278171	12.2331		RAP1GAP2	0.737835	27.3802
ERVK3-1	0.365936	38.2151		SNTB2	0.636135	12.1523			SNHG14	0.888031	26.6799		PTPN9	-0.278745	9.39247		FGD3	0.737667	15.9055
C1QBP	0.365744	19.3425		RABGAP1L	0.635677	41.0629			WWP1	0.881017	69.451		L3HYPDH	-0.279056	31.3591		ATF6B	0.737032	11.0005
TRIM21	0.365543	59.5216		MTF2	0.635574	26.7194			HIST1H2BC	0.875811	119.286		USP42	-0.279541	3.87009		BIRC2	0.734518	14.9869
SNRPD1	0.365297	19.8506		GSTZ1	0.634496	25.4628			ARHGAP4	0.87551	141.907		OSGIN2	-0.279582	6.90707		ATP2B4	0.734484	0
LINC00963	0.364902	9.19889		CAST	0.6328	69.1097			REST	0.874851	9.92812		AP4S1	-0.279704	12.4711		USP15	0.733592	2.64167
DDX24	0.364256	17.807		RORB	0.63064	2.28691			CTDSP1	0.871806	102.599		KIAA0319L	-0.280261	0		CALCOCO1	0.730661	9.97078
HERPUD1	0.364125	9.90787		RBM47	0.629523	26.7314			CCDC18.AS1	0.871654	45.0506		CSRNP1	-0.280314	0		SLC35A3	0.728408	7.8591
NANS	0.364035	13.1545		EZR	0.629089	35.437			CASP8	0.871507	41.7423		SWSAP1	-0.280337	21.1547		S100A10	0.724049	6.8554
ITGA1	0.363805	22.081		LMF2	0.627667	27.7133			TMX4	0.866907	96.8041		CAPN15	-0.280352	4.17255		AC012615.1	0.723541	27.1243
PRMT1	0.363434	18.5607		PSMB6	0.626969	84.3713			MAD1L1	0.859398	135.167		HINT3	-0.280359	12.7913		PRKACB	0.72049	19.3321
SAA2	0.363059	3.91842		EHD1	0.626738	18.8382			ARID5B	0.858749	0		SMYD5	-0.280378	23.8363		ERAP2	0.719748	5.18101
EPB41	0.363052	35.4878		GALNT14	0.625885	18.9903			BOD1L1	0.858255	0		PYGB	-0.280543	19.3716		IL12RB1	0.718659	15.1857
RPL13	0.362944	2.61269		RGS2	0.625852	8.21289			FTX	0.85303	16.1421		TWSG1	-0.280651	16.6316		ZFAND2B	0.717341	4.00975
ORMDL2	0.362436	32.5237		AC083862.2	0.625824	2.04101			CDC25B	0.852822	81.5591		RXRB	-0.280994	9.69815		SENP7	0.717229	7.61018
DNAJB9	0.362328	5.93341		AC099343.3	0.625066	5.49185			PRKACB	0.852779	113.01		SP4	-0.281047	2.97372		MED23	0.714108	15.4297
RPL11	0.362012	8.45925		ZFR2	0.623831	4.93574			CD28	0.851748	66.4248		CLYBL	-0.281159	7.60782		CTBP1	0.713842	15.8404
FLOT1	0.361846	17.7351		ANXA7	0.620091	77.0156			YTHDC1	0.851228	41.6968		DMWD	-0.281164	5.53211		GPATCH8	0.713633	5.85201
DNAJB11	0.361164	7.74236		HINT1	0.620035	166.675			AC008105.3	0.850282	182.854		AL022311.1	-0.281528	7.46088		SPTBN1	0.713384	6.50137
WASHC2A	0.361117	22.3551		CCDC127	0.619005	17.4629			WNK1	0.847577	20.1878		ZSCAN16	-0.281672	20.4277		MAX	0.713019	6.31809
CSF1	0.360795	40.2074		EDEM2	0.618343	37.4752			ITGB7	0.840522	157.356		WDR44	-0.281959	11.8278		APBA2	0.711548	16.08
PDIA4	0.360791	5.4656		EMC7	0.617333	59.3601			CCDC66	0.83673	43.3768		TNFRSF10B	-0.282633	2.32884		TMEM181	0.711175	9.09872
RPL22L1	0.360666	19.5504		CNN3	0.616747	18.1904			FBXO34	0.83323	51.4868		LRP10	-0.282658	0		ACAP2	0.707982	12.0766
H2AFZ	0.360432	12.3467		CNP	0.616684	23.1572			SNHG9	0.83247	105.979		ACSL5	-0.282894	3.86969		ZNF350	0.706918	19.191
GCA	0.360084	35.2901		TNFAIP8	0.615702	1.73811			HAUS3	0.829279	69.9872		KCTD6	-0.283077	18.8168		GLRX	0.706686	21.3232
NDUFA1	0.360044	23.8881		PLEKHG1	0.615685	6.34171			MAPKAPK5.AS1	0.827983	41.4461		ZNF721	-0.283153	11.1025		MEF2D	0.705956	15.994
RTRAF	0.359975	26.1329		STX4	0.614697	30.135			TRIM8	0.823848	23.1475		MCM9	-0.283185	8.79311		SLU7	0.702467	1.54178
CNPY2	0.359722	18.3947		LYPD1	0.614611	1.47835			PSME4	0.821891	62.6421		SENP2	-0.283338	0		NCOR1	0.702411	0
WDFY1	0.359292	23.4305		TMSB4X	0.613945	43.4482			ASH1L	0.821676	31.757		SLC35A2	-0.283471	25.388		CLSTN3	0.699777	11.1481
FNDC3B	0.359291	16.7938		GABRB3	0.613754	57.2562			AC245297.3	0.821003	84.9508		MOB1B	-0.283519	15.4121		PER1	0.699287	26.3723
TRIM25	0.35929	33.4687		NPC2	0.613363	70.7126			PHF12	0.812846	95.2604		SAV1	-0.283548	11.2234		USP47	0.698747	0
GSDMB	0.359223	32.8091		CASP3	0.613357	22.2286			ATXN7L3B	0.810942	20.4622		SLC30A6	-0.283565	20.8964		TCIRG1	0.696907	18.294
SF3B6	0.359122	16.8286		PPIB	0.611849	170.217			SSH2	0.809104	75.4237		MOB3A	-0.283834	0		PTPN18	0.696219	12.3886
PRPF40A	0.359046	20.6273		ELOVL7	0.611555	4.33044			POLD4	0.80432	7.42366		PNPLA2	-0.283898	0		LAMP1	0.695844	2.25798
LARP7	0.358827	30.1147		LACC1	0.610769	13.558			SUCLG2	0.803134	69.4647		AARS2	-0.284382	18.6455		LRMP	0.694606	14.882
TAGLN2	0.358567	14.6325		NSMCE4A	0.610699	17.9794			KANSL1	0.801865	38.3251		AC002467.1	-0.284485	31.3871		RGS9	0.69163	13.3968
DDX5	0.358506	29.3833		DPYD	0.610636	1.88981			WAC	0.800258	34.6716		TMCO4	-0.284519	12.2152		PSTPIP1	0.690813	12.4892
CREB3	0.35843	33.0979		PDIA6	0.61028	135.861			CYLD	0.799195	98.426		AL441992.1	-0.284699	33.5278		AL118516.1	0.689433	23.1003
CSDE1	0.358136	23.0639		FAS	0.608119	2.10849			TPP2	0.795935	54.2277		POLG2	-0.285101	10.4086		ZNF26	0.688653	0
RBM3	0.357197	13.6466		GRAMD2A	0.607955	3.62396			RSF1	0.791769	24.3116		AP002360.1	-0.285533	19.8727		CTBP2	0.688611	9.01162
UBE2B	0.35608	27.7667		PATL1	0.607942	13.2598			CD4	0.791009	72.4815		CROT	-0.285796	16.861		NMUR1	0.685361	29.0607
OSTC	0.356048	6.50318		SLC35A1	0.607872	20.0545			RAB8B	0.788583	63.7959		GALNT12	-0.286059	21.3315		NR3C1	0.684947	0
SPCS2	0.35585	13.417		ST6GAL1	0.607118	21.3267			PPP3CA	0.787015	92.1512		WASHC2A	-0.286285	3.7051		MYO9B	0.684237	5.56587
CFL2	0.355519	24.9124		TBK1	0.606614	19.3199			LNPEP	0.785127	31.3072		TPM1	-0.286528	11.1932		SERTAD2	0.684195	4.28553
RWDD1	0.355457	30.0177		RPA3	0.605441	18.1197			PACS1	0.784074	51.317		TICAM1	-0.286654	28.184		ZBTB44	0.684151	9.71301
AP1S2	0.355406	16.6335		SEPHS2	0.603566	38.6153			AKAP17A	0.78077	61.5186		LIPA	-0.286676	7.68698		KANSL1.AS1	0.683828	12.0256
SLC38A1	0.354776	26.3061		CUL2	0.603213	25.5266			JMJD1C	0.780037	25.757		MAST2	-0.286792	19.225		RABGAP1L	0.683685	6.31625
DDX39A	0.354654	27.5811		KCNJ2	0.602801	13.5454			LINC01089	0.779579	107.866		PDSS2	-0.286792	15.6297		KIAA1109	0.683372	8.79446
SOD1	0.354432	14.1549		SPAG7	0.601446	47.5744			PTPRA	0.778532	39.0372		RNF25	-0.286976	17.3028		KIDINS220	0.682812	1.39415
HNRNPAB	0.354301	20.0909		LAMP2	0.601131	51.151			VPS37B	0.776844	141.131		CBWD2	-0.287246	13.702		GALNT3	0.67942	23.6721
PARP10	0.354204	52.5419		ARPC5	0.600465	87.442			LENG8	0.77491	96.9586		FAM199X	-0.287511	5.62397		EAPP	0.678659	6.58673
CCL20	0.354097	2.86748		UBR2	0.600024	25.2238			ZNF101	0.771863	79.5186		LCOR	-0.287605	0		MMP24OS	0.676331	0.813731
CHGA	0.353793	6.02081		RGS17	0.597641	29.8113			FAM214A	0.771011	80.1296		ZNF736	-0.288562	9.18302		ADD3	0.676034	0
AF117829.1	0.353642	44.2258		MYO5B	0.596971	14.2727			SLC39A10	0.769597	34.9706		GOLGA1	-0.288593	15.059		SRPK2	0.675816	6.53496
SSBP1	0.353627	23.3274		SIL1	0.593696	49.9018			FYTTD1	0.762283	33.5622		AKT1S1	-0.288746	16.3765		MED10	0.675599	14.2052
HMGB2	0.35316	11.8102		MX2	0.592787	3.56937			GNG2	0.759632	51.5702		SLC25A51	-0.288874	20.1777		RHBDF2	0.675281	16.5496
AK2	0.352882	34.9711		GRINA	0.592404	28.7374			PNRC2	0.757512	27.9431		AAR2	-0.288966	18.2933		AL499604.1	0.675108	10.9806
GRINA	0.352816	35.8535		NPSR1.AS1	0.590362	4.23746			MLLT3	0.755996	16.857		PPP1R12C	-0.289047	5.50543		USP3	0.674584	3.31521
RMC1	0.352465	57.9464		MOB1A	0.588612	20.5612			FBXW7	0.755181	23.8477		RNF111	-0.289138	15.1787		TMX4	0.674004	1.85961
RPL23A	0.352243	11.9449		LRRTM2	0.5882	3.45942			TMEM156	0.754957	60.9957		C12orf76	-0.289346	9.3194		AFF4	0.673446	5.69165
COX5A	0.352212	10.5272		TFDP2	0.588157	25.3168			KLF12	0.753679	95.9706		ZNF286A	-0.289551	11.0317		KLHDC4	0.670362	13.2142
CHURC1	0.351994	23.2987		ADAMTS6	0.587935	8.96275			C16orf54	0.74555	149.004		PRDM4	-0.289569	11.9102		F2R	0.668999	13.497
ENY2	0.351809	28.838		SEPTIN6	0.587911	16.2285			KDM2A	0.742561	54.3595		UBXN2B	-0.289853	4.65173		COPA	0.667916	6.66718
LEPROTL1	0.351728	38.0284		RAB2B	0.587056	20.8681			ZNF652	0.742351	118.445		ROGDI	-0.290243	14.3946		ABHD15	0.667119	19.1059
MT1X	0.351281	17.6327		GOLT1A	0.585198	20.598			PIP4K2A	0.741645	34.3665		SPRTN	-0.290804	3.39355		KCTD10	0.666926	4.65829
ACTG1	0.351257	6.39729		ARF6	0.58422	28.3267			BRD1	0.737537	37.4634		KAT14	-0.290885	22.309		USF2	0.666067	11.0817
DDOST	0.35097	18.506		TIMMDC1	0.584171	26.4769			ERBIN	0.733652	39.7328		TMEM268	-0.291325	26.4797		ARHGAP25	0.664161	6.64722
CTNNA1	0.350874	25.5697		OCLN	0.583813	18.0765			MAP3K1	0.732798	79.0947		TSPAN31	-0.291388	6.70141		PCIF1	0.66321	18.474
PRDX5	0.350869	8.79248		ACSL1	0.583426	8.82954			PITPNC1	0.732778	62.9469		SRD5A1	-0.291411	23.6162		HAUS3	0.662824	8.48068
TBCA	0.350579	24.322		RRAGC	0.58322	18.9062			WAKMAR2	0.732625	118.52		CAMSAP1	-0.292166	15.8841		FAM217B	0.662198	0
VCP	0.350507	16.0753		L3MBTL4	0.582779	3.14705			WDR26	0.732483	45.762		C15orf39	-0.29226	12.7148		AL139246.5	0.660504	11.3598
MESD	0.350421	25.0606		LMAN2	0.581603	118.204			TIPARP	0.730302	0		UBE2O	-0.29262	11.6359		SEPTIN1	0.659254	1.39189
TMEM219	0.350259	20.4747		MAPK3	0.581507	31.6489			MYLIP	0.728198	190.625		SDHAF4	-0.292627	16.9449		NEIL1	0.658343	15.3557
INPP1	0.350209	25.4815		PSMG4	0.581463	19.0012			GPATCH8	0.725491	29.821		ANKMY2	-0.29275	12.5939		TMEM173	0.656197	5.79187
PSMC4	0.349727	29.1338		TIPARP	0.579427	18.2261			RBM33	0.725411	50.8356		SETD1A	-0.29311	11.9649		PKN1	0.653815	26.4271
RBBP8	0.349668	44.4799		CHMP4A	0.577408	35.1617			AC012615.1	0.722993	106.575		NDRG3	-0.293216	10.9474		CCNT1	0.652677	6.50105
PSMB7	0.349586	24.5047		AAMP	0.575713	36.3863			ELOVL5	0.71785	0		CHKA	-0.293652	30.4957		TUT4	0.649858	5.3959
DERL1	0.34957	40.5156		ZNRD2	0.574461	15.1191			SLC25A45	0.717012	77.0241		ZNF76	-0.29366	11.6784		UPF3A	0.649689	2.38978
REEP5	0.349235	25.9442		STARD5	0.574045	3.32869			TMEM120B	0.716934	57.1124		AC018926.2	-0.293725	26.3924		SLFN12L	0.649067	10.0547
MIDN	0.348918	23.9834		NMT1	0.573911	38.4236			SPSB3	0.714766	43.4622		ATG4A	-0.293834	16.3868		PHF1	0.646705	13.6844
RPL29	0.348739	5.17529		CIAO2A	0.573614	26.8016			ZNF207	0.714135	36.0009		ALOX12.AS1	-0.294036	15.9171		IKZF1	0.645901	7.99015
TMEM208	0.348691	17.9956		U2SURP	0.573411	49.0618			CCDC57	0.713735	56.5171		HCFC2	-0.294242	11.369		C11orf21	0.645384	26.3404
RECQL	0.348259	29.9712		HSPB1	0.573167	5.23942			FAM200B	0.713329	42.9706		TAOK2	-0.294306	15.502		USF3	0.645239	6.05619
PLP2	0.348052	17.316		TCAF1	0.573059	55.9565			BRAF	0.712644	49.0645		ANKRD13D	-0.294598	3.79158		LINC02384	0.64424	16.6674
TARS	0.347033	21.1184		EMC6	0.572523	31.0487			RNF138	0.711802	84.4377		TTC31	-0.294819	7.88123		AC004865.2	0.639367	23.3522
ARF1	0.347018	17.2734		KRTCAP2	0.571642	98.9922			MKRN1	0.709586	64.3585		UBXN8	-0.295091	17.6287		PARP15	0.639219	13.342
EIF5B	0.34689	18.6416		IL17RB	0.571545	2.0099			PGRMC2	0.707017	12		DMXL1	-0.295275	3.09335		CDK11A	0.6373	7.744
SLC38A2	0.346779	34.8633		NFE2L3	0.570819	1.78418			UBL3	0.705947	48.4461		LETMD1	-0.295578	5.56794		OSBPL5	0.636387	24.5325
SNRPE	0.346654	20.2375		SDSL	0.570563	11.3789			TMEM63A	0.702714	71.1101		EIF3J.DT	-0.295932	15.7318		GTPBP1	0.635801	11.2371
HEG1	0.346436	58.6702		HIST1H2AC	0.569621	22.9647			ST3GAL5	0.701636	83.7055		PRMT6	-0.296185	31.1819		SMIM27	0.63558	9.17957
SRSF5	0.346356	20.5471		GCNT3	0.568239	8.84123			R3HDM4	0.698415	80.0747		AC005261.1	-0.296229	3.51829		PCMTD1	0.632195	0
CASP7	0.346331	60.6604		PTMA	0.566894	105.409			LDLRAP1	0.696623	128.052		KCTD13	-0.296663	13.4338		RAPGEF1	0.631988	7.90099
GDE1	0.345986	15.371		PLGRKT	0.566115	17.6381			MXI1	0.696053	7.53462		SLC11A2	-0.296924	15.6843		TC2N	0.629854	21.0371
PGM2L1	0.345477	14.1823		NDUFV2	0.565017	49.7389			PHC3	0.695508	59.3002		POLM	-0.297082	1.9557		LASP1	0.629743	10.8497
PSMD11	0.345473	27.4282		LAPTM4A	0.564866	66.0366			TCEA3	0.695201	56.4486		AP006621.3	-0.297225	16.2635		CASP1	0.628499	12.2629
RPL30	0.345172	8.81729		CLNS1A	0.564818	25.5783			CNTRL	0.694717	20.5735		KIF13B	-0.297371	10.6788		RC3H1	0.628216	6.64373
TRAC	0.345047	5.61511		ISOC1	0.564749	15.2942			SRPK2	0.693788	0		ANKS3	-0.297486	22.2388		PRDM2	0.62718	9.3508
IFI44	0.344746	33.9851		TMEM62	0.564081	12.3649			CSGALNACT1	0.688782	84.9626		HOXB2	-0.297525	17.4812		MXI1	0.627066	0
CCNC	0.344691	20.8106		PHC2	0.564001	31.2514			SMIM27	0.687746	48.7852		DNAJC5	-0.297593	1.10768		FAM214A	0.626507	9.97118
H3F3A	0.34448	13.4633		TRAF3	0.563806	14.7103			MPHOSPH8	0.684087	32.0506		MTFR1	-0.297859	29.5917		ENC1	0.625353	26.7373
RGS10	0.344478	5.97704		REL	0.563667	12.903			FNBP4	0.67887	49.5243		POMZP3	-0.297907	20.5199		GATAD2A	0.623585	10.3511
CD3E	0.344414	5.18275		GSN	0.562998	8.21669			MOAP1	0.675233	96.6904		ADORA2A	-0.297921	8.10122		ERGIC1	0.622954	7.59049
LSM8	0.344327	31.3427		YES1	0.56167	24.0817			HACD4	0.674884	37.8794		LIG3	-0.298078	11.2698		AL360012.1	0.62136	18.5416
ANKRD12	0.343429	23.6601		NFU1	0.561607	27.3903			OTULIN	0.673567	20.2027		ZC3H7B	-0.298678	14.0635		AKAP9	0.619587	0
C19orf12	0.343183	41.5308		NDUFB3	0.561245	43.9283			TGFBR2	0.673047	1.57061		PIP4K2B	-0.298919	7.64563		RNF44	0.618446	23.3646
SNRPB2	0.342923	28.5251		NCSTN	0.559884	29.7583			GLIPR2	0.670951	99.1733		GAA	-0.298993	15.9634		ARRDC2	0.618139	22.031
ID2	0.342859	9.41035		ZUP1	0.559656	13.5329			ZNF791	0.668979	48.9914		C6orf226	-0.299443	0		RASSF3	0.617835	11.2854
SRSF9	0.342837	20.4207		C1GALT1C1	0.559447	20.0361			HIST1H2AG	0.666571	57.9508		KAT6A	-0.299618	0		ODF2L	0.617808	7.08993
COX6A1	0.342763	13.3039		SETD7	0.558805	14.8244			POLR3E	0.666102	75.7077		AC020915.2	-0.299768	16.0802		STIM2	0.617187	6.88672
ELF3-AS1	0.342252	38.3088		HIST1H2BD	0.558247	9.57509			SENP7	0.665356	76.0921		STRN4	-0.299856	23.1878		AC092338.3	0.61615	9.32606
SAP18	0.342128	21.9267		TRAPPC4	0.5576	45.9993			CNST	0.664603	71.9469		MTMR1	-0.299859	11.0406		FNDC3B	0.615577	4.18348
RPS6	0.341928	7.06102		MYCBP2	0.556871	46.1798			RFLNB	0.663733	73.3206		GPHN	-0.300031	18.4598		KDM2A	0.613923	6.41159
TRAM1	0.341928	8.90727		AHR	0.556567	10.5103			RGL4	0.661489	141.893		SEC23A	-0.300157	0.971826		USP28	0.613906	9.47616
CYCS	0.341779	8.11338		MXD1	0.556198	18.796			USF2	0.657566	6.97469		FAM219B	-0.300322	4.18029		IFNAR2	0.61225	4.929
PRR13	0.341634	27.7842		GLA	0.555445	6.26415			SKI	0.656174	89.4034		LMBR1	-0.300373	12.1954		TMIGD2	0.61211	17.1332
PFDN2	0.341598	16.1533		INHBA	0.555426	4.51917			TLK1	0.656139	15.8729		WIZ	-0.300399	18.6924		HERC1	0.611518	8.03608
COX6B1	0.34156	18.5123		ENDOD1	0.554899	7.92008			RB1CC1	0.655284	18.9136		MLH3	-0.300768	8.71023		CCM2	0.611439	13.8483
TNFAIP3	0.341504	51.4774		H1FX	0.554769	32.8082			SP140L	0.65418	27.0969		ZNF764	-0.300954	16.8998		CAPN12	0.606023	14.8683
EIF3G	0.341175	19.9774		CHURC1	0.554305	44.0937			ANKRD49	0.653545	54.9914		RNF157	-0.301064	10.1226		WDR26	0.604818	7.51846
PIM3	0.34116	41.3862		GGCT	0.553994	19.0017			PTEN	0.648509	16.767		SCAF8	-0.301256	2.35424		RCSD1	0.604035	5.62347
RPL10A	0.340886	8.63317		PSMG2	0.553546	26.1559			PDE7A	0.647892	51.9547		AC139887.2	-0.301778	11.6999		BCR	0.603295	14.1033
IRF2	0.34073	37.6413		FMR1	0.553509	20.1796			NLRP1	0.647288	121.247		SPATA24	-0.301829	29.2712		DDAH2	0.601763	11.0757
CAP1	0.340684	28.9855		COMMD4	0.551984	20.0255			DCP2	0.646903	20.5287		MRTFB	-0.302499	12.5662		TMEM71	0.601636	10.9744
C17orf49	0.340556	30.4382		GALNT18	0.551663	9.76622			FBXO3	0.646619	87.1785		TNK2	-0.302606	2.37607		PTAR1	0.600125	2.49447
HNRNPC	0.340262	13.2221		SLC7A2	0.551658	28.5033			AL118516.1	0.646105	106.907		C7orf25	-0.303385	33.7933		GIMAP1	0.59917	2.0199
GABARAP	0.340085	8.60297		MYDGF	0.551289	90.9588			NECAP1	0.644319	60.5421		IFT88	-0.303403	11.8155		HELZ	0.594532	2.11989
PUM3	0.339896	36.0985		PRDX4	0.551172	47.9261			HOTAIRM1	0.641915	96.2798		DEPDC5	-0.303718	15.0841		HIPK1	0.594039	6.68922
RPS9	0.339876	9.78795		TEX264	0.550968	20.4339			CBX4	0.640406	90.0453		SLC66A3	-0.303899	0		RASGRP1	0.593744	18.106
SRP54	0.339757	21.3137		RANGAP1	0.550618	22.4647			DNAJB14	0.639548	17.7328		MON1A	-0.30392	31.5673		PDE3B	0.590645	0
RPS10	0.339709	16.7099		MYL12B	0.550563	77.9704			BRWD1	0.637514	51.1494		VEZF1	-0.304002	0		SKAP2	0.589439	0
PSMG2	0.339668	26.0803		SF3B6	0.549356	43.2511			FOXN3	0.6361	24.1637		WDR25	-0.304149	26.4677		MED13L	0.585304	5.32302
UBL5	0.339434	16.8346		RECQL	0.549227	16.8705			RPS6KA5	0.633027	13.7696		LIN52	-0.304434	17.2708		BRWD1	0.583901	8.76125
LPP	0.339199	27.806		RAB8A	0.548912	23.841			CDK11A	0.632886	50.4248		SP2	-0.304486	5.8794		ZMYM2	0.583297	5.6712
RPSA	0.339007	6.2088		ELF1	0.548793	27.715			MPRIP	0.632448	58.9666		TRIM41	-0.304547	9.74071		PRRC2B	0.583085	2.84348
SELENOF	0.338979	27.336		RHOBTB3	0.548785	46.8272			BNIP2	0.631849	33.3893		FCHSD2	-0.304563	5.8611		TRAPPC2	0.582011	7.7786
RPL14	0.338673	9.74044		ATOX1	0.548663	70.3022			KAT6B	0.630771	4.67572		ZNF689	-0.30472	20.7065		KBTBD2	0.581147	12.0816
PLA1A	0.338663	13.3799		FTL	0.547802	79.4505			SH3YL1	0.628956	22.8962		TMEM19	-0.304745	13.6603		ERBIN	0.580384	3.2046
COPB2	0.338405	20.0685		TMEM59	0.54745	98.9512			AP002387.2	0.627602	60.0367		SCMH1	-0.304923	21.1244		RBM5	0.578621	4.58407
EMC7	0.338325	20.5361		RPL36AL	0.546893	112.92			ZYX	0.622238	15.5686		AGAP3	-0.305609	23.203		GALC	0.578411	12.1871
HMGB1	0.338263	11.4818		MRPL32	0.546783	22.3704			ITGAL	0.621601	114.783		DEDD	-0.305896	13.0304		PHF12	0.578359	15.043
CSNK2B	0.338137	20.5894		MRPS18A	0.546445	21.1592			TBC1D15	0.619877	19.1733		ZNF738	-0.305911	19.1347		WAS	0.576941	9.90166
SCAND1	0.338076	19.8518		UBXN4	0.546422	98.0599			RBM27	0.619339	0		TSC22D2	-0.30597	0		DDIT3	0.575674	3.7693
GZMB	0.33804	1.38816		LRCH1	0.546155	10.7705			RAB37	0.617835	81.8894		LRCH1	-0.306029	9.39332		RAB29	0.574288	7.92906
PSMC1	0.337796	22.9968		IKZF4	0.545715	13.9324			ABI1	0.615866	26.4535		GPSM2	-0.30609	4.17063		ARHGAP30	0.573515	5.57916
MRPS18C	0.337778	22.3717		DTNBP1	0.545037	18.4918			PHTF2	0.614652	71.341		WDR24	-0.306121	35.3852		ITPRIP	0.572886	19.1728
TFG	0.337089	20.0796		ATRAID	0.544966	60.3265			STK38	0.61196	46.0496		MBTPS1	-0.306305	0.730631		PACS1	0.572001	5.31212
CDK2AP2	0.336724	23.1903		MRPS18C	0.543322	30.0627			LY9	0.610287	112.564		ABCD4	-0.30658	4.44621		NCKAP1L	0.568645	7.40019
KIF2A	0.336369	28.0822		TMBIM1	0.542532	12.0943			GNAQ	0.608482	52.1637		PEX7	-0.306904	21.6731		ATP2A3	0.568484	16.2288
ELF1	0.335822	33.6217		CD7	0.54253	0.492009			TMEM154	0.607896	94.5317		PIGV	-0.307105	25.73		TSC22D4	0.567735	8.28449
HDGF	0.335394	21.8396		MPC2	0.542458	46.1437			USF3	0.607894	26.7122		SMPD2	-0.307316	13.2299		CD244	0.567725	17.8677
MLEC	0.335387	24.1777		CA11	0.541015	10.988			STAM	0.605473	7.13194		LINC00662	-0.307637	20.7859		RNPEPL1	0.567377	6.84832
PSMD13	0.335187	28.8602		SQSTM1	0.540214	33.542			KMT2C	0.604656	22.4584		EVA1C	-0.307737	5.3132		MBD5	0.566696	4.91529
RNF7	0.334841	22.7789		LINC01138	0.540126	6.47567			SYNRG	0.604403	31.6615		DCTN4	-0.308076	0		ABLIM1	0.566617	2.72437
RRAS	0.334743	29.1229		EML4	0.539782	18.9605			OGT	0.600871	30.5302		MGAT5	-0.308205	9.00527		TOB1	0.566316	2.255
FBL	0.334426	27.213		ANXA4	0.538399	20.5868			ZC3H7A	0.60086	42.2684		FAM118B	-0.308529	31.6139		EHD1	0.565817	13.0894
ARHGDIA	0.333927	17.9073		PIM3	0.538321	8.79131			TMF1	0.600038	9.00305		XYLT1	-0.308799	3.22345		MYLIP	0.565436	16.4361
RPL13A	0.333593	7.60607		CD99	0.537766	92.407			PTGER4	0.600032	9.69037		SLC25A44	-0.30895	18.5543		C16orf54	0.565238	10.5437
RHOC	0.333513	23.5905		UNC50	0.537617	21.8432			DENND10	0.599637	34.224		MPZL3	-0.309084	9.08548		RFTN1	0.564947	14.7866
IFNAR2	0.333509	33.2307		BBX	0.537424	40.3752			KIAA0355	0.598598	65.2083		RTN4IP1	-0.309168	26.1431		WDR70	0.564619	0
TRAPPC4	0.33337	22.6631		FAM32A	0.536781	28.3095			DYNLL2	0.596453	29.6635		UBR2	-0.309417	0		MOAP1	0.564578	11.632
U2SURP	0.333278	20.527		IL6R	0.536496	10.0479			WAS	0.594443	53.2815		GIMAP6	-0.309491	8.21464		BNIP2	0.564439	5.47355
SMIM14	0.333272	23.3691		CHMP5	0.533713	40.561			PLSCR3	0.588661	47.8416		CDC7	-0.309576	21.2941		LINC01138	0.564023	12.739
SEPHS2	0.333193	22.3331		PUM3	0.532923	18.5012			PPP4R3A	0.587239	7.95078		GIN1	-0.309871	23.0774		NLRC5	0.563908	7.69113
SLIRP	0.333036	22.3872		DDOST	0.531988	64.1225			DPYD	0.587	91.983		DUS2	-0.309964	23.9001		ASAH1	0.563485	12.5455
RPS8	0.33299	5.61364		EPCAM	0.531479	109.027			TAB2	0.585008	11.5017		FAM234A	-0.310044	10.6954		CALCOCO2	0.562613	2.8065
DRAM1	0.332793	57.759		HBP1	0.530222	17.5135			ZSCAN16.AS1	0.583811	10.9547		C19orf47	-0.310127	25.2269		TMF1	0.562402	0
DDX21	0.332748	15.8424		MBD5	0.529017	18.4376			GOLGA8B	0.582724	64.4535		KIAA1841	-0.310308	20.8699		COQ10B	0.561482	0
KDELR2	0.332741	8.05347		TMEM126B	0.528776	23.8152			FAM111A	0.582655	61.1858		SELENON	-0.310316	27.7627		MKRN1	0.560899	8.81398
GPBP1	0.33264	27.4836		P2RX4	0.526667	14.2894			TGFBR3	0.581635	82.5258		PPTC7	-0.310741	24.8599		ERN1	0.560413	9.08931
SFPQ	0.332313	22.59		TRAF2	0.52643	3.90525			PIAS1	0.580021	38.5591		ZSCAN30	-0.310749	13.9997		ST3GAL1	0.559834	9.09698
FAM111A	0.332063	38.354		RHOC	0.525234	19.7116			MIAT	0.578202	20.1739		TTLL5	-0.31092	23.5008		TBC1D5	0.555676	0
BZW1	0.332008	22.1679		TMED7	0.524524	62.0352			RSBN1	0.577089	31.8508		FTX	-0.311002	0		SHOC2	0.555348	1.68717
MTHFD2	0.331888	8.3859		TMED9	0.524482	41.2387			EAPP	0.576956	16.6655		PIEZO1	-0.311076	0		FAM160B1	0.554153	7.40162
LRCH2	0.331851	37.4267		NUCB2	0.524398	92.9334			ACAP2	0.57529	21.4318		ZNF90	-0.311118	26.0101		BNIP3L	0.553947	5.40199
H1FX	0.331722	2.30598		FAM89A	0.523526	5.88418			LINC02273	0.572355	122.883		PPP6R2	-0.311276	0		AC017104.1	0.553219	3.9517
RND1	0.331469	9.05318		RBX1	0.523239	71.9737			EBLN3P	0.568094	35.821		ENTPD1.AS1	-0.311619	15.7923		HACD4	0.551142	4.96227
TXNIP	0.331345	4.23301		PSMB4	0.522524	51.5894			RAP2B	0.563743	36.8601		RIOX1	-0.311641	16.6607		LPP	0.550937	13.5186
ILK	0.331315	24.7825		HSD17B10	0.522072	36.0703			TOPORS	0.563093	9.47496		MIER3	-0.311694	15.636		POLR3GL	0.549123	4.99552
MSN	0.33131	21.3974		ATP6V0E1	0.521415	65.062			AL592183.1	0.562445	104.46		SLC35A5	-0.311764	26.0172		FBXO3	0.545304	15.3305
SEC61A1	0.331086	11.7864		HEXB	0.521348	20.0365			NUFIP2	0.553546	21.2291		MYSM1	-0.311827	0		CCZ1	0.544229	6.39163
RNF19A	0.330687	20.8974		TNIP2	0.521076	8.68929			FAM32A	0.553121	3.80974		AC099343.3	-0.312108	13.4421		BTN3A1	0.544152	6.85342
PSMD12	0.330526	29.6438		ORMDL2	0.520863	29.3617			PCF11	0.550075	18.4214		PIM2	-0.312172	8.70521		SLC2A4RG	0.541369	15.4147
LAMP3	0.32977	39.689		SNRK	0.520659	11.5248			GPR174	0.548289	61.4486		ARRDC1.AS1	-0.312226	18.525		BEX4	0.541258	8.96584
MYL6	0.329467	11.3007		TBC1D9	0.520642	19.1387			PXN	0.548069	105.202		COG7	-0.312391	13.0238		SPG7	0.541168	7.69033
LMF2	0.329299	25.2769		METTL23	0.520309	17.2341			TMED4	0.547851	27.2182		TBC1D17	-0.312429	4.13063		MKNK2	0.541083	7.075
EPCAM	0.329147	12.0446		TPP1	0.519419	16.3128			BRD9	0.54735	42.752		ULK2	-0.31297	18.2164		THUMPD1	0.540777	0.985974
HNRNPA2B1	0.329067	10.0792		FOXA3	0.518899	15.6961			SVIP	0.545562	47.8239		PTPN23	-0.313147	16.5876		EPS15	0.539843	0
KIAA0040	0.329018	52.1964		PHYKPL	0.518398	13.3773			ALG13	0.544521	17.556		NAPEPLD	-0.3132	25.8217		DCAF5	0.539094	4.6632
NFKB1	0.328443	33.819		CAPZA1	0.517936	20.8842			PPP2R2D	0.544235	33.9914		ZNF692	-0.313316	19.7922		SNHG8	0.538929	7.6327
ROMO1	0.328337	13.4039		SLC50A1	0.517766	31.9689			FAM102A	0.543346	38.556		B9D2	-0.313624	13.5789		ITPKB	0.537971	0
WFDC2	0.328196	21.596		RALY	0.517659	17.2247			AGTPBP1	0.543107	66.0926		SLC39A9	-0.313648	21.2021		OFD1	0.537287	2.21617
MRPL54	0.327914	23.5295		GYG1	0.517294	15.6135			ITGB2.AS1	0.541676	125.1		NPHP3	-0.313651	8.92098		PDGFD	0.536862	9.27982
FUS	0.327791	19.9445		EDF1	0.517135	101.585			NMRK1	0.541231	28.3261		ATG7	-0.313691	13.5595		PDLIM2	0.536218	17.2036
SH3GLB1	0.327775	24.7434		LRATD1	0.51571	8.86877			SEC14L1	0.540496	20.1101		MAPK8	-0.31376	0.562369		CDC25B	0.534872	15.2533
PRDX4	0.327745	9.77537		PDE6D	0.515316	13.2009			TESPA1	0.540373	21.4498		SLC9A3R2	-0.313888	22.867		MMP23B	0.533724	11.4269
ACADVL	0.327205	21.0071		IFI27L1	0.515228	20.3355			GRK2	0.538146	46.6498		TSTD2	-0.314083	14.336		C1orf174	0.532616	7.43156
SDHA	0.326914	18.9286		CMC1	0.513747	17.6963			DDHD1	0.537222	16.1858		ZNF626	-0.314292	18.959		TOPORS	0.530849	0
SSR1	0.326906	13.4707		IMPA1	0.513284	19.0831			RAB5A	0.534544	21.3251		CACTIN	-0.314338	19.4698		TMEM156	0.528157	8.46946
ATOX1	0.326876	9.14662		ARL4C	0.512854	7.72294			COPA	0.533778	19.71		RNF169	-0.314563	2.71049		BTN2A2	0.52667	0
AC099509.1	0.326501	31.0907		RAP2B	0.511745	4.45509			CDR2	0.533729	66.7852		CYB5R1	-0.314612	14.657		GGA1	0.526115	0.223983
RPS11	0.326297	9.41079		ARHGAP12	0.511243	15.7932			ZCCHC7	0.532884	31.2807		NSMAF	-0.314689	6.43541		ITCH	0.525963	1.80194
GUK1	0.326232	16.3529		RELB	0.509575	3.17135			KBTBD2	0.532882	59.0726		C2CD3	-0.315103	17.135		CAPN15	0.522147	6.98257
DDX18	0.3262	24.5481		PTPRD	0.508821	3.5229			MBTPS1	0.532508	20.9666		RBM41	-0.315178	18.4944		ZNF655	0.522119	6.71355
MDH2	0.32579	12.0198		SASH1	0.508726	6.93645			HELZ	0.531357	37.4789		AKAP10	-0.315823	9.13909		POLR2J3	0.521745	0
HPS3	0.325539	21.8683		DES	0.508184	0.749237			PTPN7	0.530574	15.762		OGA	-0.316275	9.75723		CYTH4	0.520877	8.83661
VPS13C	0.325435	24.1491		CMTR1	0.507717	10.742			HECTD1	0.530314	29.5513		KHDC4	-0.316293	4.46544		HEXIM1	0.519463	5.13496
RPL7	0.325415	8.64857		BCL6	0.506652	2.39771			NR1D2	0.529061	72.8239		AC092683.1	-0.316799	1.46698		SBK1	0.519448	15.6348
EDEM2	0.325156	33.4836		SERTAD1	0.505933	4.21549			ZMYM2	0.528122	28.9872		FBXO28	-0.316806	7.78463		SPTY2D1	0.518464	0
NDUFS5	0.32504	13.6992		GART	0.505695	15.7315			SNRPN	0.526026	18.4001		RUFY3	-0.31718	13.0722		ERCC5	0.518038	4.97137
TPI1	0.324945	11.0158		APH1A	0.504979	24.4779			OSBPL8	0.526021	26.6596		ZNF91	-0.31727	1.22816		TNRC6C	0.515193	8.88375
EIF3K	0.324546	16.4968		PXDC1	0.504943	5.25774			DPEP2	0.525928	115.132		GBA2	-0.317439	22.2901		SUGP2	0.515111	3.98152
GMPPB	0.324297	16.8781		MED15	0.502082	10.5391			UBXN11	0.525406	63.5513		ULK3	-0.317474	5.93375		DTNBP1	0.513743	3.61579
GADD45B	0.323942	37.4661		RPS6KC1	0.499926	11.2965			CWF19L2	0.519821	10.2765		LEMD2	-0.317581	9.43526		AC068587.4	0.512734	4.44205
UBE2D2	0.323852	22.5117		SSX2IP	0.498937	21.1098			PRKAR2A	0.519742	40.6253		RPGR	-0.317773	10.4344		HSD17B11	0.511232	8.36863
UXT	0.323824	20.6646		ZNF217	0.498783	4.02291			SERINC1	0.518144	12.0343		SPRYD3	-0.317859	12.6105		ZSCAN16.AS1	0.508107	1.94755
FOS	0.323756	5.98297		ITGA6	0.498752	4.04179			RNF114	0.517953	53.3161		MYO9A	-0.318189	7.88331		MXD1	0.506856	9.94247
EIF3M	0.323726	24.1408		RNASEK	0.498301	89.83			ACYP2	0.514987	42.1397		TUT1	-0.318327	13.3138		LST1	0.506548	6.87046
RRP7A	0.323549	18.6834		MICU1	0.496436	14.5732			ANKRD13D	0.513395	53.821		NOP9	-0.31859	20.7035		CRYBG1	0.505473	3.31206
SNRPD2	0.323283	18.57		SUMO2	0.495468	67.0262			SLU7	0.512816	12.1972		ZFP62	-0.318685	21.6424		MAT2B	0.505231	0
IFNAR1	0.323122	32.6716		HADHB	0.495392	27.5583			ANK3	0.509798	42.1952		AP3S2	-0.318934	6.91468		CCPG1	0.504374	2.3467
RPA3	0.323107	10.641		DERL1	0.495133	19.3869			ANKRD13A	0.508564	27.1451		YTHDF3	-0.319467	4.73527		WDR37	0.502275	15.2122
CCDC71L	0.322934	35.8867		FGA	0.494947	0.837352			COG3	0.508439	38.9706		2021-03-02	-0.31956	0		FOXO3	0.501975	3.15762
SETX	0.322485	27.2997		SYNJ2BP	0.494735	25.499			TXK	0.508297	69.567		NADK2	-0.320355	9.13651		ZNF431	0.501428	0.205741
YWHAZ	0.322379	21.5287		SST	0.494594	2.6596			CRLF3	0.507952	43.209		RIT1	-0.320369	5.42332		AGO3	0.499249	0
CCT6A	0.322072	19.1348		HK1	0.494503	1.9087			ZNF276	0.50416	54		NUMB	-0.320812	5.46677		NFE2L2	0.49609	5.49477
COX5B	0.321986	8.48385		RDH14	0.494435	16.8258			ZNF644	0.502561	21.6655		GALT	-0.321088	9.54716		ARIH1	0.495091	2.25988
EBF4	0.32184	40.6556		GDA	0.493758	3.74644			CERK	0.501966	0		NR2C2	-0.321128	7.42615		SOS2	0.495015	5.22725
RGS4	0.321839	2.16503		PARP11	0.492134	6.27377			SPG7	0.501014	28.9136		PBX2	-0.321161	5.55099		HECTD1	0.493396	3.1289
GDI2	0.321804	24.0515		FSTL4	0.491784	5.28728			KIAA2026	0.501	26.7747		MSANTD2	-0.321174	28.0132		PKN2	0.493131	1.623
RPS17	0.321704	11.7566		BCL3	0.491744	3.88083			BFAR	0.500944	39.153		FICD	-0.321215	25.9796		ZFAND2A	0.49209	7.07854
TMEM54	0.3216	24.4082		SRFBP1	0.491734	12.6474			GPR132	0.49974	75.7011		SMN1	-0.321262	21.7847		C6orf226	0.491411	8.89545
GNL3	0.321293	8.80698		METTL4	0.490677	6.5629			CTDSPL2	0.496984	30.4685		IP6K1	-0.321449	0		AXIN1	0.491238	8.3094
CPNE3	0.32127	17.5931		NDUFA6	0.49014	33.7363			CTNNB1	0.496696	33.5482		CCDC92	-0.321594	5.50226		AL390728.6	0.49042	7.65088
PRKD2	0.321194	39.9388		SLC44A1	0.488493	14.3032			ANXA6	0.495349	26.1925		ATG2B	-0.322269	17.5474		FAM8A1	0.48781	13.124
HOPX	0.321191	7.97408		DAZAP2	0.488459	21.8914			PDP1	0.495078	52.5638		RABEP2	-0.322393	12.2472		FGL2	0.48673	16.0261
SNHG5	0.320113	11.105		PFN1	0.48648	83.8088			RNF157	0.495061	78.7122		BRF1	-0.322659	15.1282		PDE7A	0.486015	0.806904
PSMB8-AS1	0.32011	56.3405		USP42	0.486323	12.0894			PIM2	0.494746	56.0092		FAM110A	-0.323278	17.7355		BRD9	0.485876	1.93071
MORF4L2	0.320007	11.4279		ACOT13	0.486212	22.1394			PCMTD1	0.494122	10.5272		EXO5	-0.323555	33.1427		FBXO7	0.485731	2.9223
RPL9	0.319867	7.92546		NPAS3	0.48593	2.43114			CA5B	0.491871	83.618		KLHL9	-0.323647	15.7569		NOL4L	0.484436	12.2476
EMC6	0.31935	18.5467		IFI27L2	0.485665	59.1615			SFI1	0.491606	55.8386		RABGAP1	-0.323958	9.76735		SUCLG2	0.483589	2.70669
RPS4X	0.319036	3.62202		EIF4E3	0.485044	13.7617			SLC25A36	0.487662	17.5317		C2CD5	-0.324105	16.1475		TMEM259	0.482822	7.11069
HSP90AB1	0.318582	8.48084		ARPC3	0.484784	69.0481			TTC28.AS1	0.487214	23.2464		PRAF2	-0.325049	9.80348		SERTAD1	0.482548	0
XRCC6	0.31808	16.0058		PRR13	0.483973	33.1534			TMEM259	0.487125	64.1141		HHLA3	-0.325684	28.0612		PLEKHA1	0.482502	3.51912
PGK1	0.318071	10.0775		ANKFY1	0.483447	12.3545			RC3H2	0.486713	41.2069		ADNP2	-0.325727	2.54068		ATF7IP2	0.482055	5.04831
TM9SF1	0.318059	26.7618		WFDC2	0.48341	26.2327			ZRSR2	0.48633	26.104		MOSMO	-0.326089	17.0438		GAB3	0.481546	12.663
WTAP	0.317916	29.2012		MAFF	0.482732	4.76876			RCBTB2	0.485034	63.2976		APH1B	-0.32611	18.4343		COX19	0.481458	1.28108
ZCRB1	0.317683	8.72818		TBCC	0.482132	19.8021			TRAPPC10	0.481859	31.2782		C4orf33	-0.326169	12.6362		RAB18	0.48144	0
RAB1A	0.317587	11.7873		LAPTM4B	0.48141	18.4385			OTULINL	0.481137	73.7986		ATP13A2	-0.327049	14.2256		ISCA1	0.48058	10.1052
HSPE1	0.317294	7.53911		MPDU1	0.481199	17.8043			MYSM1	0.480389	29.5214		TMTC4	-0.327073	23.3404		RNF145	0.480527	5.60895
HNRNPK	0.31709	20.3325		ABCG1	0.480336	7.50429			IQSEC1	0.479636	82.5528		SPNS3	-0.327176	3.55415		RALGAPA1	0.480339	1.73701
RPL37A	0.316765	6.87182		LGALS8	0.48013	10.1635			ATG14	0.477466	42.0985		ST3GAL2	-0.327549	16.7177		IP6K1	0.479632	0.199643
EIF4G1	0.316681	18.6975		ATP11C	0.479238	3.22792			ANKRD36C	0.477269	37.0521		CIAO3	-0.327564	16.6783		JMJD6	0.479549	2.43071
KHDRBS1	0.316629	16.2063		ZCRB1	0.477589	36.9904			C6orf226	0.476571	68.3372		MYL5	-0.327636	28.0556		NLRC3	0.478349	2.26516
PARP8	0.316529	44.6982		WASHC4	0.477117	23.1756			ARIH1	0.476491	20.3546		INTS6L	-0.327895	16.9958		SERTAD3	0.47834	12.2113
SCAF11	0.316323	22.431		CREBRF	0.476547	11.7467			CCNT1	0.476278	41.9508		CHKB.DT	-0.327922	31.1041		PNRC2	0.478339	0
FNDC3A	0.316287	12.9782		TIMM17B	0.476352	34.3505			MSI2	0.474983	25.5986		CC2D1B	-0.32805	18.8353		CNPPD1	0.476158	3.7584
RPS24	0.316158	10.9026		PRRC2C	0.476031	50.4991			MAN1A2	0.474086	12.2741		CC2D1A	-0.328132	9.96441		AKAP17A	0.475772	7.09307
SMG1	0.315812	22.0897		UROS	0.47565	25.5364			CITED4	0.473044	51.1314		ANKRD52	-0.328238	21.4771		ZNF836	0.474354	10.159
CCT8	0.315768	18.4516		NDUFB5	0.474918	29.876			MED23	0.472494	61.5719		ZNF346	-0.328492	25.3553		ZFYVE28	0.473488	8.89158
HIF1A	0.315529	13.0072		STAT5A	0.474416	1.54946			PJA2	0.472361	13.71		ZNF433.AS1	-0.328524	6.14424		CUX1	0.472067	1.09869
TMED5	0.315524	23.537		CLU	0.473327	49.0886			ZFC3H1	0.47181	25.7011		GGA1	-0.32883	0		PIK3R5	0.471247	18.8313
RPS3	0.31533	6.49999		TP53I13	0.472767	23.3937			STIM2	0.470174	26.1244		NFYA	-0.329098	18.2253		PLEKHG3	0.470921	17.1352
RPL31	0.315117	16.1807		CDC26	0.472725	20.6394			PPP1R16B	0.469539	42.6576		TATDN3	-0.329275	8.91206		CA5B	0.47081	9.17074
RALY	0.314887	27.7125		MAD2L2	0.472586	8.77114			FGFR1OP2	0.468682	9.86967		ZFAND3	-0.32929	2.09693		INSIG1	0.470301	8.03069
MOB1A	0.314883	20.1045		UBE2L3	0.4725	40.6905			SGK3	0.467629	31.0343		SLC35E3	-0.329395	15.0946		TCP11L2	0.468648	1.83532
GSPT1	0.314864	24.0676		ZNF205	0.472163	10.7126			ZNF451	0.467164	36.1152		COG6	-0.329492	10.0345		ATP2B1.AS1	0.467659	2.7334
TCEA1	0.31479	20.1259		ARNTL2	0.471618	5.07457			AC025159.1	0.465926	43.3726		HMG20A	-0.329521	14.213		ADA2	0.466996	12.2448
CST3	0.314259	14.4139		HSPB11	0.471299	16.9061			CLSTN1	0.46508	38.6968		TRAPPC11	-0.329671	12.1669		PDE4A	0.466322	4.77564
HMGA1	0.314133	9.92795		KEAP1	0.470487	13.8712			APOL3	0.464701	45.5406		PPP1R3F	-0.329882	22.5685		ACBD5	0.466011	4.08933
UBALD2	0.314011	37.4745		ADPRHL2	0.470321	9.81979			TNRC6C	0.464051	31.5784		DUSP22	-0.329889	11.9225		AC008105.3	0.465243	3.80954
LGALS1	0.313666	29.6134		ANKRD29	0.470066	1.66163			ATP1A1	0.462889	32.3546		MTO1	-0.329994	12.8956		RPS6KA1	0.465159	9.51855
GOSR2	0.313639	26.5634		CLN3	0.469699	10.7835			ZNF350	0.461698	66.6108		SLC35A1	-0.330443	19.1633		MAPKAPK5.AS1	0.463436	2.24402
PPP4C	0.313415	23.4558		SKAP2	0.469676	11.489			EHD1	0.461609	41.0899		AC009403.1	-0.330774	28.4935		PPP2R2B	0.463035	13.524
RHOQ	0.313365	12.4117		AC009950.1	0.468884	1.39189			NBDY	0.459732	3.15304		BTRC	-0.33089	19.3202		AC127502.2	0.463025	16.2466
REC8	0.312977	21.2205		TRIM26	0.468398	9.62639			APBA2	0.459442	75.6271		RFXAP	-0.331543	22.6956		FLI1	0.461735	1.16729
STMN1	0.31286	6.65469		SYF2	0.468299	19.9744			2021-03-06	0.457637	22.3261		LONRF1	-0.331604	17.4596		NPC1	0.460823	4.71369
TMED10	0.312592	17.9451		ARL4D	0.468201	6.09201			CHD7	0.457355	15.1029		C10orf143	-0.332005	12.8846		DENND1C	0.460094	15.2725
TDG	0.312546	21.4985		POLR3D	0.467684	15.5781			SECISBP2	0.457165	14.8182		ACSL1	-0.332351	9.54843		COG3	0.459138	8.34441
COPA	0.312087	10.8639		CCDC71L	0.466302	6.03543			GPR155	0.456502	13.0921		FOCAD	-0.332506	33.5843		HIST1H3D	0.458986	0
PRMT2	0.311919	18.8464		LGALS1	0.465785	1.77387			SRSF8	0.455276	31.3143		TMEM44.AS1	-0.332558	21.5432		PGRMC2	0.458612	3.09035
PSMD3	0.311433	22.796		SRSF5	0.46383	39.8501			EPS15	0.455059	21.3536		LRP11	-0.333011	31.9092		MPPE1	0.457928	11.1398
RRAS2	0.310992	23.261		CD320	0.463355	24.7581			TRIM59	0.454783	9.36754		TRAFD1	-0.333037	14.6295		SLC11A1	0.456045	9.14177
SON	0.310835	18.3954		LPGAT1	0.463347	20.3662			CALHM6	0.454037	24.6216		MBNL2	-0.333553	0.144317		DAB2	0.455639	11.0011
PLEKHF2	0.310754	25.5471		ADM	0.46272	1.61244			LRCH4	0.452665	57.4389		ZNF384	-0.333664	16.1761		AKAP7	0.45514	7.41169
ETNK1	0.310621	22.7039		CTDSP2	0.462592	10.8369			CHMP3	0.45136	16.7645		CCDC97	-0.333675	13.1056		MAP3K2	0.454669	0
CMTM6	0.310489	15.8758		LENG1	0.462508	9.84985			ATXN7L1	0.451117	77.2418		ALDH5A1	-0.333678	33.4177		STOM	0.453869	5.34131
DTNBP1	0.310138	32.1689		SOS1	0.461694	20.0277			SKIL	0.451002	3.98702		RNF135	-0.334028	21.0718		NIPBL	0.453737	0
DSG2	0.310133	23.7674		COL22A1	0.461539	2.81309			CPQ	0.450205	60.2269		TRAF3IP2.AS1	-0.33445	28.8983		WTAP	0.453647	6.23808
EIF3I	0.310028	19.2338		LIPH	0.461373	1.68642			RHBDD2	0.449097	26.9031		WWP1	-0.334537	0.665518		TNRC6A	0.453154	0.575398
CANX	0.309976	6.32877		CPT1A	0.46122	10.0282			STYX	0.44813	40.1624		SMG8	-0.334547	33.2664		RABGAP1	0.45287	0
SLC39A1	0.309761	23.2534		CMTM6	0.460677	28.6909			CHST11	0.447602	26.9547		FZR1	-0.33455	3.11961		DOCK2	0.451266	12.8749
CD2BP2	0.309659	31.2532		SLTM	0.459551	30.5244			PPM1B	0.447503	32.8182		DDHD2	-0.334627	1.39169		GNL1	0.451063	0.131213
DCTN2	0.309153	19.8461		C6orf62	0.458405	21.0832			LETMD1	0.44713	31.4584		CDC37L1	-0.334947	7.70549		CRTC3	0.450866	5.41815
PPP1R14B	0.309085	9.41773		DDX24	0.458387	48.7903			SLC20A1	0.445231	15.5918		ADAM10	-0.334953	0		XPO6	0.450412	0.501503
GNS	0.308939	9.05961		CRIM1.DT	0.458277	1.49408			CHMP7	0.445153	49.7305		MFSD1	-0.335003	20.6321		HPS4	0.450391	0.808991
EIF2S1	0.308714	26.6489		WDFY2	0.458114	13.2432			DYRK2	0.444976	45.1818		NDST2	-0.335743	9.64074		ATXN7L3B	0.450196	0
YTHDF2	0.308535	28.2788		ZDHHC6	0.458046	10.2181			SNN	0.442444	77.2255		ERCC8	-0.335986	24.7634		NPC2	0.450001	6.87639
CCND1	0.308502	15.9299		TMED6	0.458016	4.28802			PCMTD2	0.440444	44.7905		MCOLN2	-0.336044	0		PSME4	0.449763	10.9661
SQOR	0.308323	27.7931		EPS8L1	0.457003	1.22938			PPP1R18	0.439612	1.61272		RFNG	-0.336921	9.09002		WDR74	0.449263	0.123094
CD2AP	0.308163	18.98		FAM241A	0.456357	2.13783			CRTC3	0.439319	37.3706		RPP14	-0.337162	19.4907		MHENCR	0.449058	4.25291
AC124319.1	0.308155	38.9555		BCL10	0.456317	9.16871			MRFAP1	0.439154	10.0458		TRAPPC9	-0.337187	13.6349		DMAC2L	0.448711	0
RBMX	0.308116	17.0327		RAB5C	0.456154	30.0321			NDRG1	0.435662	51.3851		DBT	-0.337223	19.6892		NMT2	0.448244	0.830278
CDV3	0.308102	18.8212		TMEM147	0.454756	31.8783			LINC00402	0.43487	86.5086		PIGS	-0.337399	8.14798		PTPRJ	0.447621	4.85982
ABHD16A	0.307769	32.5983		GPBP1	0.454319	26.9198			ANKRD36	0.434525	46.9626		CDK19	-0.337755	0.324737		CRTAP	0.446452	0
SAA1	0.307674	1.16513		NDUFAF4	0.454307	8.07671			TACC3	0.434413	27.8665		SLC4A7	-0.338172	0		SAT2	0.446072	1.62947
TNFRSF14	0.30749	20.8457		PSMA7	0.453678	66.3423			BAZ2B	0.434081	32.9031		CLCC1	-0.338375	24.5237		PPP1R10	0.444321	0
HERC6	0.307111	24.3589		HMG20B	0.453597	11.9685			RNF139	0.433373	49.8356		HEXD	-0.338472	2.65772		ANKRD36C	0.443339	7.52882
SRP72	0.306997	15.6295		RPS12	0.452421	121.584			ZDHHC20	0.431899	18.5638		SETD4	-0.338675	19.7676		RAB11FIP4	0.441585	12.8563
HSD17B10	0.306992	16.9179		PKN2	0.451686	22.6715			AKAP8L	0.430443	61.9626		CIDEB	-0.338704	9.16083		AC108863.2	0.440991	15.7013
C3orf14	0.306684	23.949		PBXIP1	0.45046	11.6403			PIK3R5	0.430157	99.1818		UPRT	-0.339017	17.8203		MTERF4	0.440011	0
DEPP1	0.306608	19.606		BBC3	0.45002	4.02684			RNPEPL1	0.429986	26.0273		ZNF620	-0.339389	27.2828		PARVG	0.439439	5.62104
PPP2R2A	0.30658	28.5172		QPCT	0.449934	39.0318			TRIM52.AS1	0.42944	26.3206		FOXO1	-0.339987	0		VTI1A	0.438617	0
CLTA	0.306566	13.711		RPS6KA5	0.449887	2.54134			PPP3CC	0.429319	56.9281		ENTPD6	-0.340155	21.1869		NR1D2	0.437773	6.32465
IQGAP1	0.30652	22.593		SMARCD1	0.449729	12.1259			TMEM238	0.428522	36.2676		VPS8	-0.340275	8.54435		KRT86	0.435281	6.13774
OAZ1	0.306161	8.48652		CHCHD3	0.449664	15.1044			EPHA1.AS1	0.427493	22.7399		AP4E1	-0.340601	15.9042		VIPR2	0.434913	14.7543
PSMC5	0.305999	14.744		SLC37A1	0.449523	10.6818			OFD1	0.427162	15.3565		DCAKD	-0.340636	20.5941		VPS26B	0.434402	5.59434
ARAP2	0.305702	31.1073		SCPEP1	0.449438	12.1819			POLR2J3	0.426783	13.1925		NUDT18	-0.340801	18.8874		ARF6	0.433836	7.06254
CHD1	0.30569	22.8078		SUB1	0.44941	59.7864			ZEB1	0.426721	13.4559		EHBP1	-0.340806	16.2814		ZC3H7A	0.433478	0
PTPRC	0.305672	5.51667		SAP30	0.449043	6.87931			IFITM1	0.426665	39.2503		ACYP2	-0.340963	0		POLR3E	0.432175	0
TMBIM4	0.30567	20.9979		DENND2D	0.44849	3.92592			CD6	0.426253	19.6459		ZNF273	-0.340965	23.1126		LINC02591	0.431466	10.5077
TCP1	0.305628	16.5448		CLUAP1	0.448309	13.948			KLRG1	0.426146	37.2343		DNAJC14	-0.341276	25.1553		CEP95	0.430656	0
THBS1	0.305147	9.71982		OGA	0.447999	12.6003			NCOA2	0.426109	22.9508		ZDHHC21	-0.341291	13.1808		UNC13D	0.43062	5.95572
RBBP6	0.305007	19.688		C17orf49	0.447956	23.1104			ATF6B	0.425867	34.0237		DNAJC25	-0.342095	32.0114		CREBBP	0.430335	3.80397
GTF3C6	0.304681	16.66		MBTPS1	0.44746	21.1814			MDFIC	0.425524	48.6799		NEMP2	-0.343011	22.0756		BIRC6	0.429952	0
ZBTB20	0.304517	21.6259		LRIG3	0.447281	7.43658			NEMF	0.424064	2.52428		PDIA5	-0.343152	34.1514		PPM1L	0.429505	8.41796
RELB	0.304501	35.9235		TM9SF1	0.44503	16.7213			ATP2A3	0.4224	57.5317		TRAPPC8	-0.343343	14.1404		MED15	0.428671	4.67995
BUB3	0.304205	19.4342		RAB4B	0.444971	12.5758			KDM7A	0.421831	39.3152		ZRANB3	-0.34375	24.8999		APOBR	0.428066	8.57175
ERP29	0.303835	6.53351		RER1	0.444922	18.1563			DCAF16	0.421668	39.9469		SLC25A14	-0.344548	29.9467		FBXL5	0.427227	3.55266
GAP43	0.303807	9.447		PPP2R2A	0.444879	20.834			CHMP1B	0.421075	19.9747		CMTR1	-0.344928	8.75471		DOCK11	0.426303	3.96499
AURKAIP1	0.303687	13.4048		TP53I3	0.444495	16.8566			ATP8B2	0.420733	43.5017		CCNL1	-0.344989	79.8385		AKAP8L	0.425327	7.04725
C11orf58	0.303373	19.9366		PUS3	0.444152	9.50817			RBM34	0.420667	68.032		GPKOW	-0.345199	11.547		TMED4	0.424667	1.51499
SPAG7	0.302999	18.5986		PIP4K2C	0.444066	10.081			DGKD	0.41888	38.8125		VSIG10	-0.34537	30.8682		CCDC88B	0.42455	5.03456
COPB1	0.302333	13.5554		MSN	0.44375	16.0883			SMAP1	0.418406	0		AP002495.1	-0.345677	17.0072		RIN3	0.422144	3.78401
DYNC1I2	0.302017	16.6085		CSRP2	0.443465	1.79619			ABCG1	0.418135	89.8013		EP300	-0.345686	0		AC087190.1	0.421408	8.05127
NFU1	0.30162	24.1096		COX14	0.443277	42.7913			TMEM71	0.417412	94.1062		PEX14	-0.345749	25.9255		LY75	0.421202	4.15013
SZRD1	0.301537	24.9328		DCBLD1	0.443217	5.10256			TSPAN18	0.417231	72.1487		PRRC2B	-0.345858	0		RGS19	0.419807	11.7854
RBM7	0.301522	34.9855		NAGLU	0.442981	11.2459			SETD1B	0.417059	63.4647		STK19	-0.345967	18.545		DEDD2	0.419568	9.37455
EIF3J	0.301515	15.5106		TMEM205	0.441705	28.1997			FAM89B	0.416723	30.1273		POU2F1	-0.346068	4.21861		UBL3	0.419481	1.71059
TRAPPC5	0.301487	15.278		CD2BP2	0.440748	13.8257			LONP2	0.412407	19.3107		SETD6	-0.346293	26.3627		WASHC1	0.419218	8.01975
DDRGK1	0.301447	23.206		ZBTB20	0.440211	13.531			LRRC75A	0.412091	6.3851		DDI2	-0.346467	11.8329		PCNX1	0.418647	3.86922
CTSB	0.301192	11.7106		FNBP4	0.439811	15.2334			ADAM8	0.41039	101.407		PSD	-0.346888	29.9157		FAM53B	0.418472	6.57875
IGFBP2	0.300652	8.52127		N4BP1	0.439758	14.9847			CCDC69	0.410344	25.9586		PRR12	-0.347089	3.888		PAN3	0.418404	9.53118
DAZAP2	0.300574	26.7237		SRI	0.439701	28.4749			HERC1	0.409562	32.0964		FAM13B	-0.347193	0		HES6	0.418299	0
GLRX3	0.300076	17.9704		SLC38A2	0.438676	10.1183			LPP	0.409131	14.1331		TPK1	-0.347713	10.2947		GATAD2B	0.417635	0
CBX3	0.299993	12.9745		AKR1A1	0.438373	31.1323			CYSLTR1	0.408532	18.5784		FNDC10	-0.347926	28.4498		GABPB1.IT1	0.416551	0.877634
TAX1BP3	0.299928	11.9556		SLIRP	0.437936	34.3095			SLC44A2	0.407526	55.3224		PDE7A	-0.348119	0		DDX52	0.414026	0
PSMD8	0.29981	14.4844		WBP1	0.437532	17.0364			NAA16	0.405806	33.6289		PTDSS2	-0.348376	24.4939		MORC3	0.413255	0
RHOU	0.299709	12.4333		ILK	0.437255	26.0958			PLEC	0.404069	25.1175		MPPE1	-0.348757	1.98597		IQSEC1	0.413075	8.74458
RPL7A	0.299318	2.82456		C1QL1	0.436681	32.9073			RAPGEF1	0.402381	30.8729		MOGS	-0.349585	8.41511		DPEP2	0.412715	12.3241
TUFM	0.299284	11.1149		MRPL54	0.436578	33.59			LINC00623	0.402297	39.0101		CPT1A	-0.349646	2.58729		LINC00987	0.411943	4.8467
ABCF1	0.299262	19.8495		CTTNBP2NL	0.436537	8.78534			DGKZ	0.401933	26.7144		VCPKMT	-0.350566	8.66362		HBP1	0.41102	0.849227
UQCRQ	0.298965	8.79627		LACTB	0.436308	11.6118			CHD6	0.400008	21.4342		ZNF85	-0.350913	27.7755		ZNF92	0.410662	0.397744
TAX1BP1	0.298917	14.7241		PNPT1	0.435403	11.0451			DIP2A	0.399126	22.1209		RPS6KA5	-0.350928	1.0471		ZFPM1	0.409149	1.92652
TES	0.298857	9.88986		WDR3	0.435327	9.28068			SMC4	0.399043	0		HS2ST1	-0.351143	21.3789		RHOQ	0.408537	1.22437
MMADHC	0.298845	28.677		CFL2	0.433666	10.3184			ARHGAP30	0.399003	50.0846		CEACAM21	-0.351201	31.2914		PTEN	0.408457	2.37663
SH3BGRL3	0.29876	11.6278		XKR4	0.433308	9.06777			ZNF430	0.397684	16.4413		BORCS6	-0.351278	8.16789		WASF2	0.406117	4.07496
RPS7	0.298615	4.54548		MRPL44	0.433046	12.3615			TAZ	0.397418	39.1284		WWC3	-0.351297	5.77109		TRIM52.AS1	0.40576	4.80807
RND3	0.298578	17.4157		IL10RB	0.432409	8.147			PTAR1	0.396849	32.3788		CASD1	-0.351586	6.76255		CWF19L2	0.405287	0
TCEAL9	0.298304	1.89232		SZRD1	0.432323	14.8493			RPS6KA3	0.396254	21.1433		E4F1	-0.351992	17.0123		ANKRD36	0.404965	5.19041
CALM2	0.297832	6.82798		COX7A2	0.432184	58.855			BRD4	0.394778	8.39577		SLC35B3	-0.35234	30.9009		RGL4	0.40476	15.477
SARS	0.297706	10.443		UBE2E1	0.431912	15.609			NUP50	0.394713	0		C16orf58	-0.352465	32.7155		CEP350	0.404716	0
CRIP1	0.297568	0.30103		TMEM87A	0.431513	13.208			AFF4	0.394672	30.1681		GATD3B	-0.352627	12.1926		CD6	0.403982	4.53469
TMEM126B	0.296982	22.7661		GALNT7	0.43106	6.22671			LRP10	0.394432	19.5272		LARS2	-0.352962	23.8499		AKT2	0.403641	0
CASP8	0.296383	37.7716		CRB3	0.430719	10.4052			RBM5	0.393458	14.4145		SCAMP4	-0.353245	9.48179		UTY	0.40357	1.78788
SLC7A11	0.296301	5.02515		NUDT22	0.430571	11.0362			DEDD2	0.393211	48.3595		IPMK	-0.353361	31.029		SLC25A42	0.403177	10.2581
NDUFA6	0.296265	12.1914		KXD1	0.430522	11.8084			PAN3	0.392786	64.7595		MOCS3	-0.353641	39.6299		PDZD4	0.402869	14.2327
PARK7	0.296263	11.5834		GRIPAP1	0.430209	21.0365			HIPK1	0.392288	21.2097		BCKDHB	-0.35449	19.2433		SETD3	0.402742	0
TDRD7	0.296221	34.4612		OGDH	0.429931	10.1867			NLRC5	0.391913	29.6383		NCK2	-0.354523	0		RASAL3	0.401317	8.97315
TOX4	0.29621	28.6231		ACTN4	0.429696	17.0536			DMTF1	0.391029	31.0768		SKIV2L	-0.354581	15.9408		CPT1A	0.40121	0
ARPC5L	0.295997	18.8993		HMGN4	0.429685	9.26115			CMTM3	0.390689	39.0273		COPG2	-0.35465	30.7513		FAM43A	0.401012	7.84623
RANGAP1	0.295773	26.5551		WAPL	0.429549	14.9303			CREBBP	0.389609	20.5918		ATG4D	-0.355438	6.05865		TIPARP	0.400635	3.59955
DHRS7	0.295548	22.3434		NUDCD1	0.427202	7.65947			DENND6A	0.389347	57.9586		FOXRED2	-0.35544	39.4581		ITGA6	0.400349	6.66255
ATP5MC3	0.295383	9.29572		TLNRD1	0.427083	7.68075			WASF2	0.389272	25.3215		SH3YL1	-0.355489	7.9572		AMZ2	0.400165	2.14694
SLTM	0.295358	13.2408		STAU1	0.426959	21.5874			SLFN12L	0.388373	50.5638		PHC2	-0.355843	3.63817		KIR3DL2	0.399945	3.63643
FNBP4	0.295206	27.1432		PON2	0.426738	9.85892			TNFSF12	0.388278	49.0878		TSPYL1	-0.355916	0		MSL2	0.399714	2.09906
NDUFB3	0.295064	14.7569		HIST2H2BE	0.426352	10.3597			DEGS1	0.387686	49.983		PRKAA1	-0.356471	0		AC008555.4	0.399513	14.6028
NRDC	0.294876	19.5945		USP25	0.426169	6.54055			TOM1	0.386179	53.3655		ZNF407	-0.356742	12.1604		NFKBIZ	0.399263	0.21141
SRRM1	0.29444	8.99807		LINC02591	0.425944	4.88331			PDXDC1	0.38485	30.8697		PACS1	-0.356773	0.35726		TOX	0.399172	2.40751
SOX11	0.294151	5.17792		COQ10B	0.425866	12.6716			HECA	0.383992	0		SENP3	-0.357079	21.8091		HERPUD1	0.397113	0
TMX1	0.294051	23.5116		RGS16	0.425614	4.06471			AL133342.1	0.383856	62.295		CNTROB	-0.357484	20.726		PPHLN1	0.395394	0
XIAP	0.293953	21.4019		NCOA7	0.425183	10.9442			ZNF506	0.38374	13.6162		RYK	-0.357765	6.26508		STIM1	0.394847	7.9771
EIF5	0.293895	18.2259		THSD7A	0.424993	1.7633			ARHGEF18	0.383447	47.3002		LPCAT3	-0.358399	15.345		ZYX	0.394799	3.75214
GARS	0.293833	12.4734		RNF115	0.424932	16.5348			MED15	0.383424	32.8356		C5orf22	-0.358433	21.0942		RHOBTB3	0.394782	4.66214
TMEM205	0.293644	12.1567		PPHLN1	0.424227	14.1479			ADPRM	0.383295	30.3925		AP4B1	-0.358663	22.712		CXorf38	0.394575	3.83461
SKP1	0.293641	13.8264		GNG12	0.423944	7.11243			ZNF721	0.382855	8.69897		TSEN54	-0.358698	0		LGALS9B	0.393594	16.4336
EZR	0.293635	9.90383		ZNF224	0.423908	7.57964			ZNF274	0.382328	37.4353		HOXB4	-0.358836	34.2761		NFATC3	0.392092	0
EPB41L3	0.293498	21.7782		MLLT6	0.423213	8.32542			MED10	0.381233	68.5719		CMTM3	-0.359256	0		STAT6	0.391448	0
SERBP1	0.293294	11.397		LBH	0.423125	3.7302			RASSF1	0.379685	24.1844		FAM174A	-0.359335	29.0734		FNIP1	0.391108	6.15826
SCN3A	0.293222	17.1148		CDYL	0.423061	10.576			PELI1	0.378516	39.4949		SNX20	-0.359866	5.81957		PATL2	0.390086	5.11665
MIA3	0.293149	19.9745		UBB	0.422675	101.6			TMEM181	0.376612	26.5784		RLIM	-0.360126	0		ENPP4	0.389693	4.79899
ZC3H15	0.293094	18.2992		KRT19	0.422169	9.30125			GOLGA8A	0.376574	28.4522		EXT2	-0.36076	12.887		PAFAH2	0.388764	8.2773
EIF1	0.292922	4.4706		GCGR	0.421557	6.91522			CDK11B	0.376176	0.936329		FAAP100	-0.361076	18.2419		INO80D	0.388513	0
AC245297.3	0.29285	28.1358		PIN4	0.420284	17.5482			TRAPPC2	0.375547	32.3979		FLVCR1	-0.361209	19.5806		EPS15L1	0.386986	3.74539
ELOB	0.292848	11.8349		KRT18	0.420282	43.7891			CDKN2AIP	0.374366	21.1013		PACS2	-0.361409	19.9106		TSPOAP1	0.38629	8.04467
CDC26	0.292628	22.7957		FAM104A	0.420257	11.0033			CSRNP1	0.37421	9.31336		SBF1	-0.361571	4.52411		ARHGAP12	0.385962	2.81604
MRPS5	0.292018	25.3879		BSPRY	0.420219	6.96435			ZNF83	0.373806	45.1445		WDR59	-0.361586	7.80326		SBF2	0.385406	3.52888
CHMP2B	0.292013	18.1397		ARPC2	0.419015	56.6492			THEM4	0.373413	26.6676		ALG14	-0.361769	23.7383		LPIN1	0.383515	7.88939
MRPS16	0.29184	14.0593		SMG1	0.418666	14.9967			MIS18BP1	0.373013	0		SMAGP	-0.361806	0		ATG14	0.38126	4.99665
HERC5	0.291428	19.9123		MRPL22	0.418239	18.6425			ZNF836	0.372851	48.3028		SGSM3	-0.36181	5.91567		UBR1	0.380589	0
TMEM147	0.291201	14.5979		HMGXB4	0.41823	9.42414			MYO9B	0.371356	18.9626		EID3	-0.362129	15.0507		ZRSR2	0.380537	0
RPN1	0.291134	6.88698		PTPRG	0.418214	3.25693			PATJ	0.371204	41.9788		KIAA0930	-0.362496	10.7496		DYNLL2	0.37942	0
TXNL1	0.291037	21.7482		NR0B1	0.417186	1.87248			CALCOCO1	0.37004	34.2692		TMEM167B	-0.362763	3.64441		MNAT1	0.379404	0
OTUD4	0.290996	34.5473		GRN	0.417164	26.2174			GNB5	0.368903	20.9208		SUV39H1	-0.362791	34.77		RBM4	0.378615	7.5312
SEL1L	0.290815	13.3494		TMEM258	0.416734	41.1299			CSKMT	0.36757	4.7986		ZNF519	-0.362978	33.5654		CD300E	0.378178	14.5305
CALCOCO2	0.290438	12.7081		ARL9	0.416575	1.57077			SREK1	0.367439	2.16521		PLOD3	-0.363027	17.3679		SLC20A1	0.378163	4.44583
RBM39	0.290322	19.2354		CLIC1	0.415355	37.2739			SDR42E2	0.367284	85.3675		COQ8B	-0.363104	26.4816		SC5D	0.378071	0
KTN1	0.290297	16.1777		PROX1	0.414932	20.9567			TBC1D5	0.36663	9.88606		INPPL1	-0.363123	8.49578		MON2	0.377753	0
MORF4L1	0.290269	8.31646		TGS1	0.413871	6.61212			AC020911.2	0.366105	88.8861		HEMK1	-0.363276	15.7713		KIAA0355	0.377	2.0577
RTF1	0.290172	16.7922		MESD	0.413679	28.2664			UBAC2	0.364559	22.4067		NAAA	-0.363417	24.8633		SYNRG	0.376616	2.34156
KLF10	0.290107	27.0036		AP1G2	0.413205	8.69282			SIPA1	0.363383	37.5784		TMEM189	-0.36342	10.9607		GOLGA8B	0.376435	6.62773
LMO7	0.290017	15.145		TMUB1	0.413009	13.4337			TECPR1	0.363047	61.8268		SMKR1	-0.363736	12.9687		BSDC1	0.375584	0
RAB5C	0.289913	21.6989		AGTRAP	0.412956	4.25406			ATP9B	0.362624	28.0448		USP45	-0.363973	19.6176		AGPAT4	0.37486	2.06508
STX4	0.289886	27.0792		ENPP1	0.412571	3.62422			WNT7A	0.362211	80.9101		CES2	-0.363994	19.2883		ABCB1	0.374543	4.31616
BATF3	0.289613	27.8888		SLC25A22	0.412307	8.96788			FOXO1	0.362067	29.8386		GATAD2B	-0.364308	0.163717		ZBTB43	0.373113	0
FUBP1	0.289526	15.4493		NDFIP1	0.412081	39.2589			IKZF5	0.361841	35.3188		APOBEC3D	-0.364597	17.3923		TBXAS1	0.373004	5.13768
PDCD10	0.28952	19.5642		UBR5	0.411869	15.7922			NCBP2AS2	0.361511	50.8928		ZNF512	-0.36495	27.5462		PCYT1A	0.373	0
MAL2	0.289356	22.6432		GEMIN7	0.410918	10.0406			TSPYL1	0.357833	33.9872		R3HCC1L	-0.365102	13.9066		CREBZF	0.372067	1.09561
CLU	0.289253	5.89502		FXYD2	0.410892	4.54695			FLI1	0.357595	41.9666		YAE1	-0.365531	38.4139		ATP11B	0.371952	1.39165
TUBA1A	0.289125	8.81846		PCM1	0.410801	30.2278			ADAM19	0.356058	38.4012		PIGO	-0.365652	26.3743		RNPC3	0.371159	1.8945
MVB12A	0.288987	25.3982		POLD4	0.410353	11.5212			LMO4	0.355993	0		TMEM65	-0.365936	9.63919		FAM76B	0.3705	0.201152
DNAJC7	0.28896	22.4931		BAZ2A	0.410013	17.563			LMBR1L	0.355853	43.7773		DIP2B	-0.365962	18.4388		DIDO1	0.370385	0
AAMP	0.288856	22.3852		SNRPG	0.40985	25.0718			AKAP7	0.355104	33.2132		LIG4	-0.365974	30.5452		RNF38	0.369908	0
GAPDH	0.28873	0.353919		UBC	0.409572	111.972			SH3GLB2	0.354713	30.4868		PIGL	-0.366524	19.8639		BAZ2B	0.369346	4.47971
ZNF622	0.288718	27.0598		AGPAT2	0.408103	5.6473			SEC14L2	0.353609	33.7375		PDIK1L	-0.366566	21.3242		TOM1	0.368435	4.73261
CORO1A	0.288628	1.41784		PTTG1	0.407824	1.84339			GXYLT1	0.353032	36.5072		PIK3R4	-0.366663	22.7848		PRKAG2	0.367807	0
APH1A	0.288561	26.1646		RIPK1	0.407366	6.61304			FAM117A	0.352487	20.4089		CCDC171	-0.366859	27.4538		EIF3L	0.367509	1.01522
DDX23	0.288542	30.5502		SCAF11	0.407358	23.8364			AKIRIN1	0.352334	8.91009		CBWD5	-0.366901	8.65667		TWF1	0.367195	8.28821
HSPA9	0.287929	13.4022		POLR2K	0.406386	16.1177			ADAM10	0.350331	1.17591		CPD	-0.367289	0		DMTF1	0.366953	0
SRSF10	0.287812	13.9586		SSBP1	0.405893	24.7759			NDE1	0.35029	36.382		EHBP1L1	-0.367944	0		TBCC	0.366633	1.13113
PTK2B	0.287791	29.0905		MT1F	0.405801	3.67145			SYNJ2	0.350042	20.2034		NCSTN	-0.368532	12.3226		GSE1	0.366359	3.90531
PUF60	0.287683	18.4712		HIP1R	0.405716	8.20433			MAPK1IP1L	0.348039	28.7352		HIST1H2AM	-0.368774	11.0055		SH3BP2	0.366254	12.0505
PSMC2	0.287404	22.4673		GLS	0.405551	16.4282			ITK	0.347761	13.9469		UNK	-0.369481	16.7422		ZNF451	0.365752	0
NDUFA13	0.287388	8.19401		LIPT1	0.404425	1.7574			ITSN2	0.347588	7.74232		FBRS	-0.369973	4.07828		CNOT1	0.365266	8.82361
HES1	0.287186	11.0831		ERH	0.404372	38.6329			LINS1	0.347197	4.77989		ADAM15	-0.370133	13.8338		PIAS1	0.365264	4.0327
MRPL20	0.287156	15.465		TOX4	0.4043	16.7358			PCM1	0.347002	0		AFF1	-0.3702	4.2451		ATG16L2	0.364639	7.48814
CIB1	0.286855	14.3622		WTAP	0.404224	15.6675			RNF44	0.34661	44.5406		ACVR1	-0.370373	26.3179		WDFY1	0.364212	5.14845
BAX	0.286569	14.1434		PPP1R12A	0.404122	23.2964			THEMIS	0.3462	37.3925		SH3GL1	-0.370378	13.2798		USP9Y	0.363978	0
IK	0.286388	15.71		RNF149	0.40408	9.14358			UHRF2	0.34552	27.4841		MAP4K1	-0.370755	3.4751		HPCAL1	0.362971	3.49058
TIMM17A	0.286066	17.2024		IDH2	0.403779	18.5258			PRRC2B	0.34513	16.8239		CNOT8	-0.371058	5.4991		MXRA7	0.362722	0.790005
SPINT2	0.286032	9.62772		MRPL46	0.401637	9.28972			FAM76B	0.344433	17.3251		KIF16B	-0.37145	25.8215		ARIH2	0.362698	0
PHC2	0.285973	17.748		TP53INP1	0.401572	9.15419			CEP68	0.34334	38.3862		RNF170	-0.371565	31.6719		ANKRD10	0.362572	0
TBC1D9	0.285736	17.8532		ZFHX4	0.4013	1.65537			CREBZF	0.343282	12.8182		BBS4	-0.371871	18.1178		ZFAND5	0.36247	0
VNN3	0.285731	13.2028		ANP32A	0.401214	20.6292			KAT2B	0.342893	51.2848		STMN3	-0.372443	0		RBM34	0.362447	7.22638
VDAC2	0.285676	11.7783		GCC2	0.400748	25.6863			TBCC	0.342821	22.2495		NBR1	-0.372652	8.23722		TSHZ1	0.362178	6.29674
LSM6	0.285447	20.8709		EGLN2	0.400188	12.0677			ICOS	0.342762	18.4202		ECHDC2	-0.373035	0		RRAGC	0.36041	0
MAN1A1	0.285338	9.42704		ELK4	0.399749	6.81821			FBXO33	0.341107	28.9393		AC060780.1	-0.373418	21.6175		CCDC18.AS1	0.359298	0
TRIM27	0.285319	16.9493		FGF14	0.398798	10.7849			SPTY2D1	0.340464	13.4078		PTCD2	-0.373425	25.4989		SELENOW	0.359084	2.87393
CKAP4	0.285291	15.0937		FAM83B	0.398458	1.9254			CASP1	0.340319	55.1451		WDCP	-0.373646	42.4468		GSTM2	0.358491	10.8764
HEXD	0.284909	25.8237		CHMP2B	0.398378	17.5153			ATP11B	0.339635	18.8665		FIZ1	-0.3737	37.4198		RAB5C	0.358477	7.49508
CTSC	0.284809	18.5619		ILRUN	0.39827	11.853			TMBIM1	0.339592	35.9208		CHIC2	-0.37404	0.478979		CLEC7A	0.357813	12.1496
BAK1	0.284518	38.1512		IFNGR2	0.39805	10.9794			PRKAA1	0.339443	21.1146		HAUS7	-0.37423	35.5789		JAKMIP2	0.357145	1.46729
MED10	0.284327	20.553		UBXN1	0.396175	24.2372			PIK3CD	0.33896	45.8539		B4GAT1	-0.374272	32.188		DNM2	0.356842	0.115815
RAD23A	0.284213	10.2861		NEK7	0.395876	8.9383			PPP6R2	0.338057	15.4168		ZNF714	-0.375723	22.018		FO393401.1	0.35638	4.46825
TXLNA	0.28398	18.2701		RARRES1	0.395684	1.12672			NUP210	0.337558	34.6576		EID2B	-0.376096	6.54209		NCOA1	0.355499	0
RPL21	0.283839	5.73156		RFX5	0.395181	2.28814			DOCK8	0.337146	16.1785		ACP2	-0.376119	30.8576		ZNF595	0.35499	4.05951
EIF1AX	0.283795	15.6424		GPD2	0.394766	9.70428			SFMBT1	0.337081	47.9747		OGFOD2	-0.376258	32.1391		KIAA2026	0.354877	0
PSMC6	0.28368	20.5956		NR1D2	0.394389	6.61147			TTC32	0.336971	17.7258		PAXIP1.AS1	-0.376366	8.22692		VPS36	0.352928	0
YME1L1	0.283579	14.0692		KIAA1671	0.393695	8.66474			BCL7B	0.335799	13.3449		EDEM3	-0.376401	20.7747		MAP7D1	0.352712	3.89347
CNIH4	0.283577	11.8165		M6PR	0.393466	21.1017			AC009831.3	0.335225	83.5287		KDM3B	-0.376514	6.59191		NBEAL2	0.352711	8.59021
SFT2D2	0.283541	21.0872		HNRNPF	0.393088	19.5321			PIGC	0.335199	19.5114		SPINT1	-0.376566	43.5564		CLIP4	0.35102	5.62462
RBM4	0.283521	19.4081		ADRM1	0.392459	18.6158			ANKH	0.334909	16.7986		USP38	-0.376609	9.36093		ESCO1	0.35076	0
KPNA5	0.283382	22.1515		NEK1	0.391679	9.5546			PIK3CA	0.334908	19.7399		DOCK11	-0.376737	0		HDAC7	0.350576	4.45719
TMEM132A	0.283251	19.6873		BLVRB	0.391425	10.0055			IQGAP2	0.333265	0		EIF5AL1	-0.376746	44.2658		KDM4C	0.349557	3.31972
TRBC2	0.282989	5.05627		C8orf82	0.391214	9.04806			PPP1R10	0.332995	5.35067		CTBP1.DT	-0.376884	12.9382		PLCB2	0.348808	5.11355
TTR	0.282818	0.30103		TMX1	0.391091	14.6341			EHBP1L1	0.332584	43.6799		CPLANE1	-0.377061	12.224		ARRB1	0.348458	3.64543
NOP56	0.282817	12.8248		CHD1	0.390936	12.5161			ZFAND2A	0.332318	20.618		FHL1	-0.3771	13.9261		EPHA4	0.348203	6.72984
NDUFC2	0.282628	10.8274		CD59	0.390849	21.508			MSRA	0.332263	41.0031		SGPL1	-0.377112	15.0675		ABI1	0.34762	8.33429
TMEM59	0.282621	4.24432		LUZP1	0.390653	4.20224			MSL2	0.33195	32.8447		TIAM2	-0.37717	30.5844		LCOR	0.347082	0
EGLN2	0.282358	27.2664		TCF7L2	0.390339	6.10065			KLHDC2	0.329712	8.60206		MKKS	-0.378348	31.1106		PLCL2	0.347026	0.803503
IER3IP1	0.282207	20.0378		NUTM2A.AS1	0.390122	11.1023			NIPAL3	0.329539	23.0675		RAB5B	-0.378696	7.32678		CDK11B	0.346219	5.12996
SEC11C	0.282126	5.81252		CSRNP2	0.389558	4.58838			ZZEF1	0.329431	14.4045		MYNN	-0.378975	16.1879		STK26	0.346	0
PKIB	0.281599	12.8295		FBXL5	0.388851	10.8607			TSPAN32	0.329408	62.9547		FEM1B	-0.379169	9.23761		EDRF1	0.34599	1.25566
FAM32A	0.281532	21.3675		RAB13	0.387813	22.1825			NCMAP.DT	0.329408	50.5406		OXSM	-0.379201	36.7617		CAMK1D	0.345678	3.24129
ATP5PO	0.28123	12.498		RRAS2	0.387706	3.79282			AGO3	0.329361	7.35655		MAD1L1	-0.379559	0		WBP1	0.345311	2.97296
RANBP1	0.281221	10.201		NDUFA1	0.387493	45.703			THAP11	0.329076	15.2716		LMBRD2	-0.380272	24.9109		NAA16	0.344275	3.00734
ROCK2	0.281036	19.8469		C3orf38	0.387417	7.1845			MEF2D	0.328688	41.2321		GIT2	-0.380626	0		IRF9	0.343985	0
HAX1	0.281034	12.3263		SH2B3	0.38741	2.26434			MAP4K2	0.328505	34.0467		WDR7	-0.381365	12.6202		USP33	0.343858	0
PSMD14	0.281012	20.7418		VPS37A	0.387293	15.0599			HIST1H2BN	0.327665	21.6615		PIGM	-0.3817	32.092		RARA	0.343734	4.22624
CNDP2	0.28099	25.3536		PTBP1	0.387062	12.7782			HIST2H2BE	0.327578	64.0074		SCRN2	-0.382104	11.1506		PDXDC1	0.343577	0.503698
NAP1L1	0.280872	13.5718		TMEM123	0.387026	11.5489			RAP2C	0.326986	25.6308		NAA40	-0.382353	14.0753		LMBR1L	0.34331	2.92735
MLLT3	0.280686	15.7197		TSC22D4	0.386947	6.51701			UPF3A	0.32675	0		TMEM184C	-0.382413	28.5694		DGKA	0.342621	4.75085
RPL22	0.280604	6.98831		SNX1	0.386926	11.4326			CCDC7	0.326422	33.04		ADAP1	-0.382889	7.09322		CALHM6	0.342605	8.90358
MRPL51	0.280501	10.6525		TOR1A	0.38625	8.30619			HIST1H2AK	0.326203	42.2765		USP25	-0.382947	6.64906		AC007278.1	0.340847	0
EEF1B2	0.280459	4.47445		ICAM2	0.386198	1.12919			SNHG1	0.326142	9.38195		TAF5L	-0.382956	22.8951		KAT7	0.34083	0
MAGT1	0.28026	5.39735		STK17A	0.385724	2.58952			ZBTB10	0.325863	31.3635		MGRN1	-0.383206	6.58676		WDR45B	0.340611	1.66837
STX17	0.280251	18.0987		AC073111.4	0.385528	2.41109			CDS2	0.325662	20.0013		ZNF780A	-0.383246	23.4539		FBXO34	0.339874	0
HMGN2	0.280192	6.15664		JAG1	0.385481	1.69494			CDC37L1	0.325218	10.752		POLG	-0.383564	7.88317		AC104695.4	0.339052	13.5643
CALD1	0.280101	9.60829		THRAP3	0.385229	22.9797			YPEL2	0.323645	27.5086		RB1CC1	-0.38394	0		GIMAP2	0.338954	0.627672
EIF4G2	0.280008	9.35315		H2AFJ	0.38497	12.9662			TRIM33	0.322708	7.62525		FHL3	-0.384205	22.7309		ABCA2	0.338947	6.93979
ATP5F1E	0.279616	6.50801		RICTOR	0.384924	9.5935			PDK1	0.322151	28.4179		QRICH1	-0.384296	3.47786		SERINC1	0.338735	1.1609
CELF1	0.279507	18.1177		SLC30A7	0.384568	14.2444			CCNT2	0.322139	19.7375		SPATA5L1	-0.384336	31.154		TSC22D2	0.338021	0
MAP4	0.279456	18.9334		ACTR6	0.38412	7.76231			TRG.AS1	0.321735	42.6676		AC091057.6	-0.384338	18.7452		TENT2	0.337906	1.68449
MRPL22	0.279373	15.4726		COX5B	0.384018	42.6375			ZNF639	0.321565	15.2798		KLF16	-0.384363	8.2013		AP2A1	0.337581	3.8784
ZFAS1	0.279315	9.28445		GCNT2	0.383987	2.21624			ZNF92	0.321559	15.3788		WAC.AS1	-0.384505	8.9055		MYSM1	0.337059	7.67723
DUSP6	0.279112	10.8604		KL	0.383973	3.60587			MKNK2	0.32131	13.2882		FEZ2	-0.384546	9.91821		EBLN3P	0.336929	0
ANP32B	0.278807	3.09691		MRPL58	0.38325	6.6659			ATP6V0E2	0.321307	33.6615		SYNJ2BP	-0.38491	6.42896		CLSTN1	0.336692	0
DECR1	0.278497	6.89671		DENND3	0.383085	2.00181			HIST1H3D	0.32108	6.00043		KIDINS220	-0.384966	0		FBXW7	0.335567	3.76417
SYT11	0.278077	12.9302		IRX1	0.382726	7.14414			FLOT2	0.320617	25.4908		DCLRE1A	-0.385385	36.6795		FAM78A	0.335316	4.74672
BLVRA	0.277582	26.0975		FOXP1	0.382602	20.6943			LINC02361	0.32001	58.3768		FASTKD5	-0.385875	22.1129		PPM1A	0.334985	0
OS9	0.277459	8.51847		SNW1	0.382468	14.686			TBC1D10A	0.319376	59.0287		FAM102A	-0.386028	0		GALNT10	0.334838	5.30287
SAMD4A	0.277263	25.2677		FTSJ3	0.382388	6.25876			SYNE3	0.319078	39.857		WBP2	-0.386778	0		UNC119	0.334493	2.61658
GLA	0.277246	22.8388		PET100	0.382065	22.6476			COQ10B	0.318382	1.71086		PICK1	-0.386864	30.2956		PHF21A	0.334447	0
GCC2	0.277087	10.2434		PLEKHO1	0.381618	4.5739			LSM14A	0.317867	9.10902		TMEM41A	-0.386996	24.4714		GIT2	0.334283	0.0448811
ACTN4	0.27705	16.9049		MRPL40	0.381178	18.3102			KPNA5	0.317457	10.4237		DHX57	-0.387059	10.2652		RELA	0.33414	4.62943
PPDPF	0.277024	10.5206		FAM174C	0.380649	15.4888			ETFRF1	0.31704	14.5243		PECR	-0.387077	19.8187		AKAP8	0.33405	1.35551
ARHGAP12	0.276883	18.7434		FNTA	0.380589	14.6701			ZFAND2B	0.316857	21.308		FBXO25	-0.38718	10.2227		TRIM56	0.33353	0
AUP1	0.276572	19.9266		ITGA1	0.380433	12.7985			VPS51	0.31679	11.556		FHIT	-0.387526	17.7427		PIK3AP1	0.333263	5.40414
ZNRD2	0.276562	24.0922		RHOG	0.380432	7.58124			NCOA7	0.316597	12.5935		EMC1	-0.38778	20.3925		ZDHHC18	0.333223	0
EIF3H	0.276436	17.6494		ABT1	0.379981	7.78332			SFSWAP	0.316312	15.0287		BPGM	-0.388087	11.0604		JADE1	0.332561	0
CEMIP2	0.276418	20.3946		LHFPL6	0.379979	10.8622			CSNK1G2	0.316136	18.289		DUS4L	-0.388224	24.7701		FAM204A	0.332089	2.57789
IL15	0.276269	33.4678		CHD8	0.379843	18.1975			PNPLA2	0.313603	21.4225		SCAP	-0.388231	25.9925		ZC3H12A	0.331731	5.19969
DBI	0.276251	4.86962		RPN2	0.379651	49.7327			RNF38	0.31356	35.4145		AC011603.2	-0.388327	36.1088		ZNF33A	0.331265	0
UCHL3	0.276083	15.5806		CYBC1	0.379538	7.05575			SIRPG	0.313058	49.2034		FAM86C1	-0.388889	37.1827		IREB2	0.330813	0
PSMD1	0.276081	10.5969		COX6C	0.379271	42.2968			ZNF655	0.312612	11.9031		ARHGAP21	-0.389221	18.2486		WDR11	0.330619	0.383259
GOLM1	0.27584	12.8382		USP6NL	0.379111	6.36275			HERC2	0.312154	23.4976		SRGAP2	-0.389444	24.693		LINC01278	0.330349	8.44647
DNAJC1	0.275753	12.0819		MAPK8IP2	0.379037	12.3731			ANKRD39	0.311429	15.4737		VAMP7	-0.389539	8.03281		GMCL1	0.329279	0
TMEM165	0.275669	18.5524		GGPS1	0.378928	9.24162			MARF1	0.311261	23.9431		SMARCAL1	-0.389543	29.6163		FOXN3	0.329143	10.8502
TNIP2	0.275653	26.2507		2021-03-08	0.378867	13.269			PIEZO1	0.311104	43.7852		ZNF771	-0.389578	34.9965		ZBTB25	0.328372	0.301388
CRELD2	0.275545	3.38732		FAM189B	0.378737	7.7919			TRIB2	0.311048	32.0195		RNF26	-0.389897	17.599		NADSYN1	0.328059	1.63083
TSHZ2	0.275468	14.6847		DDRGK1	0.377917	17.6365			COX19	0.310795	3.31316		NUDT6	-0.38992	36.2963		EP300	0.327944	0
EEF1G	0.27542	8.3822		SLC2A4RG	0.37788	11.2019			TLE3	0.310698	29.3344		TNFAIP1	-0.389922	39.9348		VAV3	0.327902	0
EIF3D	0.275319	11.8997		CMTM3	0.377859	3.63414			ARID2	0.310059	17.4535		GLG1	-0.390132	0		LFNG	0.327389	8.60489
YWHAG	0.27527	14.2705		ST14	0.377768	1.41023			GIT2	0.309875	26.52		MIA2	-0.390427	7.77706		THAP9.AS1	0.326334	4.6414
CTHRC1	0.275166	24.6373		GDE1	0.377683	13.0821			MAP7D1	0.309283	11.1759		SNAPC4	-0.391002	28.5672		PLEK	0.326274	11.0402
SDCBP	0.275015	9.81474		BLOC1S1	0.377437	15.853			HIST1H4E	0.30914	30.6716		LRCH3	-0.391375	7.06731		ITSN2	0.326099	0
COX6C	0.274986	9.0843		MRPL39	0.377297	4.67309			MAP4K4	0.308098	1.31879		SNX18	-0.391637	7.36348		OGFRL1	0.325319	2.89242
SRRM2	0.274881	10.726		MOB3C	0.377273	2.26962			MOB2	0.307418	19.6402		MTRF1	-0.391832	24.7135		DGKQ	0.325122	9.56436
TGOLN2	0.274866	11.7553		AGPAT4	0.377218	10.6728			FAM172A	0.306553	21.7595		ZNF507	-0.392291	17.2569		ARSG	0.324589	7.93622
IDH2	0.274754	15.958		MPC1	0.376643	11.4488			RGPD5	0.30598	44.6478		MICA	-0.392299	24.1474		POC1B	0.324562	0
RHBDF2	0.274751	33.6167		SERPINB1	0.376426	11.7147			RLF	0.305814	9.81248		VARS2	-0.392542	41.2373		ZDHHC20	0.324314	0
SRM	0.274692	4.98071		SH3GLB2	0.376285	9.49297			PKN2	0.305465	15.9914		THAP9.AS1	-0.392759	5.16176		CSNK1E	0.324096	1.39481
IFI27L2	0.27462	4.97871		SNRPE	0.375714	17.2096			ADA2	0.304354	61.8539		PGM3	-0.392828	21.8321		ZBTB37	0.32403	0.365493
SMARCE1	0.274526	16.3723		GPR108	0.375499	8.35673			TWF1	0.303797	16.3969		SMYD4	-0.392876	0.638134		MAN1A2	0.323932	0
EHD1	0.274524	29.1879		RPA2	0.37538	7.17049			YME1L1	0.303623	10.7423		ZBTB14	-0.393242	14.9788		MARK2	0.323823	0.923908
SMARCA5	0.274198	15.0929		PMF1	0.374974	10.7046			UBXN7	0.303436	4.65365		2021-03-06	-0.393658	0		CMTR2	0.323325	0
EIF3A	0.27401	10.6468		AK2	0.37488	12.3262			CNBD2	0.303382	35.6402		GOLPH3L	-0.393925	38.3409		RNF165	0.322841	2.05732
RBP1	0.273799	5.08037		DHRS7	0.374828	23.1003			NFIC	0.30325	6.01818		DROSHA	-0.394182	35.3916		RSBN1	0.322841	1.43897
PXK	0.273774	26.7697		SYNGR2	0.37467	8.43369			DIAPH1	0.302435	22.4401		EYA3	-0.394236	28.7066		AC009831.3	0.322477	10.0707
NOP10	0.273677	13.0678		CDKN1A	0.374194	0.955465			MAP3K3	0.302296	32.8996		ACBD5	-0.394385	0		DYRK1A	0.321775	0.663563
TIMM8B	0.27362	15.1227		TICAM1	0.373695	1.73018			PRMT9	0.301703	16.6737		UBQLN4	-0.394683	22.5281		RETREG3	0.321765	2.02699
RAB8A	0.273617	12.9865		RPS27L	0.373527	16.7365			CEP350	0.300956	0		CLK2	-0.394938	23.7649		ZNF148	0.321009	0
RGCC	0.273482	4.54668		SCYL3	0.373502	4.2959			UBE2Q2	0.300376	13.3098		IDNK	-0.395169	14.7705		SKI	0.320468	4.83843
CHMP2A	0.273293	12.0122		CNPY2	0.373489	35.9222			HPS4	0.299752	22.1746		NAGPA	-0.395231	25.3952		DPP8	0.319849	0
CHD8	0.27323	14.0411		UBE2D3	0.373486	34.1226			ZC3H6	0.299391	11.9957		ABI1	-0.395404	0		FLT3LG	0.319584	1.3967
INHBA	0.272991	6.94947		RSRC1	0.373378	9.18866			LFNG	0.298836	58.0232		NAA60	-0.395642	12.3765		GALT	0.319427	2.89874
SNX3	0.272887	12.566		GTF2E2	0.373237	6.5454			POLR3GL	0.298585	2.62285		FCRL3	-0.395676	0		MAP2K7	0.319111	0.399571
MRPS15	0.272787	13.5753		WHAMM	0.373113	6.73423			GATAD2A	0.298207	11.5702		ORC5	-0.396037	31.774		BRD8	0.318801	0
MRPL52	0.272681	13.7166		WDR11	0.372903	10.6845			LCOR	0.297084	7.14874		TAF6L	-0.396148	23.5456		SYK	0.31875	0
TRIM24	0.272664	14.7302		SDF4	0.372862	21.0955			PRKAG2	0.296796	1.09422		SLC25A13	-0.396176	10.008		MLXIP	0.318591	4.23932
APEX1	0.27217	17.0065		CORO1B	0.372639	12.4029			DAAM1	0.296265	0		RNF146	-0.396206	28.2695		FAM13B	0.318578	0.506146
HSBP1	0.272143	9.73978		VAMP3	0.372618	10.6328			MIATNB	0.296237	28.7055		AMACR	-0.396453	34.7133		SNHG25	0.318548	6.0175
TMEM176A	0.271997	11.5427		LEPROT	0.372312	14.7482			HBP1	0.296177	20.0013		TGIF2	-0.396614	19.727		DENND6A	0.318302	2.25007
KLHL41	0.271758	8.36134		NFKBIE	0.372237	2.34283			PDLIM2	0.295404	30.9245		RPGRIP1L	-0.396636	36.7016		AC008875.3	0.318192	0
C9orf16	0.27174	2.20245		JAK1	0.372228	21.675			ABTB1	0.29511	28.7375		CCDC69	-0.397094	0		BCL6	0.318018	2.3593
UQCR11	0.271631	10.5354		SCARB2	0.371796	31.6878			FOXK1	0.294754	21.4271		PDK2	-0.397429	19.3342		CRLF3	0.31757	2.12822
C19orf53	0.271572	9.40716		MRPS33	0.371541	20.3974			ADAM17	0.294392	7.73993		MLYCD	-0.399076	30.4598		MINDY2	0.317332	0
CCDC90B	0.271158	22.3147		LRRC28	0.371294	6.72351			ZFYVE28	0.294387	43.1791		FHOD1	-0.399112	14.0901		ZAP70	0.317009	33.1778
GHITM	0.271135	12.4947		FEM1C	0.37102	5.28893			AL365361.1	0.294301	55.1457		RHBDD3	-0.399498	36.1075		ATR	0.316939	0
PTTG1IP	0.271123	16.3929		TSPAN31	0.370681	7.87038			WBP2	0.293456	15.1451		PRH1	-0.399606	16.2815		THRA	0.31691	3.95412
PPM1G	0.270756	13.1055		MYO1B	0.370602	12.5426			FRAT1	0.293177	36.1979		SLC35F2	-0.399791	30.2998		GPS2	0.3162	1.16266
DYNLT3	0.270727	10.0305		MRPL13	0.370463	13.0929			NMT2	0.293033	8.59346		DMTF1	-0.400007	0		CNBD2	0.316109	10.1357
TMED2	0.270689	2.91675		SMAD5	0.370395	15.9352			DOCK11	0.292793	20.7545		CHRNB1	-0.400364	20.8266		RBM27	0.315556	0
CCT7	0.27057	13.2447		ARFIP1	0.369979	9.96763			SH2D3A	0.292771	21.7352		INO80B	-0.400394	13.5608		SUSD1	0.314895	9.18663
CNBP	0.270506	7.28565		RUBCN	0.369694	5.93615			CTDSP2	0.292424	21.6308		TRMO	-0.401089	19.6603		AC025171.3	0.314712	9.35124
N4BP1	0.270485	20.1697		PSMC4	0.369301	19.1494			CBLL1	0.292272	7.8041		AKTIP	-0.401142	18.6761		PCMTD2	0.313531	3.38054
HNRNPH3	0.27012	7.72872		GMPPB	0.369045	9.05946			FOXJ3	0.292162	12.0119		TBC1D9B	-0.401322	15.7535		2021-03-06	0.312412	0
CTSA	0.269716	6.88257		FHIT	0.368951	2.82265			OXR1	0.29213	19.1649		ARHGAP1	-0.401855	9.14043		LENG1	0.312379	0
CISD2	0.269662	10.7052		MRPL27	0.368787	17.4655			CALCOCO2	0.292116	8.35164		PACC1	-0.402042	34.8068		TRIB2	0.311639	6.82799
HNRNPA0	0.26923	14.5805		LIMD2	0.368769	7.84382			ARHGAP9	0.291489	23.5528		ATP2A1.AS1	-0.402135	36.3607		BORCS5	0.311622	0
CLEC2D	0.268901	6.02429		SH3BP4	0.368693	1.15445			XPA	0.291174	8.18776		ST3GAL4	-0.40217	24.8869		METTL9	0.311049	0
MAPKAPK2	0.268629	22.4635		NFKB1	0.368257	8.37552			CMTM8	0.291104	4.5784		RAB2B	-0.40241	3.46883		MADD	0.310548	0.869477
SF3B2	0.268338	11.9808		RELA	0.367538	5.28053			TTC17	0.290883	21.3625		MKLN1	-0.40421	1.77192		ASCL2	0.309993	6.47201
CD82	0.26783	6.09503		PEX13	0.367513	7.63051			NUDCD3	0.290706	16.5421		ZNF585A	-0.404277	7.16326		DCAF16	0.309424	0.83859
MRPS12	0.267776	12.7005		SDHB	0.367095	10.409			HGSNAT	0.290489	29.51		ATF2	-0.404513	17.344		SLC39A10	0.308499	0
DDIT3	0.267671	4.39111		MGST2	0.366855	13.573			CCDC93	0.290304	5.45223		MCCC1	-0.40459	28.6044		HIST1H2BC	0.308267	0
TIPARP	0.267505	22.4381		SMUG1	0.366819	3.93391			LINC01550	0.290037	17.0334		UBE4B	-0.404705	11.6809		SMARCC2	0.30808	0
HES4	0.267341	15.5669		CKS2	0.366622	2.55869			ENTPD4	0.289547	13.9245		STRADA	-0.404721	4.20173		GRAP2	0.307765	9.49043
TSTA3	0.267255	15.8662		CCSER2	0.366505	11.4858			AKT3	0.289434	16.1726		R3HDM4	-0.404855	0		LGALS9	0.307403	6.69935
S100A4	0.266999	0.30103		MRPS30	0.365966	8.90994			DENND1C	0.289367	43.2865		SLCO4A1	-0.404902	36.0294		RALGDS	0.307043	2.51296
ATP5PF	0.266997	7.91133		FNDC3B	0.365811	9.7072			BNIP3L	0.288737	27.1355		TSPYL4	-0.405239	7.70805		ZNF708	0.306216	0
CIAO2B	0.266975	10.5258		FRYL	0.365607	8.18463			FAM118A	0.288677	12.767		AEBP1	-0.405518	37.777		AC243960.1	0.305812	1.56756
LCN2	0.266781	0.586361		IFNAR1	0.365407	15.1313			SSBP2	0.287087	32.1057		FANCE	-0.405562	38.5947		WIPI1	0.305126	2.68228
RNF115	0.266601	18.875		HNF4G	0.364299	4.45749			DENND11	0.286669	44.7645		BIN3	-0.405623	11.8196		TP53TG1	0.305038	0
STIP1	0.266556	13.5407		OGFOD3	0.364046	7.79473			DYRK1A	0.286593	12.7399		EPM2AIP1	-0.406486	3.83482		ZNF101	0.304835	0
NT5C3A	0.266501	16.4116		FXYD5	0.364025	0.966386			AC108863.2	0.285863	47.6478		TMEM185B	-0.407189	38.2745		ATG12	0.303864	6.03476
GTF2B	0.266372	20.2099		CEP162	0.363876	3.55677			AL139246.5	0.285057	50.0052		PATZ1	-0.407393	23.2273		HERPUD2	0.303363	0
KXD1	0.266365	21.4034		TMEM126A	0.363627	7.1886			JAK3	0.284293	12.1772		SIRT6	-0.40787	20.9693		GBP3	0.30289	0
CCT2	0.266321	11.1861		CD99L2	0.363044	6.20205			IL12RB1	0.284221	42.821		BANP	-0.407976	15.4468		CRIPT	0.302708	0
CSNK1A1	0.266261	17.1277		ZMAT2	0.362756	15.5493			TLK2	0.284027	3.02944		BRAP	-0.408148	11.6602		RUFY2	0.302358	0
MRPL47	0.266153	17.5397		MALAT1	0.36261	18.4377			SH3BP1	0.283996	32.7496		SCAI	-0.408376	8.72372		RNF149	0.302337	0
SLC35B1	0.266059	4.38741		SNX7	0.362321	10.0587			TACC1	0.283595	13.0655		LPCAT4	-0.408507	18.0409		TULP4	0.302164	0.369805
PLA2G4C	0.266046	35.4262		EIF4E2	0.362023	14.016			EEA1	0.283343	0.790144		NCOR2	-0.408805	0.930659		FBXO32	0.302121	5.36079
SYF2	0.266017	10.2944		HIST1H2BC	0.361835	3.22902			FAM76A	0.283298	13.4737		RRN3	-0.408806	9.406		PPP2R2D	0.301904	1.18165
MTF2	0.265906	21.4612		UBL5	0.36161	38.1019			ZNF766	0.283212	10.5834		SCFD2	-0.408939	30.5275		PPM1B	0.301879	0.775637
MRPL32	0.265784	23.2024		ADD3	0.361402	8.47194			STIM1	0.283065	24.7235		PIAS1	-0.409151	0		IRF2BPL	0.301112	2.86486
RPL23	0.265691	5.63082		HNRNPM	0.361348	18.1667			CNNM3	0.28237	36.4672		ATMIN	-0.409432	7.98572		TNFSF12	0.300136	1.77439
IDS	0.265689	5.69203		CHMP4C	0.361233	7.36106			TENT2	0.281977	18.9393		GTF2E1	-0.409788	38.5289		VPS51	0.300015	2.78366
SPATA13	0.265687	16.1661		ECI2	0.361189	14.8634			GALT	0.281932	21.9355		CHST14	-0.409819	29.5996		STX12	0.299763	0
PCSK7	0.265682	7.38928		RBM8A	0.361101	24.6798			AKTIP	0.281699	22.6696		SMIM3	-0.409953	25.7149		PWWP2B	0.299575	7.66942
APOBEC3C	0.265451	8.46569		RAB5IF	0.360457	12.398			POLR2M	0.281518	32.083		MFN1	-0.410496	13.5949		NCOA2	0.299485	0
MYO1B	0.265101	6.8329		MAGOH	0.360019	9.5699			SF3A2	0.281315	23.7258		ANKFY1	-0.410649	20.5646		FUT11	0.299413	3.74065
KCNT2	0.265072	20.0358		FBXW7	0.360011	10.9575			AC127502.2	0.28122	48.5935		ASB3	-0.411079	11.3305		SEC23A	0.299008	1.27213
H2AFV	0.264988	11.0116		UBE2I	0.359925	15.244			TNRC6A	0.280764	6.91364		ATG4C	-0.411491	31.885		ZSCAN18	0.298971	2.64219
LSM7	0.26495	5.17535		SPTBN1	0.359831	19.5146			AC093323.1	0.280565	13.3045		BMP2K	-0.411545	33.9952		ATXN7L1	0.298887	7.436
DERL2	0.264949	9.46134		THAP4	0.359749	6.56029			G2E3	0.28045	16.983		ACAD8	-0.41167	25.0386		ABTB1	0.297614	4.70741
SEC31A	0.264837	9.12782		SERTAD3	0.359575	5.41791			CGRRF1	0.28004	17.3391		UBE2W	-0.411903	13.1247		TLK2	0.297314	0
POLR2K	0.264795	17.4761		NIP7	0.358773	6.31694			ERAP2	0.279792	0		MOSPD1	-0.4122	28.6858		ZNF430	0.297158	0
G3BP1	0.264769	13.9922		MRPS16	0.358736	16.0271			TOR1AIP1	0.279545	18.3665		LSM14B	-0.412228	12.3636		AC002558.3	0.296749	6.7554
SLC18B1	0.264742	11.3919		P4HB	0.358704	41.0634			EZH1	0.279353	9.01368		ZBTB17	-0.412475	32.3328		MAST3	0.296517	4.00178
ATG3	0.264439	19.1551		CHMP2A	0.358431	25.9245			FBXL5	0.279339	14.6216		FAM200A	-0.413018	38.4273		RAB27B	0.296097	6.0973
FNTA	0.264427	21.1469		CHCHD1	0.358209	19.1677			GLTP	0.278444	16.5436		FBXO30	-0.413036	26.6858		NCK2	0.295984	0
SMAD5	0.26415	14.9579		UFD1	0.358106	12.7998			PYM1	0.277744	9.48545		POFUT1	-0.41327	36.5806		DTX3	0.29553	0.501806
CCT3	0.264102	9.60499		LMAN1	0.357972	36.7768			DHX40	0.277708	7.098		FOXJ3	-0.413382	6.20216		BTN2A1	0.293291	1.77534
TMOD3	0.26406	18.3124		PPP4R3B	0.357947	15.0911			DEF6	0.27727	13.6946		ERI2	-0.413642	47.2639		RNF167	0.292033	1.23203
RGS17	0.263678	17.8534		LSM6	0.35789	9.20244			MXD1	0.277251	16.3372		GRINA	-0.413722	7.74253		PSTPIP2	0.291909	0.576219
MYD88	0.263547	34.0785		PIAS1	0.357756	11.148			AL136038.5	0.277131	13.1244		POGLUT1	-0.413939	10.8903		RNF4	0.291718	1.18618
SHMT2	0.263539	7.22934		UXT	0.357418	20.2924			SVBP	0.277097	0		SRGAP2C	-0.414433	6.34971		FAM215B	0.291494	3.85531
ARL6IP1	0.263512	12.1499		MAP7D1	0.357399	11.055			RETREG3	0.275388	30.1445		RNF14	-0.414827	21.252		APOL6	0.291413	10.5819
POLR3D	0.263429	21.0398		NAPG	0.357351	8.87328			SSBP3	0.274661	12.9101		SLC33A1	-0.414856	22.0427		HIVEP3	0.29103	6.734
COX14	0.263415	10.4629		SPTLC2	0.357161	8.70206			CMIP	0.273426	13.5171		CLASRP	-0.414957	13.8866		ZNF600	0.290925	2.69888
DNAJC10	0.263168	5.13119		TMEM60	0.356258	7.70039			RC3H1	0.273265	17.2396		STAT2	-0.415316	12.4849		GOLGA7	0.29046	0
SUPT16H	0.26307	9.14362		PTGES3	0.355666	32.7892			INPP4A	0.272967	12.27		TTC21B	-0.415393	8.78486		RNF138	0.290273	0.694536
YIF1A	0.26267	6.64646		SFMBT2	0.355342	5.15445			WASHC1	0.272888	30.2612		RABGEF1	-0.416085	5.67221		PLEKHM1	0.289069	5.60906
THOC7	0.262665	17.1079		ANO9	0.354529	1.35102			ETV3	0.272674	32.0419		COG5	-0.416164	12.4084		CDKN2C	0.287901	4.05858
BBC3	0.262619	26.0322		DHX8	0.354522	6.46142			WDR74	0.272415	0		LRCH4	-0.41628	0		KLF13	0.287584	14.5485
MAF1	0.262565	12.973		GTPBP8	0.354481	5.6024			SUSD3	0.272344	19.4584		AKAP8L	-0.416722	0		ATP6V1H	0.286883	1.78355
FAM135A	0.262531	19.8037		SUCLG2	0.353718	7.92578			ATG16L1	0.271987	30.8013		UBE3B	-0.417034	16.5336		CDC14A	0.285681	1.67765
SLA	0.262317	4.58807		FBXL4	0.353477	7.89239			SLC8B1	0.271943	35.6091		PDLIM5	-0.417082	18.0961		KMT2C	0.285521	6.08554
LAMTOR2	0.262136	11.4957		GTF3C6	0.353094	21.044			LPAR6	0.271626	49.0334		B3GNTL1	-0.417659	30.0147		SCAMP4	0.285508	0.773034
CDK4	0.261954	13.7614		MED11	0.352876	5.72096			ZNF160	0.271185	25.2636		IMMP2L	-0.41783	17.7471		INPP5K	0.285059	1.31414
WASHC4	0.26174	17.2085		ERP29	0.35244	50.355			EP300	0.270816	12.0301		LIN37	-0.417856	32.7678		CITED2	0.284082	2.70359
GNB4	0.261692	30.8968		ROCK2	0.352096	12.9243			TRAT1	0.270579	67.8153		AC009061.2	-0.418373	25.7194		DEF6	0.28372	9.00332
TRAPPC1	0.261353	9.56437		FBL	0.351899	10.9433			CAMK1D	0.269104	35.0804		KPTN	-0.418435	36.7818		CRNKL1	0.283499	0
NT5C	0.261313	12.4123		LRRC1	0.351845	6.48914			RPRD2	0.268959	7.10292		ZYG11B	-0.418524	22.9817		RNF114	0.283354	1.76249
MAFF	0.261152	19.688		RNF31	0.351786	4.97048			CLK4	0.268739	11.7747		LEMD3	-0.418773	18.5444		SIRT7	0.283132	0
AHCYL1	0.261139	14.3359		ICE1	0.351623	8.38798			TULP4	0.268569	3.10257		KANSL2	-0.419235	3.31762		ZFYVE16	0.282741	0
BCLAF1	0.260926	9.47216		MED23	0.351596	6.29276			WDR73	0.26839	0		GAN	-0.419368	23.9147		TCTA	0.282504	2.25647
LYZ	0.260899	12.8119		SAP18	0.351104	26.3649			DIAPH2	0.268007	17.3002		CRK	-0.419415	25.0861		SLC25A45	0.281925	0
FBXW7	0.26072	16.4872		COX7C	0.350526	47.2617			MSL1	0.267361	12.7077		LIMK2	-0.419457	28.1231		NXF1	0.281789	1.10616
TMED1	0.26061	10.6859		RTF1	0.350463	15.8477			SCARB2	0.266937	8.767		AL135925.1	-0.419571	2.24597		PNPLA2	0.281687	2.1282
RAB11FIP1	0.260591	9.92503		ZRSR2	0.34974	4.87679			DCAF5	0.266905	9.27491		SPHK2	-0.419608	21.8524		AP003774.2	0.281402	2.99374
CLDN7	0.260549	6.21397		MGAT1	0.349636	7.90284			Z93930.2	0.266385	16.0783		UBR1	-0.420408	5.45939		ZCCHC7	0.28137	0
[truncated: 35,361 more rows]

## Sheet: Fig3 - in vivo CRISPR screen
in vivo CRISPR screen integrated gRNA enrichment (hPi vs control grafts)
[truncated: 11,690 more rows]
