# Supplementary material for: Whole-genome CRISPR screening identifies genetic manipulations to reduce immune rejection of stem cell-derived islets
Source: Stem Cell Reports. 2022 Sep 1;17(9):1976–90. doi: 10.1016/j.stemcr.2022.08.002 (PMC9481918; doi:10.1016/j.stemcr.2022.08.002)
Supplement: Data S2. Single-cell RNA seq QC values [file mmc3.xlsx]

## Sheet: Sheet1
QC values
	minUMIs	maxUMIs	minGenes	maxGenes	maxMitoPer	minNovelty
s84	500	40000	300	7000	20	0.8
s162	500	NA	300	NA	20	0.8
s163	500	NA	300	NA	20	0.8
s164	500	NA	300	NA	20	0.8
sG953	500	NA	1000	NA	20	0.8
sG957	500	NA	1000	NA	20	0.8
s83	500	40000	300	7000	20	0.8
s165	500	NA	300	NA	20	0.8
s166	500	NA	300	NA	20	0.8
s167	500	NA	300	NA	20	0.7
s168	500	NA	300	NA	20	0.7
sG952	500	NA	1000	NA	20	0.8
sDA490_S6	750	NA	500	NA	15	0.8
sGL_S6	750	NA	500	NA	20	0.8
sBWH4	3000	NA	1000	NA	15	0.8
sBWH7	3000	20000	1000	4500	15	0.8

## Sheet: Sheet2
		Initial cells - with Seurat filters	post-QC
hPi grafts	s84	739	588
	s162	3115	2918
	s163	1973	1784
	s164	1171	991
	sG953	7872	5457
	sG957	2430	1870
Control grafts	s83	695	431
	s165	1170	812
	s166	3788	1994
	s167	879	666
	s168	411	295
	sG952	2279	1644
PBMCs	sBWH4	9293	8340
	sBWH7	9402	7857
		Total	35647
